# Supplementary material for: Assessing Wolbachia circulation in wild populations of phlebotomine sand flies from Spain and Morocco: implications for control of leishmaniasis
Source: Parasit Vectors. 2025 Apr 26;18:155. doi: 10.1186/s13071-025-06771-6 (PMC12032678; doi:10.1186/s13071-025-06771-6)
Supplement: Supplementary file 5 — Additional File 5: Dataset S5. [file 13071_2025_6771_MOESM5_ESM.zip › PhlebotomussergentiSH_ae436/PhlebotomussergentiSH_ae436_unrelaxed_rank_003_alphafold2_ptm_model_1_seed_000.pdb]

MODEL     1                                                                     
ATOM      1  N   SER A   1     -23.859  -8.211  29.328  1.00 40.16           N  
ATOM      2  CA  SER A   1     -22.484  -8.523  28.953  1.00 40.16           C  
ATOM      3  C   SER A   1     -22.438  -9.375  27.688  1.00 40.16           C  
ATOM      4  CB  SER A   1     -21.766  -9.258  30.094  1.00 40.16           C  
ATOM      5  O   SER A   1     -22.859 -10.531  27.688  1.00 40.16           O  
ATOM      6  OG  SER A   1     -20.781 -10.133  29.594  1.00 40.16           O  
ATOM      7  N   ASP A   2     -22.875  -8.719  26.531  1.00 47.75           N  
ATOM      8  CA  ASP A   2     -22.750  -9.438  25.266  1.00 47.75           C  
ATOM      9  C   ASP A   2     -21.625  -8.867  24.406  1.00 47.75           C  
ATOM     10  CB  ASP A   2     -24.062  -9.398  24.500  1.00 47.75           C  
ATOM     11  O   ASP A   2     -21.734  -7.750  23.891  1.00 47.75           O  
ATOM     12  CG  ASP A   2     -25.125 -10.328  25.062  1.00 47.75           C  
ATOM     13  OD1 ASP A   2     -24.766 -11.266  25.812  1.00 47.75           O  
ATOM     14  OD2 ASP A   2     -26.312 -10.125  24.766  1.00 47.75           O  
ATOM     15  N   GLU A   3     -20.438  -8.969  24.812  1.00 55.31           N  
ATOM     16  CA  GLU A   3     -19.297  -8.594  23.984  1.00 55.31           C  
ATOM     17  C   GLU A   3     -19.391  -9.227  22.594  1.00 55.31           C  
ATOM     18  CB  GLU A   3     -17.984  -9.000  24.656  1.00 55.31           C  
ATOM     19  O   GLU A   3     -19.484 -10.453  22.469  1.00 55.31           O  
ATOM     20  CG  GLU A   3     -17.422  -7.953  25.625  1.00 55.31           C  
ATOM     21  CD  GLU A   3     -16.094  -8.344  26.234  1.00 55.31           C  
ATOM     22  OE1 GLU A   3     -15.539  -7.559  27.031  1.00 55.31           O  
ATOM     23  OE2 GLU A   3     -15.594  -9.453  25.906  1.00 55.31           O  
ATOM     24  N   GLU A   4     -20.125  -8.625  21.594  1.00 65.50           N  
ATOM     25  CA  GLU A   4     -20.406  -9.055  20.234  1.00 65.50           C  
ATOM     26  C   GLU A   4     -19.109  -9.273  19.438  1.00 65.50           C  
ATOM     27  CB  GLU A   4     -21.281  -8.023  19.516  1.00 65.50           C  
ATOM     28  O   GLU A   4     -18.312  -8.344  19.281  1.00 65.50           O  
ATOM     29  CG  GLU A   4     -22.781  -8.281  19.656  1.00 65.50           C  
ATOM     30  CD  GLU A   4     -23.625  -7.461  18.688  1.00 65.50           C  
ATOM     31  OE1 GLU A   4     -24.859  -7.664  18.641  1.00 65.50           O  
ATOM     32  OE2 GLU A   4     -23.047  -6.605  17.984  1.00 65.50           O  
ATOM     33  N   THR A   5     -18.594 -10.477  19.578  1.00 82.38           N  
ATOM     34  CA  THR A   5     -17.469 -10.953  18.766  1.00 82.38           C  
ATOM     35  C   THR A   5     -17.953 -11.602  17.484  1.00 82.38           C  
ATOM     36  CB  THR A   5     -16.594 -11.953  19.562  1.00 82.38           C  
ATOM     37  O   THR A   5     -18.953 -12.328  17.484  1.00 82.38           O  
ATOM     38  CG2 THR A   5     -15.992 -11.305  20.797  1.00 82.38           C  
ATOM     39  OG1 THR A   5     -17.406 -13.062  19.969  1.00 82.38           O  
ATOM     40  N   SER A   6     -17.344 -11.133  16.406  1.00 88.88           N  
ATOM     41  CA  SER A   6     -17.766 -11.719  15.141  1.00 88.88           C  
ATOM     42  C   SER A   6     -16.594 -11.805  14.164  1.00 88.88           C  
ATOM     43  CB  SER A   6     -18.891 -10.898  14.531  1.00 88.88           C  
ATOM     44  O   SER A   6     -15.633 -11.047  14.266  1.00 88.88           O  
ATOM     45  OG  SER A   6     -18.469  -9.586  14.227  1.00 88.88           O  
ATOM     46  N   TYR A   7     -16.641 -12.859  13.266  1.00 93.00           N  
ATOM     47  CA  TYR A   7     -15.758 -12.977  12.109  1.00 93.00           C  
ATOM     48  C   TYR A   7     -16.375 -12.281  10.891  1.00 93.00           C  
ATOM     49  CB  TYR A   7     -15.477 -14.445  11.781  1.00 93.00           C  
ATOM     50  O   TYR A   7     -17.594 -12.227  10.750  1.00 93.00           O  
ATOM     51  CG  TYR A   7     -14.742 -15.172  12.883  1.00 93.00           C  
ATOM     52  CD1 TYR A   7     -13.352 -15.102  12.984  1.00 93.00           C  
ATOM     53  CD2 TYR A   7     -15.430 -15.938  13.812  1.00 93.00           C  
ATOM     54  CE1 TYR A   7     -12.672 -15.773  13.992  1.00 93.00           C  
ATOM     55  CE2 TYR A   7     -14.758 -16.609  14.828  1.00 93.00           C  
ATOM     56  OH  TYR A   7     -12.703 -17.203  15.906  1.00 93.00           O  
ATOM     57  CZ  TYR A   7     -13.375 -16.531  14.906  1.00 93.00           C  
ATOM     58  N   TYR A   8     -15.422 -11.672  10.102  1.00 92.88           N  
ATOM     59  CA  TYR A   8     -15.953 -11.023   8.914  1.00 92.88           C  
ATOM     60  C   TYR A   8     -15.008 -11.188   7.730  1.00 92.88           C  
ATOM     61  CB  TYR A   8     -16.203  -9.539   9.180  1.00 92.88           C  
ATOM     62  O   TYR A   8     -13.820 -11.469   7.914  1.00 92.88           O  
ATOM     63  CG  TYR A   8     -14.945  -8.734   9.391  1.00 92.88           C  
ATOM     64  CD1 TYR A   8     -14.391  -8.594  10.656  1.00 92.88           C  
ATOM     65  CD2 TYR A   8     -14.305  -8.125   8.320  1.00 92.88           C  
ATOM     66  CE1 TYR A   8     -13.227  -7.859  10.859  1.00 92.88           C  
ATOM     67  CE2 TYR A   8     -13.141  -7.383   8.508  1.00 92.88           C  
ATOM     68  OH  TYR A   8     -11.461  -6.523   9.977  1.00 92.88           O  
ATOM     69  CZ  TYR A   8     -12.609  -7.258   9.781  1.00 92.88           C  
ATOM     70  N   VAL A   9     -15.633 -11.109   6.578  1.00 95.00           N  
ATOM     71  CA  VAL A   9     -14.922 -11.016   5.312  1.00 95.00           C  
ATOM     72  C   VAL A   9     -15.188  -9.664   4.660  1.00 95.00           C  
ATOM     73  CB  VAL A   9     -15.320 -12.156   4.352  1.00 95.00           C  
ATOM     74  O   VAL A   9     -16.297  -9.141   4.730  1.00 95.00           O  
ATOM     75  CG1 VAL A   9     -14.617 -12.008   3.004  1.00 95.00           C  
ATOM     76  CG2 VAL A   9     -15.008 -13.516   4.973  1.00 95.00           C  
ATOM     77  N   ARG A  10     -14.016  -9.156   4.055  1.00 94.31           N  
ATOM     78  CA  ARG A  10     -14.133  -7.867   3.377  1.00 94.31           C  
ATOM     79  C   ARG A  10     -13.617  -7.953   1.943  1.00 94.31           C  
ATOM     80  CB  ARG A  10     -13.375  -6.785   4.141  1.00 94.31           C  
ATOM     81  O   ARG A  10     -12.602  -8.594   1.681  1.00 94.31           O  
ATOM     82  CG  ARG A  10     -14.008  -6.410   5.473  1.00 94.31           C  
ATOM     83  CD  ARG A  10     -13.367  -5.168   6.074  1.00 94.31           C  
ATOM     84  NE  ARG A  10     -11.906  -5.270   6.098  1.00 94.31           N  
ATOM     85  NH1 ARG A  10     -11.664  -4.285   8.172  1.00 94.31           N  
ATOM     86  NH2 ARG A  10      -9.820  -4.992   7.016  1.00 94.31           N  
ATOM     87  CZ  ARG A  10     -11.133  -4.848   7.098  1.00 94.31           C  
ATOM     88  N   LEU A  11     -14.422  -7.379   1.154  1.00 94.00           N  
ATOM     89  CA  LEU A  11     -14.023  -7.148  -0.229  1.00 94.00           C  
ATOM     90  C   LEU A  11     -14.062  -5.660  -0.565  1.00 94.00           C  
ATOM     91  CB  LEU A  11     -14.930  -7.922  -1.187  1.00 94.00           C  
ATOM     92  O   LEU A  11     -15.031  -4.973  -0.240  1.00 94.00           O  
ATOM     93  CG  LEU A  11     -14.836  -9.445  -1.125  1.00 94.00           C  
ATOM     94  CD1 LEU A  11     -15.961 -10.078  -1.940  1.00 94.00           C  
ATOM     95  CD2 LEU A  11     -13.477  -9.922  -1.622  1.00 94.00           C  
ATOM     96  N   GLN A  12     -12.906  -5.227  -1.230  1.00 92.69           N  
ATOM     97  CA  GLN A  12     -12.883  -3.781  -1.436  1.00 92.69           C  
ATOM     98  C   GLN A  12     -12.258  -3.426  -2.783  1.00 92.69           C  
ATOM     99  CB  GLN A  12     -12.117  -3.088  -0.306  1.00 92.69           C  
ATOM    100  O   GLN A  12     -11.398  -4.152  -3.287  1.00 92.69           O  
ATOM    101  CG  GLN A  12     -10.625  -3.379  -0.306  1.00 92.69           C  
ATOM    102  CD  GLN A  12     -10.164  -4.078   0.959  1.00 92.69           C  
ATOM    103  NE2 GLN A  12      -9.000  -3.676   1.468  1.00 92.69           N  
ATOM    104  OE1 GLN A  12     -10.844  -4.969   1.475  1.00 92.69           O  
ATOM    105  N   TYR A  13     -12.766  -2.350  -3.307  1.00 92.94           N  
ATOM    106  CA  TYR A  13     -12.164  -1.632  -4.426  1.00 92.94           C  
ATOM    107  C   TYR A  13     -11.500  -0.345  -3.951  1.00 92.94           C  
ATOM    108  CB  TYR A  13     -13.219  -1.313  -5.488  1.00 92.94           C  
ATOM    109  O   TYR A  13     -12.070   0.403  -3.158  1.00 92.94           O  
ATOM    110  CG  TYR A  13     -12.711  -0.438  -6.605  1.00 92.94           C  
ATOM    111  CD1 TYR A  13     -12.984   0.928  -6.629  1.00 92.94           C  
ATOM    112  CD2 TYR A  13     -11.953  -0.973  -7.641  1.00 92.94           C  
ATOM    113  CE1 TYR A  13     -12.516   1.738  -7.660  1.00 92.94           C  
ATOM    114  CE2 TYR A  13     -11.477  -0.172  -8.680  1.00 92.94           C  
ATOM    115  OH  TYR A  13     -11.297   1.979  -9.695  1.00 92.94           O  
ATOM    116  CZ  TYR A  13     -11.766   1.181  -8.680  1.00 92.94           C  
ATOM    117  N   ASN A  14     -10.281  -0.149  -4.508  1.00 88.69           N  
ATOM    118  CA  ASN A  14      -9.547   1.062  -4.156  1.00 88.69           C  
ATOM    119  C   ASN A  14      -9.305   1.941  -5.379  1.00 88.69           C  
ATOM    120  CB  ASN A  14      -8.227   0.707  -3.482  1.00 88.69           C  
ATOM    121  O   ASN A  14      -8.672   1.509  -6.344  1.00 88.69           O  
ATOM    122  CG  ASN A  14      -8.414  -0.110  -2.219  1.00 88.69           C  
ATOM    123  ND2 ASN A  14      -7.742  -1.253  -2.146  1.00 88.69           N  
ATOM    124  OD1 ASN A  14      -9.156   0.283  -1.316  1.00 88.69           O  
ATOM    125  N   GLY A  15     -10.078   3.064  -5.379  1.00 83.19           N  
ATOM    126  CA  GLY A  15      -9.719   4.055  -6.379  1.00 83.19           C  
ATOM    127  C   GLY A  15      -8.539   4.914  -5.973  1.00 83.19           C  
ATOM    128  O   GLY A  15      -8.562   5.555  -4.918  1.00 83.19           O  
ATOM    129  N   GLU A  16      -7.449   4.824  -6.785  1.00 82.81           N  
ATOM    130  CA  GLU A  16      -6.246   5.574  -6.434  1.00 82.81           C  
ATOM    131  C   GLU A  16      -6.219   6.930  -7.137  1.00 82.81           C  
ATOM    132  CB  GLU A  16      -4.992   4.773  -6.785  1.00 82.81           C  
ATOM    133  O   GLU A  16      -6.469   7.016  -8.344  1.00 82.81           O  
ATOM    134  CG  GLU A  16      -4.863   3.465  -6.023  1.00 82.81           C  
ATOM    135  CD  GLU A  16      -3.631   2.662  -6.414  1.00 82.81           C  
ATOM    136  OE1 GLU A  16      -3.342   1.637  -5.754  1.00 82.81           O  
ATOM    137  OE2 GLU A  16      -2.951   3.061  -7.383  1.00 82.81           O  
ATOM    138  N   PHE A  17      -6.191   7.953  -6.363  1.00 75.75           N  
ATOM    139  CA  PHE A  17      -6.328   9.320  -6.855  1.00 75.75           C  
ATOM    140  C   PHE A  17      -4.961   9.961  -7.051  1.00 75.75           C  
ATOM    141  CB  PHE A  17      -7.172  10.164  -5.895  1.00 75.75           C  
ATOM    142  O   PHE A  17      -4.758  10.734  -7.992  1.00 75.75           O  
ATOM    143  CG  PHE A  17      -8.547   9.609  -5.652  1.00 75.75           C  
ATOM    144  CD1 PHE A  17      -9.531   9.688  -6.637  1.00 75.75           C  
ATOM    145  CD2 PHE A  17      -8.867   9.008  -4.445  1.00 75.75           C  
ATOM    146  CE1 PHE A  17     -10.805   9.180  -6.422  1.00 75.75           C  
ATOM    147  CE2 PHE A  17     -10.148   8.492  -4.219  1.00 75.75           C  
ATOM    148  CZ  PHE A  17     -11.109   8.586  -5.207  1.00 75.75           C  
ATOM    149  N   LEU A  18      -3.918   9.594  -6.215  1.00 75.06           N  
ATOM    150  CA  LEU A  18      -2.625  10.266  -6.289  1.00 75.06           C  
ATOM    151  C   LEU A  18      -1.510   9.359  -5.781  1.00 75.06           C  
ATOM    152  CB  LEU A  18      -2.650  11.562  -5.477  1.00 75.06           C  
ATOM    153  O   LEU A  18      -1.593   8.828  -4.672  1.00 75.06           O  
ATOM    154  CG  LEU A  18      -3.064  12.828  -6.234  1.00 75.06           C  
ATOM    155  CD1 LEU A  18      -4.547  13.117  -6.016  1.00 75.06           C  
ATOM    156  CD2 LEU A  18      -2.215  14.016  -5.797  1.00 75.06           C  
ATOM    157  N   PRO A  19      -0.462   9.219  -6.652  1.00 75.62           N  
ATOM    158  CA  PRO A  19       0.715   8.648  -5.992  1.00 75.62           C  
ATOM    159  C   PRO A  19       1.531   9.703  -5.242  1.00 75.62           C  
ATOM    160  CB  PRO A  19       1.521   8.055  -7.148  1.00 75.62           C  
ATOM    161  O   PRO A  19       2.064  10.625  -5.855  1.00 75.62           O  
ATOM    162  CG  PRO A  19       1.144   8.883  -8.336  1.00 75.62           C  
ATOM    163  CD  PRO A  19      -0.254   9.391  -8.141  1.00 75.62           C  
ATOM    164  N   LEU A  20       1.392  10.031  -4.043  1.00 69.06           N  
ATOM    165  CA  LEU A  20       1.868  11.156  -3.250  1.00 69.06           C  
ATOM    166  C   LEU A  20       3.373  11.070  -3.025  1.00 69.06           C  
ATOM    167  CB  LEU A  20       1.142  11.211  -1.904  1.00 69.06           C  
ATOM    168  O   LEU A  20       4.078  12.078  -3.102  1.00 69.06           O  
ATOM    169  CG  LEU A  20       0.120  12.336  -1.731  1.00 69.06           C  
ATOM    170  CD1 LEU A  20      -1.242  11.766  -1.355  1.00 69.06           C  
ATOM    171  CD2 LEU A  20       0.594  13.336  -0.680  1.00 69.06           C  
ATOM    172  N   PHE A  21       4.117   9.859  -3.441  1.00 78.25           N  
ATOM    173  CA  PHE A  21       5.547   9.781  -3.166  1.00 78.25           C  
ATOM    174  C   PHE A  21       6.168   8.594  -3.893  1.00 78.25           C  
ATOM    175  CB  PHE A  21       5.801   9.664  -1.660  1.00 78.25           C  
ATOM    176  O   PHE A  21       7.191   8.055  -3.457  1.00 78.25           O  
ATOM    177  CG  PHE A  21       5.223  10.797  -0.859  1.00 78.25           C  
ATOM    178  CD1 PHE A  21       5.730  12.086  -0.986  1.00 78.25           C  
ATOM    179  CD2 PHE A  21       4.172  10.578   0.021  1.00 78.25           C  
ATOM    180  CE1 PHE A  21       5.195  13.141  -0.246  1.00 78.25           C  
ATOM    181  CE2 PHE A  21       3.633  11.625   0.764  1.00 78.25           C  
ATOM    182  CZ  PHE A  21       4.148  12.906   0.629  1.00 78.25           C  
ATOM    183  N   THR A  22       5.473   8.180  -4.906  1.00 88.44           N  
ATOM    184  CA  THR A  22       6.062   7.062  -5.633  1.00 88.44           C  
ATOM    185  C   THR A  22       7.301   7.512  -6.402  1.00 88.44           C  
ATOM    186  CB  THR A  22       5.051   6.430  -6.605  1.00 88.44           C  
ATOM    187  O   THR A  22       7.242   8.477  -7.172  1.00 88.44           O  
ATOM    188  CG2 THR A  22       5.676   5.262  -7.367  1.00 88.44           C  
ATOM    189  OG1 THR A  22       3.920   5.953  -5.867  1.00 88.44           O  
ATOM    190  N   LYS A  23       8.445   6.816  -6.145  1.00 92.50           N  
ATOM    191  CA  LYS A  23       9.719   7.164  -6.770  1.00 92.50           C  
ATOM    192  C   LYS A  23      10.492   5.910  -7.172  1.00 92.50           C  
ATOM    193  CB  LYS A  23      10.562   8.023  -5.828  1.00 92.50           C  
ATOM    194  O   LYS A  23      10.422   4.887  -6.488  1.00 92.50           O  
ATOM    195  CG  LYS A  23       9.945   9.375  -5.504  1.00 92.50           C  
ATOM    196  CD  LYS A  23      10.836  10.195  -4.582  1.00 92.50           C  
ATOM    197  CE  LYS A  23      10.203  11.523  -4.219  1.00 92.50           C  
ATOM    198  NZ  LYS A  23      11.031  12.289  -3.240  1.00 92.50           N  
ATOM    199  N   VAL A  24      11.141   6.039  -8.297  1.00 94.25           N  
ATOM    200  CA  VAL A  24      12.109   5.035  -8.703  1.00 94.25           C  
ATOM    201  C   VAL A  24      13.508   5.656  -8.758  1.00 94.25           C  
ATOM    202  CB  VAL A  24      11.750   4.414 -10.070  1.00 94.25           C  
ATOM    203  O   VAL A  24      13.898   6.223  -9.781  1.00 94.25           O  
ATOM    204  CG1 VAL A  24      12.703   3.275 -10.422  1.00 94.25           C  
ATOM    205  CG2 VAL A  24      10.305   3.922 -10.062  1.00 94.25           C  
ATOM    206  N   ASP A  25      14.188   5.609  -7.637  1.00 93.00           N  
ATOM    207  CA  ASP A  25      15.539   6.160  -7.590  1.00 93.00           C  
ATOM    208  C   ASP A  25      16.500   5.344  -8.453  1.00 93.00           C  
ATOM    209  CB  ASP A  25      16.047   6.211  -6.145  1.00 93.00           C  
ATOM    210  O   ASP A  25      16.469   4.109  -8.438  1.00 93.00           O  
ATOM    211  CG  ASP A  25      15.312   7.223  -5.289  1.00 93.00           C  
ATOM    212  OD1 ASP A  25      14.773   8.203  -5.840  1.00 93.00           O  
ATOM    213  OD2 ASP A  25      15.266   7.035  -4.055  1.00 93.00           O  
ATOM    214  N   GLY A  26      17.234   6.020  -9.320  1.00 90.25           N  
ATOM    215  CA  GLY A  26      18.125   5.312 -10.234  1.00 90.25           C  
ATOM    216  C   GLY A  26      17.641   5.348 -11.672  1.00 90.25           C  
ATOM    217  O   GLY A  26      18.344   4.895 -12.578  1.00 90.25           O  
ATOM    218  N   ALA A  27      16.391   5.918 -11.891  1.00 92.25           N  
ATOM    219  CA  ALA A  27      15.805   6.246 -13.188  1.00 92.25           C  
ATOM    220  C   ALA A  27      15.328   7.695 -13.227  1.00 92.25           C  
ATOM    221  CB  ALA A  27      14.641   5.301 -13.500  1.00 92.25           C  
ATOM    222  O   ALA A  27      14.656   8.164 -12.305  1.00 92.25           O  
ATOM    223  N   THR A  28      15.711   8.430 -14.312  1.00 93.12           N  
ATOM    224  CA  THR A  28      15.281   9.812 -14.430  1.00 93.12           C  
ATOM    225  C   THR A  28      14.570  10.047 -15.766  1.00 93.12           C  
ATOM    226  CB  THR A  28      16.469  10.781 -14.305  1.00 93.12           C  
ATOM    227  O   THR A  28      14.891   9.406 -16.766  1.00 93.12           O  
ATOM    228  CG2 THR A  28      17.078  10.711 -12.914  1.00 93.12           C  
ATOM    229  OG1 THR A  28      17.469  10.438 -15.273  1.00 93.12           O  
ATOM    230  N   GLY A  29      13.594  10.797 -15.773  1.00 90.88           N  
ATOM    231  CA  GLY A  29      12.836  11.297 -16.906  1.00 90.88           C  
ATOM    232  C   GLY A  29      12.305  12.703 -16.703  1.00 90.88           C  
ATOM    233  O   GLY A  29      12.695  13.383 -15.750  1.00 90.88           O  
ATOM    234  N   ALA A  30      11.523  13.219 -17.641  1.00 89.25           N  
ATOM    235  CA  ALA A  30      10.883  14.523 -17.500  1.00 89.25           C  
ATOM    236  C   ALA A  30       9.414  14.453 -17.906  1.00 89.25           C  
ATOM    237  CB  ALA A  30      11.609  15.562 -18.359  1.00 89.25           C  
ATOM    238  O   ALA A  30       9.070  13.938 -18.969  1.00 89.25           O  
ATOM    239  N   LYS A  31       8.602  14.914 -16.922  1.00 84.56           N  
ATOM    240  CA  LYS A  31       7.160  14.883 -17.141  1.00 84.56           C  
ATOM    241  C   LYS A  31       6.734  15.977 -18.125  1.00 84.56           C  
ATOM    242  CB  LYS A  31       6.410  15.047 -15.820  1.00 84.56           C  
ATOM    243  O   LYS A  31       7.406  17.000 -18.234  1.00 84.56           O  
ATOM    244  CG  LYS A  31       6.578  13.875 -14.867  1.00 84.56           C  
ATOM    245  CD  LYS A  31       5.715  14.031 -13.617  1.00 84.56           C  
ATOM    246  CE  LYS A  31       5.895  12.867 -12.656  1.00 84.56           C  
ATOM    247  NZ  LYS A  31       5.055  13.023 -11.438  1.00 84.56           N  
ATOM    248  N   LYS A  32       5.660  15.656 -18.938  1.00 77.19           N  
ATOM    249  CA  LYS A  32       5.043  16.578 -19.891  1.00 77.19           C  
ATOM    250  C   LYS A  32       4.234  17.656 -19.172  1.00 77.19           C  
ATOM    251  CB  LYS A  32       4.145  15.812 -20.859  1.00 77.19           C  
ATOM    252  O   LYS A  32       3.025  17.500 -18.984  1.00 77.19           O  
ATOM    253  CG  LYS A  32       3.775  16.609 -22.109  1.00 77.19           C  
ATOM    254  CD  LYS A  32       3.051  15.734 -23.125  1.00 77.19           C  
ATOM    255  CE  LYS A  32       2.662  16.531 -24.375  1.00 77.19           C  
ATOM    256  NZ  LYS A  32       1.923  15.688 -25.359  1.00 77.19           N  
ATOM    257  N   THR A  33       4.805  18.359 -18.078  1.00 74.56           N  
ATOM    258  CA  THR A  33       4.230  19.469 -17.328  1.00 74.56           C  
ATOM    259  C   THR A  33       5.055  20.750 -17.531  1.00 74.56           C  
ATOM    260  CB  THR A  33       4.141  19.156 -15.828  1.00 74.56           C  
ATOM    261  O   THR A  33       6.113  20.703 -18.156  1.00 74.56           O  
ATOM    262  CG2 THR A  33       3.068  18.109 -15.547  1.00 74.56           C  
ATOM    263  OG1 THR A  33       5.406  18.656 -15.375  1.00 74.56           O  
ATOM    264  N   ALA A  34       4.555  21.938 -17.359  1.00 62.06           N  
ATOM    265  CA  ALA A  34       5.199  23.250 -17.500  1.00 62.06           C  
ATOM    266  C   ALA A  34       6.578  23.250 -16.859  1.00 62.06           C  
ATOM    267  CB  ALA A  34       4.328  24.344 -16.891  1.00 62.06           C  
ATOM    268  O   ALA A  34       7.477  23.984 -17.297  1.00 62.06           O  
ATOM    269  N   ASP A  35       6.941  22.062 -16.078  1.00 64.00           N  
ATOM    270  CA  ASP A  35       8.203  21.906 -15.352  1.00 64.00           C  
ATOM    271  C   ASP A  35       8.977  20.688 -15.859  1.00 64.00           C  
ATOM    272  CB  ASP A  35       7.941  21.781 -13.852  1.00 64.00           C  
ATOM    273  O   ASP A  35       8.500  19.562 -15.750  1.00 64.00           O  
ATOM    274  CG  ASP A  35       9.203  21.891 -13.016  1.00 64.00           C  
ATOM    275  OD1 ASP A  35      10.297  22.062 -13.594  1.00 64.00           O  
ATOM    276  OD2 ASP A  35       9.109  21.797 -11.773  1.00 64.00           O  
ATOM    277  N   THR A  36       9.789  20.844 -16.891  1.00 68.44           N  
ATOM    278  CA  THR A  36      10.586  19.859 -17.594  1.00 68.44           C  
ATOM    279  C   THR A  36      11.766  19.391 -16.734  1.00 68.44           C  
ATOM    280  CB  THR A  36      11.117  20.406 -18.938  1.00 68.44           C  
ATOM    281  O   THR A  36      12.734  18.828 -17.250  1.00 68.44           O  
ATOM    282  CG2 THR A  36       9.992  20.531 -19.953  1.00 68.44           C  
ATOM    283  OG1 THR A  36      11.688  21.703 -18.719  1.00 68.44           O  
ATOM    284  N   ALA A  37      11.680  19.625 -15.438  1.00 82.44           N  
ATOM    285  CA  ALA A  37      12.781  19.203 -14.570  1.00 82.44           C  
ATOM    286  C   ALA A  37      12.852  17.672 -14.500  1.00 82.44           C  
ATOM    287  CB  ALA A  37      12.617  19.781 -13.172  1.00 82.44           C  
ATOM    288  O   ALA A  37      11.836  16.984 -14.641  1.00 82.44           O  
ATOM    289  N   THR A  38      14.125  17.219 -14.562  1.00 87.06           N  
ATOM    290  CA  THR A  38      14.391  15.805 -14.352  1.00 87.06           C  
ATOM    291  C   THR A  38      13.719  15.305 -13.078  1.00 87.06           C  
ATOM    292  CB  THR A  38      15.906  15.531 -14.266  1.00 87.06           C  
ATOM    293  O   THR A  38      13.742  15.992 -12.047  1.00 87.06           O  
ATOM    294  CG2 THR A  38      16.188  14.031 -14.180  1.00 87.06           C  
ATOM    295  OG1 THR A  38      16.547  16.062 -15.430  1.00 87.06           O  
ATOM    296  N   THR A  39      13.016  14.039 -13.109  1.00 90.06           N  
ATOM    297  CA  THR A  39      12.281  13.500 -11.969  1.00 90.06           C  
ATOM    298  C   THR A  39      12.484  11.992 -11.859  1.00 90.06           C  
ATOM    299  CB  THR A  39      10.781  13.812 -12.070  1.00 90.06           C  
ATOM    300  O   THR A  39      12.750  11.320 -12.859  1.00 90.06           O  
ATOM    301  CG2 THR A  39      10.172  13.180 -13.312  1.00 90.06           C  
ATOM    302  OG1 THR A  39      10.109  13.305 -10.906  1.00 90.06           O  
ATOM    303  N   THR A  40      12.227  11.484 -10.742  1.00 91.19           N  
ATOM    304  CA  THR A  40      12.219  10.047 -10.484  1.00 91.19           C  
ATOM    305  C   THR A  40      10.805   9.547 -10.234  1.00 91.19           C  
ATOM    306  CB  THR A  40      13.109   9.695  -9.281  1.00 91.19           C  
ATOM    307  O   THR A  40      10.586   8.352 -10.023  1.00 91.19           O  
ATOM    308  CG2 THR A  40      14.562  10.102  -9.523  1.00 91.19           C  
ATOM    309  OG1 THR A  40      12.625  10.375  -8.117  1.00 91.19           O  
ATOM    310  N   ASP A  41       9.906  10.477 -10.289  1.00 91.25           N  
ATOM    311  CA  ASP A  41       8.477  10.195 -10.195  1.00 91.25           C  
ATOM    312  C   ASP A  41       7.887   9.875 -11.570  1.00 91.25           C  
ATOM    313  CB  ASP A  41       7.734  11.383  -9.578  1.00 91.25           C  
ATOM    314  O   ASP A  41       7.484  10.773 -12.305  1.00 91.25           O  
ATOM    315  CG  ASP A  41       6.266  11.102  -9.320  1.00 91.25           C  
ATOM    316  OD1 ASP A  41       5.812   9.961  -9.555  1.00 91.25           O  
ATOM    317  OD2 ASP A  41       5.551  12.031  -8.883  1.00 91.25           O  
ATOM    318  N   LEU A  42       7.902   8.648 -11.898  1.00 92.31           N  
ATOM    319  CA  LEU A  42       7.680   8.250 -13.289  1.00 92.31           C  
ATOM    320  C   LEU A  42       6.320   7.578 -13.445  1.00 92.31           C  
ATOM    321  CB  LEU A  42       8.789   7.312 -13.758  1.00 92.31           C  
ATOM    322  O   LEU A  42       5.922   7.242 -14.562  1.00 92.31           O  
ATOM    323  CG  LEU A  42      10.219   7.859 -13.703  1.00 92.31           C  
ATOM    324  CD1 LEU A  42      11.227   6.750 -13.977  1.00 92.31           C  
ATOM    325  CD2 LEU A  42      10.391   9.000 -14.703  1.00 92.31           C  
ATOM    326  N   TYR A  43       5.574   7.418 -12.406  1.00 93.25           N  
ATOM    327  CA  TYR A  43       4.301   6.707 -12.477  1.00 93.25           C  
ATOM    328  C   TYR A  43       3.158   7.590 -11.984  1.00 93.25           C  
ATOM    329  CB  TYR A  43       4.355   5.418 -11.648  1.00 93.25           C  
ATOM    330  O   TYR A  43       3.381   8.539 -11.227  1.00 93.25           O  
ATOM    331  CG  TYR A  43       5.273   4.367 -12.227  1.00 93.25           C  
ATOM    332  CD1 TYR A  43       4.816   3.465 -13.188  1.00 93.25           C  
ATOM    333  CD2 TYR A  43       6.602   4.277 -11.820  1.00 93.25           C  
ATOM    334  CE1 TYR A  43       5.656   2.494 -13.719  1.00 93.25           C  
ATOM    335  CE2 TYR A  43       7.449   3.311 -12.352  1.00 93.25           C  
ATOM    336  OH  TYR A  43       7.805   1.467 -13.820  1.00 93.25           O  
ATOM    337  CZ  TYR A  43       6.969   2.426 -13.297  1.00 93.25           C  
ATOM    338  N   LYS A  44       2.006   7.301 -12.430  1.00 91.25           N  
ATOM    339  CA  LYS A  44       0.780   7.969 -12.000  1.00 91.25           C  
ATOM    340  C   LYS A  44      -0.246   6.961 -11.492  1.00 91.25           C  
ATOM    341  CB  LYS A  44       0.184   8.789 -13.141  1.00 91.25           C  
ATOM    342  O   LYS A  44      -0.141   5.762 -11.773  1.00 91.25           O  
ATOM    343  CG  LYS A  44      -0.315   7.953 -14.312  1.00 91.25           C  
ATOM    344  CD  LYS A  44      -0.895   8.820 -15.414  1.00 91.25           C  
ATOM    345  CE  LYS A  44      -1.420   7.984 -16.578  1.00 91.25           C  
ATOM    346  NZ  LYS A  44      -1.982   8.836 -17.672  1.00 91.25           N  
ATOM    347  N   ALA A  45      -1.169   7.520 -10.781  1.00 86.94           N  
ATOM    348  CA  ALA A  45      -2.205   6.680 -10.188  1.00 86.94           C  
ATOM    349  C   ALA A  45      -2.977   5.918 -11.266  1.00 86.94           C  
ATOM    350  CB  ALA A  45      -3.160   7.527  -9.352  1.00 86.94           C  
ATOM    351  O   ALA A  45      -3.156   6.418 -12.375  1.00 86.94           O  
ATOM    352  N   SER A  46      -3.348   4.664 -10.945  1.00 83.56           N  
ATOM    353  CA  SER A  46      -4.277   3.840 -11.703  1.00 83.56           C  
ATOM    354  C   SER A  46      -5.492   3.449 -10.867  1.00 83.56           C  
ATOM    355  CB  SER A  46      -3.580   2.580 -12.227  1.00 83.56           C  
ATOM    356  O   SER A  46      -5.445   3.508  -9.633  1.00 83.56           O  
ATOM    357  OG  SER A  46      -3.439   1.623 -11.188  1.00 83.56           O  
ATOM    358  N   PHE A  47      -6.699   3.260 -11.500  1.00 76.94           N  
ATOM    359  CA  PHE A  47      -7.934   2.936 -10.797  1.00 76.94           C  
ATOM    360  C   PHE A  47      -8.062   1.430 -10.594  1.00 76.94           C  
ATOM    361  CB  PHE A  47      -9.148   3.467 -11.562  1.00 76.94           C  
ATOM    362  O   PHE A  47      -9.125   0.938 -10.211  1.00 76.94           O  
ATOM    363  CG  PHE A  47      -9.219   4.969 -11.617  1.00 76.94           C  
ATOM    364  CD1 PHE A  47      -9.711   5.695 -10.539  1.00 76.94           C  
ATOM    365  CD2 PHE A  47      -8.805   5.652 -12.750  1.00 76.94           C  
ATOM    366  CE1 PHE A  47      -9.781   7.086 -10.586  1.00 76.94           C  
ATOM    367  CE2 PHE A  47      -8.867   7.043 -12.805  1.00 76.94           C  
ATOM    368  CZ  PHE A  47      -9.359   7.758 -11.727  1.00 76.94           C  
ATOM    369  N   MET A  48      -6.914   0.725 -10.695  1.00 83.56           N  
ATOM    370  CA  MET A  48      -6.949  -0.729 -10.562  1.00 83.56           C  
ATOM    371  C   MET A  48      -6.328  -1.170  -9.242  1.00 83.56           C  
ATOM    372  CB  MET A  48      -6.219  -1.395 -11.734  1.00 83.56           C  
ATOM    373  O   MET A  48      -5.117  -1.396  -9.164  1.00 83.56           O  
ATOM    374  CG  MET A  48      -6.883  -1.160 -13.078  1.00 83.56           C  
ATOM    375  SD  MET A  48      -6.012  -2.020 -14.445  1.00 83.56           S  
ATOM    376  CE  MET A  48      -6.371  -3.746 -14.023  1.00 83.56           C  
ATOM    377  N   ALA A  49      -7.113  -1.149  -8.211  1.00 90.62           N  
ATOM    378  CA  ALA A  49      -6.676  -1.588  -6.887  1.00 90.62           C  
ATOM    379  C   ALA A  49      -7.836  -2.189  -6.098  1.00 90.62           C  
ATOM    380  CB  ALA A  49      -6.062  -0.421  -6.117  1.00 90.62           C  
ATOM    381  O   ALA A  49      -8.953  -1.661  -6.121  1.00 90.62           O  
ATOM    382  N   GLY A  50      -7.523  -3.311  -5.535  1.00 93.75           N  
ATOM    383  CA  GLY A  50      -8.531  -3.982  -4.734  1.00 93.75           C  
ATOM    384  C   GLY A  50      -7.973  -5.121  -3.902  1.00 93.75           C  
ATOM    385  O   GLY A  50      -6.828  -5.535  -4.098  1.00 93.75           O  
ATOM    386  N   GLY A  51      -8.789  -5.570  -3.037  1.00 95.69           N  
ATOM    387  CA  GLY A  51      -8.336  -6.672  -2.203  1.00 95.69           C  
ATOM    388  C   GLY A  51      -9.438  -7.262  -1.340  1.00 95.69           C  
ATOM    389  O   GLY A  51     -10.617  -6.953  -1.532  1.00 95.69           O  
ATOM    390  N   GLY A  52      -8.992  -8.109  -0.545  1.00 97.00           N  
ATOM    391  CA  GLY A  52      -9.867  -8.781   0.399  1.00 97.00           C  
ATOM    392  C   GLY A  52      -9.211  -9.047   1.741  1.00 97.00           C  
ATOM    393  O   GLY A  52      -7.980  -9.062   1.843  1.00 97.00           O  
ATOM    394  N   ALA A  53     -10.102  -9.242   2.738  1.00 97.69           N  
ATOM    395  CA  ALA A  53      -9.578  -9.477   4.082  1.00 97.69           C  
ATOM    396  C   ALA A  53     -10.461 -10.438   4.859  1.00 97.69           C  
ATOM    397  CB  ALA A  53      -9.438  -8.156   4.836  1.00 97.69           C  
ATOM    398  O   ALA A  53     -11.664 -10.547   4.582  1.00 97.69           O  
ATOM    399  N   PHE A  54      -9.828 -11.062   5.734  1.00 97.62           N  
ATOM    400  CA  PHE A  54     -10.484 -11.852   6.766  1.00 97.62           C  
ATOM    401  C   PHE A  54     -10.141 -11.328   8.156  1.00 97.62           C  
ATOM    402  CB  PHE A  54     -10.086 -13.328   6.645  1.00 97.62           C  
ATOM    403  O   PHE A  54      -8.969 -11.164   8.484  1.00 97.62           O  
ATOM    404  CG  PHE A  54     -10.750 -14.219   7.656  1.00 97.62           C  
ATOM    405  CD1 PHE A  54     -10.086 -14.594   8.820  1.00 97.62           C  
ATOM    406  CD2 PHE A  54     -12.039 -14.688   7.445  1.00 97.62           C  
ATOM    407  CE1 PHE A  54     -10.695 -15.414   9.758  1.00 97.62           C  
ATOM    408  CE2 PHE A  54     -12.656 -15.516   8.383  1.00 97.62           C  
ATOM    409  CZ  PHE A  54     -11.984 -15.883   9.539  1.00 97.62           C  
ATOM    410  N   GLY A  55     -11.273 -11.125   8.961  1.00 96.69           N  
ATOM    411  CA  GLY A  55     -10.953 -10.445  10.211  1.00 96.69           C  
ATOM    412  C   GLY A  55     -11.859 -10.859  11.359  1.00 96.69           C  
ATOM    413  O   GLY A  55     -12.773 -11.664  11.180  1.00 96.69           O  
ATOM    414  N   TYR A  56     -11.508 -10.305  12.430  1.00 94.56           N  
ATOM    415  CA  TYR A  56     -12.211 -10.531  13.688  1.00 94.56           C  
ATOM    416  C   TYR A  56     -12.492  -9.211  14.391  1.00 94.56           C  
ATOM    417  CB  TYR A  56     -11.391 -11.445  14.609  1.00 94.56           C  
ATOM    418  O   TYR A  56     -11.617  -8.344  14.484  1.00 94.56           O  
ATOM    419  CG  TYR A  56     -12.102 -11.812  15.891  1.00 94.56           C  
ATOM    420  CD1 TYR A  56     -11.734 -11.227  17.094  1.00 94.56           C  
ATOM    421  CD2 TYR A  56     -13.141 -12.742  15.891  1.00 94.56           C  
ATOM    422  CE1 TYR A  56     -12.383 -11.562  18.281  1.00 94.56           C  
ATOM    423  CE2 TYR A  56     -13.797 -13.078  17.062  1.00 94.56           C  
ATOM    424  OH  TYR A  56     -14.062 -12.820  19.422  1.00 94.56           O  
ATOM    425  CZ  TYR A  56     -13.414 -12.492  18.250  1.00 94.56           C  
ATOM    426  N   LYS A  57     -13.750  -9.039  14.852  1.00 93.50           N  
ATOM    427  CA  LYS A  57     -14.156  -7.844  15.586  1.00 93.50           C  
ATOM    428  C   LYS A  57     -14.430  -8.164  17.047  1.00 93.50           C  
ATOM    429  CB  LYS A  57     -15.391  -7.211  14.945  1.00 93.50           C  
ATOM    430  O   LYS A  57     -15.148  -9.109  17.359  1.00 93.50           O  
ATOM    431  CG  LYS A  57     -15.859  -5.938  15.625  1.00 93.50           C  
ATOM    432  CD  LYS A  57     -17.062  -5.336  14.922  1.00 93.50           C  
ATOM    433  CE  LYS A  57     -17.562  -4.086  15.633  1.00 93.50           C  
ATOM    434  NZ  LYS A  57     -18.719  -3.465  14.914  1.00 93.50           N  
ATOM    435  N   MET A  58     -13.742  -7.398  17.906  1.00 91.25           N  
ATOM    436  CA  MET A  58     -13.969  -7.465  19.344  1.00 91.25           C  
ATOM    437  C   MET A  58     -14.367  -6.098  19.891  1.00 91.25           C  
ATOM    438  CB  MET A  58     -12.719  -7.973  20.062  1.00 91.25           C  
ATOM    439  O   MET A  58     -13.523  -5.207  20.031  1.00 91.25           O  
ATOM    440  CG  MET A  58     -12.328  -9.391  19.688  1.00 91.25           C  
ATOM    441  SD  MET A  58     -10.656  -9.844  20.281  1.00 91.25           S  
ATOM    442  CE  MET A  58      -9.633  -8.805  19.203  1.00 91.25           C  
ATOM    443  N   ASP A  59     -15.672  -5.926  20.234  1.00 89.31           N  
ATOM    444  CA  ASP A  59     -16.188  -4.633  20.672  1.00 89.31           C  
ATOM    445  C   ASP A  59     -15.898  -3.547  19.641  1.00 89.31           C  
ATOM    446  CB  ASP A  59     -15.570  -4.250  22.016  1.00 89.31           C  
ATOM    447  O   ASP A  59     -16.422  -3.594  18.516  1.00 89.31           O  
ATOM    448  CG  ASP A  59     -16.031  -5.148  23.156  1.00 89.31           C  
ATOM    449  OD1 ASP A  59     -17.156  -5.676  23.109  1.00 89.31           O  
ATOM    450  OD2 ASP A  59     -15.250  -5.328  24.125  1.00 89.31           O  
ATOM    451  N   ASP A  60     -15.000  -2.613  19.984  1.00 92.12           N  
ATOM    452  CA  ASP A  60     -14.750  -1.457  19.125  1.00 92.12           C  
ATOM    453  C   ASP A  60     -13.484  -1.651  18.297  1.00 92.12           C  
ATOM    454  CB  ASP A  60     -14.641  -0.184  19.969  1.00 92.12           C  
ATOM    455  O   ASP A  60     -13.148  -0.815  17.453  1.00 92.12           O  
ATOM    456  CG  ASP A  60     -15.914   0.138  20.734  1.00 92.12           C  
ATOM    457  OD1 ASP A  60     -17.016  -0.189  20.234  1.00 92.12           O  
ATOM    458  OD2 ASP A  60     -15.820   0.727  21.828  1.00 92.12           O  
ATOM    459  N   ILE A  61     -12.883  -2.852  18.531  1.00 95.25           N  
ATOM    460  CA  ILE A  61     -11.617  -3.098  17.844  1.00 95.25           C  
ATOM    461  C   ILE A  61     -11.805  -4.188  16.797  1.00 95.25           C  
ATOM    462  CB  ILE A  61     -10.508  -3.500  18.844  1.00 95.25           C  
ATOM    463  O   ILE A  61     -12.469  -5.199  17.047  1.00 95.25           O  
ATOM    464  CG1 ILE A  61     -10.281  -2.383  19.859  1.00 95.25           C  
ATOM    465  CG2 ILE A  61      -9.211  -3.832  18.094  1.00 95.25           C  
ATOM    466  CD1 ILE A  61      -9.703  -1.105  19.281  1.00 95.25           C  
ATOM    467  N   ARG A  62     -11.180  -3.973  15.555  1.00 95.19           N  
ATOM    468  CA  ARG A  62     -11.156  -4.953  14.469  1.00 95.19           C  
ATOM    469  C   ARG A  62      -9.727  -5.277  14.055  1.00 95.19           C  
ATOM    470  CB  ARG A  62     -11.945  -4.441  13.266  1.00 95.19           C  
ATOM    471  O   ARG A  62      -8.875  -4.387  13.992  1.00 95.19           O  
ATOM    472  CG  ARG A  62     -13.422  -4.207  13.547  1.00 95.19           C  
ATOM    473  CD  ARG A  62     -14.180  -3.814  12.289  1.00 95.19           C  
ATOM    474  NE  ARG A  62     -13.695  -2.555  11.734  1.00 95.19           N  
ATOM    475  NH1 ARG A  62     -15.250  -2.459  10.031  1.00 95.19           N  
ATOM    476  NH2 ARG A  62     -13.695  -0.796  10.258  1.00 95.19           N  
ATOM    477  CZ  ARG A  62     -14.211  -1.939  10.680  1.00 95.19           C  
ATOM    478  N   VAL A  63      -9.555  -6.559  13.922  1.00 97.31           N  
ATOM    479  CA  VAL A  63      -8.273  -6.988  13.383  1.00 97.31           C  
ATOM    480  C   VAL A  63      -8.492  -7.855  12.148  1.00 97.31           C  
ATOM    481  CB  VAL A  63      -7.445  -7.762  14.430  1.00 97.31           C  
ATOM    482  O   VAL A  63      -9.414  -8.680  12.109  1.00 97.31           O  
ATOM    483  CG1 VAL A  63      -6.109  -8.211  13.844  1.00 97.31           C  
ATOM    484  CG2 VAL A  63      -7.227  -6.906  15.680  1.00 97.31           C  
ATOM    485  N   ASP A  64      -7.648  -7.590  11.031  1.00 97.62           N  
ATOM    486  CA  ASP A  64      -7.828  -8.430   9.852  1.00 97.62           C  
ATOM    487  C   ASP A  64      -6.500  -8.664   9.141  1.00 97.62           C  
ATOM    488  CB  ASP A  64      -8.836  -7.793   8.891  1.00 97.62           C  
ATOM    489  O   ASP A  64      -5.520  -7.957   9.391  1.00 97.62           O  
ATOM    490  CG  ASP A  64      -8.391  -6.438   8.375  1.00 97.62           C  
ATOM    491  OD1 ASP A  64      -7.168  -6.207   8.242  1.00 97.62           O  
ATOM    492  OD2 ASP A  64      -9.266  -5.590   8.102  1.00 97.62           O  
ATOM    493  N   VAL A  65      -6.504  -9.781   8.477  1.00 98.19           N  
ATOM    494  CA  VAL A  65      -5.449 -10.070   7.508  1.00 98.19           C  
ATOM    495  C   VAL A  65      -5.945  -9.758   6.098  1.00 98.19           C  
ATOM    496  CB  VAL A  65      -4.977 -11.539   7.598  1.00 98.19           C  
ATOM    497  O   VAL A  65      -6.996 -10.250   5.680  1.00 98.19           O  
ATOM    498  CG1 VAL A  65      -3.887 -11.820   6.566  1.00 98.19           C  
ATOM    499  CG2 VAL A  65      -4.480 -11.852   9.008  1.00 98.19           C  
ATOM    500  N   GLU A  66      -5.102  -8.977   5.340  1.00 98.00           N  
ATOM    501  CA  GLU A  66      -5.555  -8.414   4.070  1.00 98.00           C  
ATOM    502  C   GLU A  66      -4.582  -8.742   2.941  1.00 98.00           C  
ATOM    503  CB  GLU A  66      -5.723  -6.895   4.191  1.00 98.00           C  
ATOM    504  O   GLU A  66      -3.365  -8.719   3.133  1.00 98.00           O  
ATOM    505  CG  GLU A  66      -6.180  -6.223   2.906  1.00 98.00           C  
ATOM    506  CD  GLU A  66      -6.266  -4.711   3.018  1.00 98.00           C  
ATOM    507  OE1 GLU A  66      -5.219  -4.055   3.207  1.00 98.00           O  
ATOM    508  OE2 GLU A  66      -7.395  -4.176   2.918  1.00 98.00           O  
ATOM    509  N   GLY A  67      -5.133  -9.117   1.865  1.00 97.81           N  
ATOM    510  CA  GLY A  67      -4.438  -9.133   0.588  1.00 97.81           C  
ATOM    511  C   GLY A  67      -4.871  -8.023  -0.348  1.00 97.81           C  
ATOM    512  O   GLY A  67      -6.066  -7.789  -0.528  1.00 97.81           O  
ATOM    513  N   LEU A  68      -3.814  -7.387  -0.963  1.00 96.00           N  
ATOM    514  CA  LEU A  68      -4.125  -6.230  -1.794  1.00 96.00           C  
ATOM    515  C   LEU A  68      -3.328  -6.266  -3.096  1.00 96.00           C  
ATOM    516  CB  LEU A  68      -3.828  -4.934  -1.037  1.00 96.00           C  
ATOM    517  O   LEU A  68      -2.164  -6.672  -3.105  1.00 96.00           O  
ATOM    518  CG  LEU A  68      -4.672  -4.668   0.210  1.00 96.00           C  
ATOM    519  CD1 LEU A  68      -4.059  -3.545   1.039  1.00 96.00           C  
ATOM    520  CD2 LEU A  68      -6.105  -4.324  -0.179  1.00 96.00           C  
ATOM    521  N   TYR A  69      -4.043  -5.883  -4.113  1.00 95.94           N  
ATOM    522  CA  TYR A  69      -3.410  -5.617  -5.398  1.00 95.94           C  
ATOM    523  C   TYR A  69      -3.570  -4.156  -5.793  1.00 95.94           C  
ATOM    524  CB  TYR A  69      -4.000  -6.520  -6.484  1.00 95.94           C  
ATOM    525  O   TYR A  69      -4.652  -3.584  -5.652  1.00 95.94           O  
ATOM    526  CG  TYR A  69      -3.498  -6.207  -7.875  1.00 95.94           C  
ATOM    527  CD1 TYR A  69      -4.211  -5.359  -8.719  1.00 95.94           C  
ATOM    528  CD2 TYR A  69      -2.312  -6.762  -8.344  1.00 95.94           C  
ATOM    529  CE1 TYR A  69      -3.752  -5.070 -10.000  1.00 95.94           C  
ATOM    530  CE2 TYR A  69      -1.844  -6.477  -9.625  1.00 95.94           C  
ATOM    531  OH  TYR A  69      -2.111  -5.352 -11.711  1.00 95.94           O  
ATOM    532  CZ  TYR A  69      -2.570  -5.633 -10.445  1.00 95.94           C  
ATOM    533  N   SER A  70      -2.498  -3.590  -6.289  1.00 94.56           N  
ATOM    534  CA  SER A  70      -2.545  -2.232  -6.820  1.00 94.56           C  
ATOM    535  C   SER A  70      -1.574  -2.061  -7.984  1.00 94.56           C  
ATOM    536  CB  SER A  70      -2.227  -1.215  -5.727  1.00 94.56           C  
ATOM    537  O   SER A  70      -0.524  -2.705  -8.023  1.00 94.56           O  
ATOM    538  OG  SER A  70      -2.248   0.105  -6.242  1.00 94.56           O  
ATOM    539  N   GLN A  71      -2.006  -1.146  -8.836  1.00 94.00           N  
ATOM    540  CA  GLN A  71      -1.188  -0.875 -10.016  1.00 94.00           C  
ATOM    541  C   GLN A  71      -1.093   0.624 -10.281  1.00 94.00           C  
ATOM    542  CB  GLN A  71      -1.757  -1.594 -11.242  1.00 94.00           C  
ATOM    543  O   GLN A  71      -2.084   1.348 -10.156  1.00 94.00           O  
ATOM    544  CG  GLN A  71      -0.959  -1.359 -12.516  1.00 94.00           C  
ATOM    545  CD  GLN A  71      -1.629  -1.946 -13.742  1.00 94.00           C  
ATOM    546  NE2 GLN A  71      -1.464  -3.250 -13.945  1.00 94.00           N  
ATOM    547  OE1 GLN A  71      -2.291  -1.234 -14.508  1.00 94.00           O  
ATOM    548  N   LEU A  72       0.117   1.023 -10.609  1.00 94.38           N  
ATOM    549  CA  LEU A  72       0.365   2.367 -11.117  1.00 94.38           C  
ATOM    550  C   LEU A  72       0.738   2.324 -12.602  1.00 94.38           C  
ATOM    551  CB  LEU A  72       1.477   3.049 -10.320  1.00 94.38           C  
ATOM    552  O   LEU A  72       1.320   1.344 -13.070  1.00 94.38           O  
ATOM    553  CG  LEU A  72       1.256   3.162  -8.812  1.00 94.38           C  
ATOM    554  CD1 LEU A  72       2.457   3.826  -8.148  1.00 94.38           C  
ATOM    555  CD2 LEU A  72      -0.024   3.938  -8.516  1.00 94.38           C  
ATOM    556  N   SER A  73       0.378   3.406 -13.297  1.00 94.06           N  
ATOM    557  CA  SER A  73       0.674   3.488 -14.727  1.00 94.06           C  
ATOM    558  C   SER A  73       1.810   4.469 -15.000  1.00 94.06           C  
ATOM    559  CB  SER A  73      -0.571   3.906 -15.508  1.00 94.06           C  
ATOM    560  O   SER A  73       1.967   5.461 -14.281  1.00 94.06           O  
ATOM    561  OG  SER A  73      -1.610   2.957 -15.344  1.00 94.06           O  
ATOM    562  N   LYS A  74       2.533   4.137 -16.000  1.00 93.44           N  
ATOM    563  CA  LYS A  74       3.592   5.043 -16.438  1.00 93.44           C  
ATOM    564  C   LYS A  74       3.027   6.410 -16.812  1.00 93.44           C  
ATOM    565  CB  LYS A  74       4.344   4.453 -17.641  1.00 93.44           C  
ATOM    566  O   LYS A  74       1.988   6.508 -17.469  1.00 93.44           O  
ATOM    567  CG  LYS A  74       5.547   5.273 -18.078  1.00 93.44           C  
ATOM    568  CD  LYS A  74       6.320   4.582 -19.188  1.00 93.44           C  
ATOM    569  CE  LYS A  74       5.480   4.449 -20.453  1.00 93.44           C  
ATOM    570  NZ  LYS A  74       6.270   3.875 -21.578  1.00 93.44           N  
ATOM    571  N   ASP A  75       3.717   7.453 -16.359  1.00 91.44           N  
ATOM    572  CA  ASP A  75       3.309   8.828 -16.625  1.00 91.44           C  
ATOM    573  C   ASP A  75       3.615   9.227 -18.062  1.00 91.44           C  
ATOM    574  CB  ASP A  75       4.000   9.789 -15.648  1.00 91.44           C  
ATOM    575  O   ASP A  75       4.469   8.617 -18.703  1.00 91.44           O  
ATOM    576  CG  ASP A  75       3.180  11.031 -15.352  1.00 91.44           C  
ATOM    577  OD1 ASP A  75       2.480  11.531 -16.266  1.00 91.44           O  
ATOM    578  OD2 ASP A  75       3.232  11.516 -14.203  1.00 91.44           O  
ATOM    579  N   ALA A  76       2.859  10.227 -18.562  1.00 89.94           N  
ATOM    580  CA  ALA A  76       3.234  10.859 -19.828  1.00 89.94           C  
ATOM    581  C   ALA A  76       4.531  11.656 -19.688  1.00 89.94           C  
ATOM    582  CB  ALA A  76       2.113  11.766 -20.328  1.00 89.94           C  
ATOM    583  O   ALA A  76       4.598  12.609 -18.906  1.00 89.94           O  
ATOM    584  N   LEU A  77       5.527  11.133 -20.328  1.00 90.25           N  
ATOM    585  CA  LEU A  77       6.844  11.734 -20.156  1.00 90.25           C  
ATOM    586  C   LEU A  77       7.293  12.445 -21.422  1.00 90.25           C  
ATOM    587  CB  LEU A  77       7.871  10.664 -19.766  1.00 90.25           C  
ATOM    588  O   LEU A  77       7.043  11.969 -22.531  1.00 90.25           O  
ATOM    589  CG  LEU A  77       7.562   9.852 -18.500  1.00 90.25           C  
ATOM    590  CD1 LEU A  77       8.516   8.664 -18.391  1.00 90.25           C  
ATOM    591  CD2 LEU A  77       7.652  10.734 -17.266  1.00 90.25           C  
ATOM    592  N   ALA A  78       7.816  13.695 -21.266  1.00 88.88           N  
ATOM    593  CA  ALA A  78       8.367  14.492 -22.359  1.00 88.88           C  
ATOM    594  C   ALA A  78       9.750  13.977 -22.766  1.00 88.88           C  
ATOM    595  CB  ALA A  78       8.445  15.961 -21.969  1.00 88.88           C  
ATOM    596  O   ALA A  78      10.117  14.031 -23.938  1.00 88.88           O  
ATOM    597  N   VAL A  79      10.508  13.492 -21.766  1.00 90.12           N  
ATOM    598  CA  VAL A  79      11.797  12.836 -21.953  1.00 90.12           C  
ATOM    599  C   VAL A  79      11.719  11.391 -21.453  1.00 90.12           C  
ATOM    600  CB  VAL A  79      12.930  13.594 -21.219  1.00 90.12           C  
ATOM    601  O   VAL A  79      11.305  11.148 -20.312  1.00 90.12           O  
ATOM    602  CG1 VAL A  79      14.266  12.875 -21.422  1.00 90.12           C  
ATOM    603  CG2 VAL A  79      13.016  15.031 -21.719  1.00 90.12           C  
ATOM    604  N   ALA A  80      12.117  10.508 -22.406  1.00 91.62           N  
ATOM    605  CA  ALA A  80      12.102   9.094 -22.031  1.00 91.62           C  
ATOM    606  C   ALA A  80      13.016   8.836 -20.844  1.00 91.62           C  
ATOM    607  CB  ALA A  80      12.516   8.227 -23.219  1.00 91.62           C  
ATOM    608  O   ALA A  80      14.117   9.383 -20.766  1.00 91.62           O  
ATOM    609  N   PRO A  81      12.531   8.023 -19.875  1.00 93.31           N  
ATOM    610  CA  PRO A  81      13.352   7.695 -18.703  1.00 93.31           C  
ATOM    611  C   PRO A  81      14.578   6.863 -19.062  1.00 93.31           C  
ATOM    612  CB  PRO A  81      12.391   6.898 -17.812  1.00 93.31           C  
ATOM    613  O   PRO A  81      14.531   6.043 -19.984  1.00 93.31           O  
ATOM    614  CG  PRO A  81      11.352   6.375 -18.750  1.00 93.31           C  
ATOM    615  CD  PRO A  81      11.234   7.320 -19.922  1.00 93.31           C  
ATOM    616  N   THR A  82      15.672   7.145 -18.422  1.00 92.88           N  
ATOM    617  CA  THR A  82      16.891   6.340 -18.453  1.00 92.88           C  
ATOM    618  C   THR A  82      17.234   5.812 -17.062  1.00 92.88           C  
ATOM    619  CB  THR A  82      18.078   7.152 -19.016  1.00 92.88           C  
ATOM    620  O   THR A  82      17.453   6.590 -16.141  1.00 92.88           O  
ATOM    621  CG2 THR A  82      19.297   6.262 -19.250  1.00 92.88           C  
ATOM    622  OG1 THR A  82      17.703   7.766 -20.250  1.00 92.88           O  
ATOM    623  N   PRO A  83      17.250   4.492 -16.984  1.00 93.12           N  
ATOM    624  CA  PRO A  83      16.906   3.453 -17.969  1.00 93.12           C  
ATOM    625  C   PRO A  83      15.414   3.402 -18.266  1.00 93.12           C  
ATOM    626  CB  PRO A  83      17.375   2.164 -17.281  1.00 93.12           C  
ATOM    627  O   PRO A  83      14.617   4.043 -17.578  1.00 93.12           O  
ATOM    628  CG  PRO A  83      17.203   2.424 -15.820  1.00 93.12           C  
ATOM    629  CD  PRO A  83      17.469   3.875 -15.555  1.00 93.12           C  
ATOM    630  N   ALA A  84      15.055   2.717 -19.438  1.00 94.44           N  
ATOM    631  CA  ALA A  84      13.656   2.539 -19.797  1.00 94.44           C  
ATOM    632  C   ALA A  84      12.875   1.870 -18.672  1.00 94.44           C  
ATOM    633  CB  ALA A  84      13.539   1.720 -21.078  1.00 94.44           C  
ATOM    634  O   ALA A  84      13.359   0.917 -18.047  1.00 94.44           O  
ATOM    635  N   ILE A  85      11.617   2.383 -18.328  1.00 95.44           N  
ATOM    636  CA  ILE A  85      10.836   1.873 -17.203  1.00 95.44           C  
ATOM    637  C   ILE A  85       9.602   1.139 -17.734  1.00 95.44           C  
ATOM    638  CB  ILE A  85      10.414   3.010 -16.250  1.00 95.44           C  
ATOM    639  O   ILE A  85       9.148   1.390 -18.844  1.00 95.44           O  
ATOM    640  CG1 ILE A  85       9.617   4.078 -17.000  1.00 95.44           C  
ATOM    641  CG2 ILE A  85      11.648   3.621 -15.570  1.00 95.44           C  
ATOM    642  CD1 ILE A  85       8.836   5.016 -16.094  1.00 95.44           C  
ATOM    643  N   ALA A  86       9.016   0.286 -16.953  1.00 96.44           N  
ATOM    644  CA  ALA A  86       7.848  -0.533 -17.266  1.00 96.44           C  
ATOM    645  C   ALA A  86       6.598   0.332 -17.406  1.00 96.44           C  
ATOM    646  CB  ALA A  86       7.637  -1.581 -16.172  1.00 96.44           C  
ATOM    647  O   ALA A  86       6.504   1.407 -16.812  1.00 96.44           O  
ATOM    648  N   ASP A  87       5.660  -0.142 -18.188  1.00 95.38           N  
ATOM    649  CA  ASP A  87       4.422   0.585 -18.438  1.00 95.38           C  
ATOM    650  C   ASP A  87       3.547   0.632 -17.188  1.00 95.38           C  
ATOM    651  CB  ASP A  87       3.650  -0.054 -19.594  1.00 95.38           C  
ATOM    652  O   ASP A  87       2.695   1.514 -17.047  1.00 95.38           O  
ATOM    653  CG  ASP A  87       4.293   0.198 -20.953  1.00 95.38           C  
ATOM    654  OD1 ASP A  87       5.043   1.188 -21.094  1.00 95.38           O  
ATOM    655  OD2 ASP A  87       4.047  -0.600 -21.875  1.00 95.38           O  
ATOM    656  N   SER A  88       3.758  -0.351 -16.344  1.00 95.44           N  
ATOM    657  CA  SER A  88       3.020  -0.389 -15.078  1.00 95.44           C  
ATOM    658  C   SER A  88       3.893  -0.907 -13.945  1.00 95.44           C  
ATOM    659  CB  SER A  88       1.772  -1.264 -15.219  1.00 95.44           C  
ATOM    660  O   SER A  88       4.809  -1.700 -14.172  1.00 95.44           O  
ATOM    661  OG  SER A  88       2.129  -2.619 -15.430  1.00 95.44           O  
ATOM    662  N   LEU A  89       3.646  -0.376 -12.812  1.00 95.88           N  
ATOM    663  CA  LEU A  89       4.234  -0.804 -11.547  1.00 95.88           C  
ATOM    664  C   LEU A  89       3.170  -1.388 -10.625  1.00 95.88           C  
ATOM    665  CB  LEU A  89       4.938   0.370 -10.859  1.00 95.88           C  
ATOM    666  O   LEU A  89       2.229  -0.692 -10.234  1.00 95.88           O  
ATOM    667  CG  LEU A  89       5.746   0.034  -9.602  1.00 95.88           C  
ATOM    668  CD1 LEU A  89       6.914  -0.881  -9.953  1.00 95.88           C  
ATOM    669  CD2 LEU A  89       6.242   1.309  -8.930  1.00 95.88           C  
ATOM    670  N   THR A  90       3.410  -2.725 -10.266  1.00 96.31           N  
ATOM    671  CA  THR A  90       2.373  -3.408  -9.500  1.00 96.31           C  
ATOM    672  C   THR A  90       2.865  -3.732  -8.094  1.00 96.31           C  
ATOM    673  CB  THR A  90       1.926  -4.703 -10.195  1.00 96.31           C  
ATOM    674  O   THR A  90       4.059  -3.955  -7.879  1.00 96.31           O  
ATOM    675  CG2 THR A  90       1.433  -4.422 -11.617  1.00 96.31           C  
ATOM    676  OG1 THR A  90       3.033  -5.613 -10.266  1.00 96.31           O  
ATOM    677  N   ALA A  91       1.924  -3.750  -7.215  1.00 96.81           N  
ATOM    678  CA  ALA A  91       2.160  -4.164  -5.836  1.00 96.81           C  
ATOM    679  C   ALA A  91       1.114  -5.180  -5.383  1.00 96.81           C  
ATOM    680  CB  ALA A  91       2.158  -2.953  -4.910  1.00 96.81           C  
ATOM    681  O   ALA A  91      -0.089  -4.926  -5.477  1.00 96.81           O  
ATOM    682  N   ILE A  92       1.661  -6.293  -4.984  1.00 97.62           N  
ATOM    683  CA  ILE A  92       0.857  -7.293  -4.293  1.00 97.62           C  
ATOM    684  C   ILE A  92       1.267  -7.359  -2.824  1.00 97.62           C  
ATOM    685  CB  ILE A  92       1.000  -8.688  -4.953  1.00 97.62           C  
ATOM    686  O   ILE A  92       2.424  -7.648  -2.508  1.00 97.62           O  
ATOM    687  CG1 ILE A  92       0.593  -8.617  -6.430  1.00 97.62           C  
ATOM    688  CG2 ILE A  92       0.166  -9.727  -4.199  1.00 97.62           C  
ATOM    689  CD1 ILE A  92       0.869  -9.898  -7.203  1.00 97.62           C  
ATOM    690  N   SER A  93       0.230  -7.125  -1.942  1.00 98.00           N  
ATOM    691  CA  SER A  93       0.619  -6.957  -0.545  1.00 98.00           C  
ATOM    692  C   SER A  93      -0.239  -7.820   0.373  1.00 98.00           C  
ATOM    693  CB  SER A  93       0.510  -5.492  -0.129  1.00 98.00           C  
ATOM    694  O   SER A  93      -1.371  -8.164   0.029  1.00 98.00           O  
ATOM    695  OG  SER A  93      -0.822  -5.027  -0.267  1.00 98.00           O  
ATOM    696  N   GLY A  94       0.422  -8.156   1.398  1.00 98.38           N  
ATOM    697  CA  GLY A  94      -0.230  -8.742   2.561  1.00 98.38           C  
ATOM    698  C   GLY A  94      -0.037  -7.926   3.824  1.00 98.38           C  
ATOM    699  O   GLY A  94       1.096  -7.652   4.227  1.00 98.38           O  
ATOM    700  N   LEU A  95      -1.212  -7.594   4.492  1.00 98.44           N  
ATOM    701  CA  LEU A  95      -1.120  -6.730   5.664  1.00 98.44           C  
ATOM    702  C   LEU A  95      -1.950  -7.289   6.816  1.00 98.44           C  
ATOM    703  CB  LEU A  95      -1.584  -5.312   5.324  1.00 98.44           C  
ATOM    704  O   LEU A  95      -2.945  -7.980   6.590  1.00 98.44           O  
ATOM    705  CG  LEU A  95      -0.796  -4.582   4.234  1.00 98.44           C  
ATOM    706  CD1 LEU A  95      -1.478  -4.754   2.883  1.00 98.44           C  
ATOM    707  CD2 LEU A  95      -0.647  -3.105   4.582  1.00 98.44           C  
ATOM    708  N   VAL A  96      -1.485  -6.953   7.961  1.00 98.44           N  
ATOM    709  CA  VAL A  96      -2.305  -7.086   9.164  1.00 98.44           C  
ATOM    710  C   VAL A  96      -2.805  -5.715   9.602  1.00 98.44           C  
ATOM    711  CB  VAL A  96      -1.522  -7.762  10.312  1.00 98.44           C  
ATOM    712  O   VAL A  96      -2.016  -4.777   9.758  1.00 98.44           O  
ATOM    713  CG1 VAL A  96      -2.387  -7.867  11.562  1.00 98.44           C  
ATOM    714  CG2 VAL A  96      -1.029  -9.141   9.875  1.00 98.44           C  
ATOM    715  N   ASN A  97      -4.117  -5.703   9.852  1.00 98.25           N  
ATOM    716  CA  ASN A  97      -4.727  -4.406  10.133  1.00 98.25           C  
ATOM    717  C   ASN A  97      -5.445  -4.402  11.477  1.00 98.25           C  
ATOM    718  CB  ASN A  97      -5.699  -4.016   9.016  1.00 98.25           C  
ATOM    719  O   ASN A  97      -6.000  -5.422  11.898  1.00 98.25           O  
ATOM    720  CG  ASN A  97      -5.031  -3.971   7.652  1.00 98.25           C  
ATOM    721  ND2 ASN A  97      -5.484  -4.820   6.742  1.00 98.25           N  
ATOM    722  OD1 ASN A  97      -4.117  -3.176   7.426  1.00 98.25           O  
ATOM    723  N   VAL A  98      -5.359  -3.240  12.094  1.00 98.06           N  
ATOM    724  CA  VAL A  98      -6.148  -2.996  13.297  1.00 98.06           C  
ATOM    725  C   VAL A  98      -7.012  -1.750  13.109  1.00 98.06           C  
ATOM    726  CB  VAL A  98      -5.250  -2.838  14.547  1.00 98.06           C  
ATOM    727  O   VAL A  98      -6.551  -0.751  12.547  1.00 98.06           O  
ATOM    728  CG1 VAL A  98      -6.094  -2.539  15.781  1.00 98.06           C  
ATOM    729  CG2 VAL A  98      -4.410  -4.094  14.758  1.00 98.06           C  
ATOM    730  N   TYR A  99      -8.266  -1.848  13.578  1.00 97.75           N  
ATOM    731  CA  TYR A  99      -9.234  -0.766  13.422  1.00 97.75           C  
ATOM    732  C   TYR A  99      -9.891  -0.423  14.750  1.00 97.75           C  
ATOM    733  CB  TYR A  99     -10.305  -1.147  12.391  1.00 97.75           C  
ATOM    734  O   TYR A  99     -10.117  -1.304  15.586  1.00 97.75           O  
ATOM    735  CG  TYR A  99      -9.742  -1.533  11.047  1.00 97.75           C  
ATOM    736  CD1 TYR A  99      -9.703  -0.617  10.000  1.00 97.75           C  
ATOM    737  CD2 TYR A  99      -9.250  -2.814  10.820  1.00 97.75           C  
ATOM    738  CE1 TYR A  99      -9.188  -0.969   8.750  1.00 97.75           C  
ATOM    739  CE2 TYR A  99      -8.734  -3.178   9.578  1.00 97.75           C  
ATOM    740  OH  TYR A  99      -8.195  -2.602   7.324  1.00 97.75           O  
ATOM    741  CZ  TYR A  99      -8.703  -2.248   8.555  1.00 97.75           C  
ATOM    742  N   TYR A 100     -10.188   0.841  14.805  1.00 96.75           N  
ATOM    743  CA  TYR A 100     -11.047   1.284  15.891  1.00 96.75           C  
ATOM    744  C   TYR A 100     -12.375   1.813  15.359  1.00 96.75           C  
ATOM    745  CB  TYR A 100     -10.352   2.365  16.719  1.00 96.75           C  
ATOM    746  O   TYR A 100     -12.398   2.752  14.555  1.00 96.75           O  
ATOM    747  CG  TYR A 100     -11.164   2.834  17.906  1.00 96.75           C  
ATOM    748  CD1 TYR A 100     -11.812   4.066  17.891  1.00 96.75           C  
ATOM    749  CD2 TYR A 100     -11.281   2.047  19.047  1.00 96.75           C  
ATOM    750  CE1 TYR A 100     -12.562   4.504  18.984  1.00 96.75           C  
ATOM    751  CE2 TYR A 100     -12.023   2.475  20.141  1.00 96.75           C  
ATOM    752  OH  TYR A 100     -13.398   4.133  21.172  1.00 96.75           O  
ATOM    753  CZ  TYR A 100     -12.664   3.703  20.094  1.00 96.75           C  
ATOM    754  N   ASP A 101     -13.484   1.230  15.797  1.00 94.88           N  
ATOM    755  CA  ASP A 101     -14.828   1.630  15.398  1.00 94.88           C  
ATOM    756  C   ASP A 101     -15.477   2.518  16.453  1.00 94.88           C  
ATOM    757  CB  ASP A 101     -15.695   0.398  15.141  1.00 94.88           C  
ATOM    758  O   ASP A 101     -15.523   2.150  17.641  1.00 94.88           O  
ATOM    759  CG  ASP A 101     -15.289  -0.369  13.891  1.00 94.88           C  
ATOM    760  OD1 ASP A 101     -14.617   0.212  13.016  1.00 94.88           O  
ATOM    761  OD2 ASP A 101     -15.633  -1.565  13.797  1.00 94.88           O  
ATOM    762  N   ILE A 102     -15.852   3.629  16.047  1.00 94.50           N  
ATOM    763  CA  ILE A 102     -16.516   4.562  16.938  1.00 94.50           C  
ATOM    764  C   ILE A 102     -18.031   4.332  16.891  1.00 94.50           C  
ATOM    765  CB  ILE A 102     -16.188   6.031  16.578  1.00 94.50           C  
ATOM    766  O   ILE A 102     -18.672   4.590  15.875  1.00 94.50           O  
ATOM    767  CG1 ILE A 102     -14.680   6.246  16.547  1.00 94.50           C  
ATOM    768  CG2 ILE A 102     -16.875   6.992  17.562  1.00 94.50           C  
ATOM    769  CD1 ILE A 102     -14.234   7.457  15.734  1.00 94.50           C  
ATOM    770  N   ALA A 103     -18.438   3.797  18.031  1.00 87.69           N  
ATOM    771  CA  ALA A 103     -19.875   3.479  18.109  1.00 87.69           C  
ATOM    772  C   ALA A 103     -20.688   4.727  18.406  1.00 87.69           C  
ATOM    773  CB  ALA A 103     -20.109   2.408  19.172  1.00 87.69           C  
ATOM    774  O   ALA A 103     -20.359   5.492  19.312  1.00 87.69           O  
ATOM    775  N   ILE A 104     -21.609   4.957  17.516  1.00 88.38           N  
ATOM    776  CA  ILE A 104     -22.578   6.023  17.750  1.00 88.38           C  
ATOM    777  C   ILE A 104     -23.953   5.422  18.047  1.00 88.38           C  
ATOM    778  CB  ILE A 104     -22.656   6.980  16.547  1.00 88.38           C  
ATOM    779  O   ILE A 104     -24.484   4.656  17.250  1.00 88.38           O  
ATOM    780  CG1 ILE A 104     -21.266   7.512  16.188  1.00 88.38           C  
ATOM    781  CG2 ILE A 104     -23.625   8.133  16.828  1.00 88.38           C  
ATOM    782  CD1 ILE A 104     -21.234   8.383  14.938  1.00 88.38           C  
ATOM    783  N   GLU A 105     -24.484   5.746  19.266  1.00 85.81           N  
ATOM    784  CA  GLU A 105     -25.750   5.164  19.703  1.00 85.81           C  
ATOM    785  C   GLU A 105     -26.875   5.492  18.734  1.00 85.81           C  
ATOM    786  CB  GLU A 105     -26.109   5.652  21.109  1.00 85.81           C  
ATOM    787  O   GLU A 105     -27.016   6.637  18.297  1.00 85.81           O  
ATOM    788  CG  GLU A 105     -25.234   5.070  22.203  1.00 85.81           C  
ATOM    789  CD  GLU A 105     -25.672   5.477  23.609  1.00 85.81           C  
ATOM    790  OE1 GLU A 105     -25.000   5.086  24.578  1.00 85.81           O  
ATOM    791  OE2 GLU A 105     -26.703   6.184  23.719  1.00 85.81           O  
ATOM    792  N   ASP A 106     -27.594   4.383  18.281  1.00 85.31           N  
ATOM    793  CA  ASP A 106     -28.859   4.484  17.578  1.00 85.31           C  
ATOM    794  C   ASP A 106     -28.656   4.953  16.141  1.00 85.31           C  
ATOM    795  CB  ASP A 106     -29.812   5.434  18.312  1.00 85.31           C  
ATOM    796  O   ASP A 106     -29.531   5.605  15.562  1.00 85.31           O  
ATOM    797  CG  ASP A 106     -30.203   4.926  19.688  1.00 85.31           C  
ATOM    798  OD1 ASP A 106     -30.453   3.711  19.844  1.00 85.31           O  
ATOM    799  OD2 ASP A 106     -30.281   5.750  20.625  1.00 85.31           O  
ATOM    800  N   MET A 107     -27.484   4.836  15.602  1.00 90.25           N  
ATOM    801  CA  MET A 107     -27.219   5.184  14.211  1.00 90.25           C  
ATOM    802  C   MET A 107     -26.672   3.984  13.445  1.00 90.25           C  
ATOM    803  CB  MET A 107     -26.250   6.359  14.117  1.00 90.25           C  
ATOM    804  O   MET A 107     -25.859   3.221  13.984  1.00 90.25           O  
ATOM    805  CG  MET A 107     -26.844   7.680  14.586  1.00 90.25           C  
ATOM    806  SD  MET A 107     -25.641   9.062  14.469  1.00 90.25           S  
ATOM    807  CE  MET A 107     -25.484   9.195  12.672  1.00 90.25           C  
ATOM    808  N   PRO A 108     -27.109   3.781  12.258  1.00 90.56           N  
ATOM    809  CA  PRO A 108     -26.609   2.668  11.453  1.00 90.56           C  
ATOM    810  C   PRO A 108     -25.250   2.965  10.828  1.00 90.56           C  
ATOM    811  CB  PRO A 108     -27.672   2.496  10.375  1.00 90.56           C  
ATOM    812  O   PRO A 108     -24.750   2.184  10.008  1.00 90.56           O  
ATOM    813  CG  PRO A 108     -28.250   3.865  10.180  1.00 90.56           C  
ATOM    814  CD  PRO A 108     -28.219   4.586  11.500  1.00 90.56           C  
ATOM    815  N   ILE A 109     -24.656   4.016  11.297  1.00 94.06           N  
ATOM    816  CA  ILE A 109     -23.359   4.430  10.773  1.00 94.06           C  
ATOM    817  C   ILE A 109     -22.281   4.262  11.852  1.00 94.06           C  
ATOM    818  CB  ILE A 109     -23.391   5.891  10.273  1.00 94.06           C  
ATOM    819  O   ILE A 109     -22.500   4.617  13.008  1.00 94.06           O  
ATOM    820  CG1 ILE A 109     -24.391   6.039   9.133  1.00 94.06           C  
ATOM    821  CG2 ILE A 109     -22.000   6.344   9.836  1.00 94.06           C  
ATOM    822  CD1 ILE A 109     -24.688   7.484   8.742  1.00 94.06           C  
ATOM    823  N   THR A 110     -21.031   3.775  11.352  1.00 94.94           N  
ATOM    824  CA  THR A 110     -19.906   3.549  12.250  1.00 94.94           C  
ATOM    825  C   THR A 110     -18.609   4.109  11.648  1.00 94.94           C  
ATOM    826  CB  THR A 110     -19.719   2.051  12.555  1.00 94.94           C  
ATOM    827  O   THR A 110     -18.047   3.525  10.719  1.00 94.94           O  
ATOM    828  CG2 THR A 110     -18.641   1.831  13.609  1.00 94.94           C  
ATOM    829  OG1 THR A 110     -20.953   1.512  13.031  1.00 94.94           O  
ATOM    830  N   PRO A 111     -18.266   5.293  12.172  1.00 96.75           N  
ATOM    831  CA  PRO A 111     -16.953   5.766  11.742  1.00 96.75           C  
ATOM    832  C   PRO A 111     -15.812   4.871  12.234  1.00 96.75           C  
ATOM    833  CB  PRO A 111     -16.859   7.160  12.359  1.00 96.75           C  
ATOM    834  O   PRO A 111     -15.922   4.262  13.305  1.00 96.75           O  
ATOM    835  CG  PRO A 111     -18.266   7.547  12.656  1.00 96.75           C  
ATOM    836  CD  PRO A 111     -19.047   6.301  12.961  1.00 96.75           C  
ATOM    837  N   TYR A 112     -14.609   4.891  11.383  1.00 96.88           N  
ATOM    838  CA  TYR A 112     -13.492   4.066  11.812  1.00 96.88           C  
ATOM    839  C   TYR A 112     -12.164   4.680  11.391  1.00 96.88           C  
ATOM    840  CB  TYR A 112     -13.617   2.648  11.242  1.00 96.88           C  
ATOM    841  O   TYR A 112     -12.109   5.441  10.422  1.00 96.88           O  
ATOM    842  CG  TYR A 112     -13.414   2.572   9.750  1.00 96.88           C  
ATOM    843  CD1 TYR A 112     -14.492   2.605   8.875  1.00 96.88           C  
ATOM    844  CD2 TYR A 112     -12.133   2.471   9.211  1.00 96.88           C  
ATOM    845  CE1 TYR A 112     -14.312   2.533   7.500  1.00 96.88           C  
ATOM    846  CE2 TYR A 112     -11.938   2.398   7.836  1.00 96.88           C  
ATOM    847  OH  TYR A 112     -12.844   2.361   5.625  1.00 96.88           O  
ATOM    848  CZ  TYR A 112     -13.031   2.432   6.988  1.00 96.88           C  
ATOM    849  N   ILE A 113     -11.172   4.320  12.172  1.00 98.06           N  
ATOM    850  CA  ILE A 113      -9.781   4.582  11.812  1.00 98.06           C  
ATOM    851  C   ILE A 113      -8.969   3.295  11.930  1.00 98.06           C  
ATOM    852  CB  ILE A 113      -9.164   5.688  12.703  1.00 98.06           C  
ATOM    853  O   ILE A 113      -9.242   2.457  12.797  1.00 98.06           O  
ATOM    854  CG1 ILE A 113      -9.211   5.273  14.180  1.00 98.06           C  
ATOM    855  CG2 ILE A 113      -9.891   7.020  12.484  1.00 98.06           C  
ATOM    856  CD1 ILE A 113      -8.352   6.137  15.086  1.00 98.06           C  
ATOM    857  N   GLY A 114      -8.031   3.160  10.961  1.00 97.94           N  
ATOM    858  CA  GLY A 114      -7.246   1.936  10.961  1.00 97.94           C  
ATOM    859  C   GLY A 114      -5.824   2.137  10.469  1.00 97.94           C  
ATOM    860  O   GLY A 114      -5.551   3.076   9.719  1.00 97.94           O  
ATOM    861  N   VAL A 115      -5.043   1.175  10.977  1.00 98.44           N  
ATOM    862  CA  VAL A 115      -3.656   1.145  10.523  1.00 98.44           C  
ATOM    863  C   VAL A 115      -3.234  -0.297  10.242  1.00 98.44           C  
ATOM    864  CB  VAL A 115      -2.703   1.792  11.547  1.00 98.44           C  
ATOM    865  O   VAL A 115      -3.770  -1.232  10.844  1.00 98.44           O  
ATOM    866  CG1 VAL A 115      -2.998   3.283  11.695  1.00 98.44           C  
ATOM    867  CG2 VAL A 115      -2.820   1.088  12.898  1.00 98.44           C  
ATOM    868  N   GLY A 116      -2.283  -0.448   9.312  1.00 98.25           N  
ATOM    869  CA  GLY A 116      -1.806  -1.775   8.953  1.00 98.25           C  
ATOM    870  C   GLY A 116      -0.327  -1.807   8.617  1.00 98.25           C  
ATOM    871  O   GLY A 116       0.239  -0.800   8.188  1.00 98.25           O  
ATOM    872  N   VAL A 117       0.221  -3.016   8.875  1.00 98.56           N  
ATOM    873  CA  VAL A 117       1.632  -3.229   8.562  1.00 98.56           C  
ATOM    874  C   VAL A 117       1.814  -4.582   7.883  1.00 98.56           C  
ATOM    875  CB  VAL A 117       2.506  -3.148   9.836  1.00 98.56           C  
ATOM    876  O   VAL A 117       1.115  -5.547   8.203  1.00 98.56           O  
ATOM    877  CG1 VAL A 117       2.438  -1.752  10.453  1.00 98.56           C  
ATOM    878  CG2 VAL A 117       2.072  -4.207  10.852  1.00 98.56           C  
ATOM    879  N   GLY A 118       2.807  -4.594   6.898  1.00 98.31           N  
ATOM    880  CA  GLY A 118       3.051  -5.848   6.211  1.00 98.31           C  
ATOM    881  C   GLY A 118       4.152  -5.758   5.176  1.00 98.31           C  
ATOM    882  O   GLY A 118       5.137  -5.035   5.367  1.00 98.31           O  
ATOM    883  N   ALA A 119       3.967  -6.637   4.168  1.00 98.25           N  
ATOM    884  CA  ALA A 119       4.949  -6.719   3.090  1.00 98.25           C  
ATOM    885  C   ALA A 119       4.277  -6.582   1.727  1.00 98.25           C  
ATOM    886  CB  ALA A 119       5.719  -8.031   3.172  1.00 98.25           C  
ATOM    887  O   ALA A 119       3.105  -6.926   1.567  1.00 98.25           O  
ATOM    888  N   ALA A 120       5.035  -6.066   0.794  1.00 98.25           N  
ATOM    889  CA  ALA A 120       4.551  -5.918  -0.577  1.00 98.25           C  
ATOM    890  C   ALA A 120       5.551  -6.496  -1.576  1.00 98.25           C  
ATOM    891  CB  ALA A 120       4.281  -4.449  -0.888  1.00 98.25           C  
ATOM    892  O   ALA A 120       6.766  -6.348  -1.405  1.00 98.25           O  
ATOM    893  N   TYR A 121       5.082  -7.258  -2.457  1.00 98.06           N  
ATOM    894  CA  TYR A 121       5.852  -7.695  -3.617  1.00 98.06           C  
ATOM    895  C   TYR A 121       5.672  -6.730  -4.785  1.00 98.06           C  
ATOM    896  CB  TYR A 121       5.434  -9.109  -4.035  1.00 98.06           C  
ATOM    897  O   TYR A 121       4.594  -6.652  -5.375  1.00 98.06           O  
ATOM    898  CG  TYR A 121       6.355  -9.734  -5.051  1.00 98.06           C  
ATOM    899  CD1 TYR A 121       5.957  -9.906  -6.375  1.00 98.06           C  
ATOM    900  CD2 TYR A 121       7.629 -10.164  -4.691  1.00 98.06           C  
ATOM    901  CE1 TYR A 121       6.805 -10.484  -7.312  1.00 98.06           C  
ATOM    902  CE2 TYR A 121       8.484 -10.742  -5.621  1.00 98.06           C  
ATOM    903  OH  TYR A 121       8.906 -11.477  -7.852  1.00 98.06           O  
ATOM    904  CZ  TYR A 121       8.062 -10.898  -6.926  1.00 98.06           C  
ATOM    905  N   ILE A 122       6.777  -6.020  -5.078  1.00 97.94           N  
ATOM    906  CA  ILE A 122       6.730  -4.941  -6.059  1.00 97.94           C  
ATOM    907  C   ILE A 122       7.340  -5.418  -7.375  1.00 97.94           C  
ATOM    908  CB  ILE A 122       7.469  -3.684  -5.551  1.00 97.94           C  
ATOM    909  O   ILE A 122       8.406  -6.031  -7.387  1.00 97.94           O  
ATOM    910  CG1 ILE A 122       6.918  -3.254  -4.188  1.00 97.94           C  
ATOM    911  CG2 ILE A 122       7.355  -2.545  -6.570  1.00 97.94           C  
ATOM    912  CD1 ILE A 122       5.461  -2.814  -4.219  1.00 97.94           C  
ATOM    913  N   SER A 123       6.617  -5.176  -8.492  1.00 97.50           N  
ATOM    914  CA  SER A 123       7.145  -5.562  -9.797  1.00 97.50           C  
ATOM    915  C   SER A 123       8.336  -4.695 -10.188  1.00 97.50           C  
ATOM    916  CB  SER A 123       6.055  -5.461 -10.859  1.00 97.50           C  
ATOM    917  O   SER A 123       8.500  -3.584  -9.680  1.00 97.50           O  
ATOM    918  OG  SER A 123       5.629  -4.117 -11.023  1.00 97.50           O  
ATOM    919  N   THR A 124       9.156  -5.184 -11.023  1.00 96.44           N  
ATOM    920  CA  THR A 124      10.312  -4.430 -11.508  1.00 96.44           C  
ATOM    921  C   THR A 124       9.867  -3.166 -12.234  1.00 96.44           C  
ATOM    922  CB  THR A 124      11.188  -5.285 -12.445  1.00 96.44           C  
ATOM    923  O   THR A 124       8.891  -3.189 -12.992  1.00 96.44           O  
ATOM    924  CG2 THR A 124      10.383  -5.766 -13.656  1.00 96.44           C  
ATOM    925  OG1 THR A 124      12.297  -4.500 -12.898  1.00 96.44           O  
ATOM    926  N   PRO A 125      10.570  -2.059 -11.852  1.00 95.69           N  
ATOM    927  CA  PRO A 125      10.242  -0.810 -12.539  1.00 95.69           C  
ATOM    928  C   PRO A 125      10.883  -0.716 -13.922  1.00 95.69           C  
ATOM    929  CB  PRO A 125      10.797   0.268 -11.609  1.00 95.69           C  
ATOM    930  O   PRO A 125      10.578   0.200 -14.688  1.00 95.69           O  
ATOM    931  CG  PRO A 125      11.961  -0.379 -10.930  1.00 95.69           C  
ATOM    932  CD  PRO A 125      11.656  -1.836 -10.734  1.00 95.69           C  
ATOM    933  N   LEU A 126      11.703  -1.712 -14.328  1.00 95.81           N  
ATOM    934  CA  LEU A 126      12.391  -1.726 -15.609  1.00 95.81           C  
ATOM    935  C   LEU A 126      11.477  -2.254 -16.719  1.00 95.81           C  
ATOM    936  CB  LEU A 126      13.656  -2.578 -15.531  1.00 95.81           C  
ATOM    937  O   LEU A 126      10.672  -3.158 -16.469  1.00 95.81           O  
ATOM    938  CG  LEU A 126      14.820  -1.992 -14.727  1.00 95.81           C  
ATOM    939  CD1 LEU A 126      15.891  -3.055 -14.484  1.00 95.81           C  
ATOM    940  CD2 LEU A 126      15.414  -0.785 -15.445  1.00 95.81           C  
ATOM    941  N   ALA A 127      11.648  -1.699 -17.906  1.00 95.56           N  
ATOM    942  CA  ALA A 127      10.922  -2.201 -19.062  1.00 95.56           C  
ATOM    943  C   ALA A 127      11.273  -3.660 -19.344  1.00 95.56           C  
ATOM    944  CB  ALA A 127      11.227  -1.342 -20.297  1.00 95.56           C  
ATOM    945  O   ALA A 127      10.398  -4.457 -19.688  1.00 95.56           O  
ATOM    946  N   THR A 128      12.547  -3.949 -19.172  1.00 93.62           N  
ATOM    947  CA  THR A 128      13.055  -5.316 -19.266  1.00 93.62           C  
ATOM    948  C   THR A 128      13.805  -5.711 -18.000  1.00 93.62           C  
ATOM    949  CB  THR A 128      13.984  -5.480 -20.484  1.00 93.62           C  
ATOM    950  O   THR A 128      14.789  -5.070 -17.625  1.00 93.62           O  
ATOM    951  CG2 THR A 128      14.422  -6.934 -20.656  1.00 93.62           C  
ATOM    952  OG1 THR A 128      13.289  -5.062 -21.672  1.00 93.62           O  
ATOM    953  N   ALA A 129      13.297  -6.727 -17.375  1.00 92.62           N  
ATOM    954  CA  ALA A 129      13.891  -7.191 -16.125  1.00 92.62           C  
ATOM    955  C   ALA A 129      15.336  -7.633 -16.328  1.00 92.62           C  
ATOM    956  CB  ALA A 129      13.062  -8.336 -15.539  1.00 92.62           C  
ATOM    957  O   ALA A 129      15.680  -8.195 -17.375  1.00 92.62           O  
ATOM    958  N   VAL A 130      16.125  -7.379 -15.406  1.00 90.88           N  
ATOM    959  CA  VAL A 130      17.531  -7.797 -15.391  1.00 90.88           C  
ATOM    960  C   VAL A 130      17.734  -8.875 -14.328  1.00 90.88           C  
ATOM    961  CB  VAL A 130      18.469  -6.602 -15.117  1.00 90.88           C  
ATOM    962  O   VAL A 130      17.203  -8.766 -13.219  1.00 90.88           O  
ATOM    963  CG1 VAL A 130      19.922  -7.078 -14.969  1.00 90.88           C  
ATOM    964  CG2 VAL A 130      18.359  -5.570 -16.234  1.00 90.88           C  
ATOM    965  N   SER A 131      18.484  -9.883 -14.711  1.00 87.44           N  
ATOM    966  CA  SER A 131      18.844 -10.945 -13.781  1.00 87.44           C  
ATOM    967  C   SER A 131      17.594 -11.617 -13.203  1.00 87.44           C  
ATOM    968  CB  SER A 131      19.703 -10.406 -12.641  1.00 87.44           C  
ATOM    969  O   SER A 131      17.547 -11.938 -12.016  1.00 87.44           O  
ATOM    970  OG  SER A 131      20.906  -9.844 -13.148  1.00 87.44           O  
ATOM    971  N   SER A 132      16.516 -11.625 -13.930  1.00 88.44           N  
ATOM    972  CA  SER A 132      15.281 -12.312 -13.570  1.00 88.44           C  
ATOM    973  C   SER A 132      14.633 -11.672 -12.344  1.00 88.44           C  
ATOM    974  CB  SER A 132      15.547 -13.797 -13.305  1.00 88.44           C  
ATOM    975  O   SER A 132      13.938 -12.344 -11.586  1.00 88.44           O  
ATOM    976  OG  SER A 132      16.062 -14.430 -14.461  1.00 88.44           O  
ATOM    977  N   GLN A 133      14.945 -10.367 -12.094  1.00 91.69           N  
ATOM    978  CA  GLN A 133      14.328  -9.633 -10.992  1.00 91.69           C  
ATOM    979  C   GLN A 133      12.969  -9.078 -11.391  1.00 91.69           C  
ATOM    980  CB  GLN A 133      15.242  -8.500 -10.523  1.00 91.69           C  
ATOM    981  O   GLN A 133      12.836  -7.887 -11.688  1.00 91.69           O  
ATOM    982  CG  GLN A 133      16.578  -8.969  -9.945  1.00 91.69           C  
ATOM    983  CD  GLN A 133      17.422  -7.832  -9.430  1.00 91.69           C  
ATOM    984  NE2 GLN A 133      17.703  -7.832  -8.133  1.00 91.69           N  
ATOM    985  OE1 GLN A 133      17.844  -6.957 -10.195  1.00 91.69           O  
ATOM    986  N   ASN A 134      12.031  -9.922 -11.500  1.00 94.50           N  
ATOM    987  CA  ASN A 134      10.688  -9.539 -11.930  1.00 94.50           C  
ATOM    988  C   ASN A 134       9.891  -8.898 -10.789  1.00 94.50           C  
ATOM    989  CB  ASN A 134       9.938 -10.758 -12.477  1.00 94.50           C  
ATOM    990  O   ASN A 134       8.898  -8.219 -11.031  1.00 94.50           O  
ATOM    991  CG  ASN A 134      10.555 -11.297 -13.750  1.00 94.50           C  
ATOM    992  ND2 ASN A 134      10.812 -12.602 -13.781  1.00 94.50           N  
ATOM    993  OD1 ASN A 134      10.805 -10.555 -14.703  1.00 94.50           O  
ATOM    994  N   GLY A 135      10.414  -9.008  -9.570  1.00 96.62           N  
ATOM    995  CA  GLY A 135       9.805  -8.406  -8.391  1.00 96.62           C  
ATOM    996  C   GLY A 135      10.664  -8.539  -7.148  1.00 96.62           C  
ATOM    997  O   GLY A 135      11.492  -9.445  -7.051  1.00 96.62           O  
ATOM    998  N   LYS A 136      10.406  -7.652  -6.258  1.00 97.25           N  
ATOM    999  CA  LYS A 136      11.125  -7.664  -4.988  1.00 97.25           C  
ATOM   1000  C   LYS A 136      10.195  -7.336  -3.824  1.00 97.25           C  
ATOM   1001  CB  LYS A 136      12.289  -6.672  -5.023  1.00 97.25           C  
ATOM   1002  O   LYS A 136       9.227  -6.594  -3.988  1.00 97.25           O  
ATOM   1003  CG  LYS A 136      13.391  -7.043  -6.008  1.00 97.25           C  
ATOM   1004  CD  LYS A 136      14.188  -8.242  -5.523  1.00 97.25           C  
ATOM   1005  CE  LYS A 136      15.398  -8.508  -6.414  1.00 97.25           C  
ATOM   1006  NZ  LYS A 136      16.188  -9.680  -5.938  1.00 97.25           N  
ATOM   1007  N   PHE A 137      10.578  -7.863  -2.643  1.00 97.50           N  
ATOM   1008  CA  PHE A 137       9.805  -7.621  -1.434  1.00 97.50           C  
ATOM   1009  C   PHE A 137      10.188  -6.293  -0.796  1.00 97.50           C  
ATOM   1010  CB  PHE A 137      10.000  -8.766  -0.430  1.00 97.50           C  
ATOM   1011  O   PHE A 137      11.352  -5.898  -0.829  1.00 97.50           O  
ATOM   1012  CG  PHE A 137       9.172  -9.984  -0.727  1.00 97.50           C  
ATOM   1013  CD1 PHE A 137       7.797  -9.977  -0.501  1.00 97.50           C  
ATOM   1014  CD2 PHE A 137       9.758 -11.133  -1.230  1.00 97.50           C  
ATOM   1015  CE1 PHE A 137       7.027 -11.109  -0.775  1.00 97.50           C  
ATOM   1016  CE2 PHE A 137       9.000 -12.266  -1.506  1.00 97.50           C  
ATOM   1017  CZ  PHE A 137       7.629 -12.250  -1.276  1.00 97.50           C  
ATOM   1018  N   ALA A 138       9.133  -5.688  -0.251  1.00 97.69           N  
ATOM   1019  CA  ALA A 138       9.281  -4.426   0.469  1.00 97.69           C  
ATOM   1020  C   ALA A 138       8.398  -4.395   1.710  1.00 97.69           C  
ATOM   1021  CB  ALA A 138       8.953  -3.250  -0.446  1.00 97.69           C  
ATOM   1022  O   ALA A 138       7.414  -5.137   1.800  1.00 97.69           O  
ATOM   1023  N   PHE A 139       8.906  -3.562   2.582  1.00 98.19           N  
ATOM   1024  CA  PHE A 139       8.039  -3.275   3.723  1.00 98.19           C  
ATOM   1025  C   PHE A 139       6.832  -2.453   3.291  1.00 98.19           C  
ATOM   1026  CB  PHE A 139       8.820  -2.533   4.812  1.00 98.19           C  
ATOM   1027  O   PHE A 139       6.938  -1.590   2.418  1.00 98.19           O  
ATOM   1028  CG  PHE A 139       7.973  -2.127   5.992  1.00 98.19           C  
ATOM   1029  CD1 PHE A 139       7.402  -0.861   6.051  1.00 98.19           C  
ATOM   1030  CD2 PHE A 139       7.750  -3.012   7.039  1.00 98.19           C  
ATOM   1031  CE1 PHE A 139       6.621  -0.483   7.141  1.00 98.19           C  
ATOM   1032  CE2 PHE A 139       6.969  -2.641   8.133  1.00 98.19           C  
ATOM   1033  CZ  PHE A 139       6.406  -1.376   8.180  1.00 98.19           C  
ATOM   1034  N   ALA A 140       5.641  -2.754   3.969  1.00 98.12           N  
ATOM   1035  CA  ALA A 140       4.426  -2.033   3.602  1.00 98.12           C  
ATOM   1036  C   ALA A 140       3.662  -1.575   4.844  1.00 98.12           C  
ATOM   1037  CB  ALA A 140       3.531  -2.908   2.727  1.00 98.12           C  
ATOM   1038  O   ALA A 140       3.693  -2.242   5.879  1.00 98.12           O  
ATOM   1039  N   GLY A 141       3.059  -0.379   4.707  1.00 97.62           N  
ATOM   1040  CA  GLY A 141       2.170   0.170   5.719  1.00 97.62           C  
ATOM   1041  C   GLY A 141       0.980   0.905   5.129  1.00 97.62           C  
ATOM   1042  O   GLY A 141       0.984   1.262   3.951  1.00 97.62           O  
ATOM   1043  N   GLN A 142      -0.051   1.003   6.020  1.00 97.00           N  
ATOM   1044  CA  GLN A 142      -1.222   1.730   5.539  1.00 97.00           C  
ATOM   1045  C   GLN A 142      -2.002   2.344   6.699  1.00 97.00           C  
ATOM   1046  CB  GLN A 142      -2.129   0.809   4.723  1.00 97.00           C  
ATOM   1047  O   GLN A 142      -1.895   1.884   7.836  1.00 97.00           O  
ATOM   1048  CG  GLN A 142      -2.828  -0.259   5.555  1.00 97.00           C  
ATOM   1049  CD  GLN A 142      -3.729  -1.153   4.723  1.00 97.00           C  
ATOM   1050  NE2 GLN A 142      -4.363  -2.123   5.371  1.00 97.00           N  
ATOM   1051  OE1 GLN A 142      -3.855  -0.972   3.508  1.00 97.00           O  
ATOM   1052  N   ALA A 143      -2.643   3.471   6.309  1.00 97.38           N  
ATOM   1053  CA  ALA A 143      -3.594   4.141   7.195  1.00 97.38           C  
ATOM   1054  C   ALA A 143      -4.945   4.316   6.512  1.00 97.38           C  
ATOM   1055  CB  ALA A 143      -3.045   5.492   7.641  1.00 97.38           C  
ATOM   1056  O   ALA A 143      -5.012   4.609   5.312  1.00 97.38           O  
ATOM   1057  N   ARG A 144      -6.070   4.184   7.426  1.00 96.56           N  
ATOM   1058  CA  ARG A 144      -7.422   4.242   6.875  1.00 96.56           C  
ATOM   1059  C   ARG A 144      -8.359   5.016   7.801  1.00 96.56           C  
ATOM   1060  CB  ARG A 144      -7.965   2.830   6.645  1.00 96.56           C  
ATOM   1061  O   ARG A 144      -8.180   5.000   9.023  1.00 96.56           O  
ATOM   1062  CG  ARG A 144      -7.164   2.020   5.637  1.00 96.56           C  
ATOM   1063  CD  ARG A 144      -7.668   0.586   5.539  1.00 96.56           C  
ATOM   1064  NE  ARG A 144      -6.926  -0.179   4.543  1.00 96.56           N  
ATOM   1065  NH1 ARG A 144      -8.492  -1.862   4.359  1.00 96.56           N  
ATOM   1066  NH2 ARG A 144      -6.578  -1.938   3.105  1.00 96.56           N  
ATOM   1067  CZ  ARG A 144      -7.336  -1.325   4.004  1.00 96.56           C  
ATOM   1068  N   ALA A 145      -9.242   5.641   7.133  1.00 97.56           N  
ATOM   1069  CA  ALA A 145     -10.344   6.293   7.836  1.00 97.56           C  
ATOM   1070  C   ALA A 145     -11.594   6.336   6.973  1.00 97.56           C  
ATOM   1071  CB  ALA A 145      -9.945   7.703   8.258  1.00 97.56           C  
ATOM   1072  O   ALA A 145     -11.531   6.672   5.785  1.00 97.56           O  
ATOM   1073  N   GLY A 146     -12.719   5.957   7.629  1.00 97.06           N  
ATOM   1074  CA  GLY A 146     -13.953   5.922   6.852  1.00 97.06           C  
ATOM   1075  C   GLY A 146     -15.188   5.684   7.695  1.00 97.06           C  
ATOM   1076  O   GLY A 146     -15.133   5.797   8.922  1.00 97.06           O  
ATOM   1077  N   VAL A 147     -16.250   5.438   6.977  1.00 96.75           N  
ATOM   1078  CA  VAL A 147     -17.531   5.215   7.637  1.00 96.75           C  
ATOM   1079  C   VAL A 147     -18.156   3.922   7.125  1.00 96.75           C  
ATOM   1080  CB  VAL A 147     -18.500   6.402   7.418  1.00 96.75           C  
ATOM   1081  O   VAL A 147     -18.062   3.602   5.938  1.00 96.75           O  
ATOM   1082  CG1 VAL A 147     -19.844   6.133   8.086  1.00 96.75           C  
ATOM   1083  CG2 VAL A 147     -17.891   7.695   7.949  1.00 96.75           C  
ATOM   1084  N   SER A 148     -18.812   3.137   8.016  1.00 95.56           N  
ATOM   1085  CA  SER A 148     -19.531   1.915   7.668  1.00 95.56           C  
ATOM   1086  C   SER A 148     -21.031   2.080   7.875  1.00 95.56           C  
ATOM   1087  CB  SER A 148     -19.031   0.738   8.500  1.00 95.56           C  
ATOM   1088  O   SER A 148     -21.469   2.703   8.844  1.00 95.56           O  
ATOM   1089  OG  SER A 148     -17.641   0.527   8.281  1.00 95.56           O  
ATOM   1090  N   TYR A 149     -21.781   1.584   6.957  1.00 94.00           N  
ATOM   1091  CA  TYR A 149     -23.250   1.601   7.039  1.00 94.00           C  
ATOM   1092  C   TYR A 149     -23.797   0.186   7.156  1.00 94.00           C  
ATOM   1093  CB  TYR A 149     -23.844   2.299   5.816  1.00 94.00           C  
ATOM   1094  O   TYR A 149     -23.500  -0.677   6.332  1.00 94.00           O  
ATOM   1095  CG  TYR A 149     -25.344   2.406   5.855  1.00 94.00           C  
ATOM   1096  CD1 TYR A 149     -26.141   1.569   5.078  1.00 94.00           C  
ATOM   1097  CD2 TYR A 149     -25.969   3.344   6.668  1.00 94.00           C  
ATOM   1098  CE1 TYR A 149     -27.531   1.667   5.109  1.00 94.00           C  
ATOM   1099  CE2 TYR A 149     -27.359   3.449   6.711  1.00 94.00           C  
ATOM   1100  OH  TYR A 149     -29.500   2.709   5.965  1.00 94.00           O  
ATOM   1101  CZ  TYR A 149     -28.125   2.607   5.930  1.00 94.00           C  
ATOM   1102  N   ASP A 150     -24.578  -0.042   8.211  1.00 92.56           N  
ATOM   1103  CA  ASP A 150     -25.188  -1.345   8.438  1.00 92.56           C  
ATOM   1104  C   ASP A 150     -26.406  -1.543   7.531  1.00 92.56           C  
ATOM   1105  CB  ASP A 150     -25.594  -1.498   9.906  1.00 92.56           C  
ATOM   1106  O   ASP A 150     -27.469  -0.978   7.785  1.00 92.56           O  
ATOM   1107  CG  ASP A 150     -24.422  -1.448  10.852  1.00 92.56           C  
ATOM   1108  OD1 ASP A 150     -23.312  -1.895  10.477  1.00 92.56           O  
ATOM   1109  OD2 ASP A 150     -24.594  -0.961  11.992  1.00 92.56           O  
ATOM   1110  N   VAL A 151     -26.266  -2.277   6.430  1.00 92.50           N  
ATOM   1111  CA  VAL A 151     -27.375  -2.578   5.527  1.00 92.50           C  
ATOM   1112  C   VAL A 151     -28.281  -3.617   6.160  1.00 92.50           C  
ATOM   1113  CB  VAL A 151     -26.859  -3.080   4.156  1.00 92.50           C  
ATOM   1114  O   VAL A 151     -29.500  -3.436   6.203  1.00 92.50           O  
ATOM   1115  CG1 VAL A 151     -28.031  -3.439   3.244  1.00 92.50           C  
ATOM   1116  CG2 VAL A 151     -25.969  -2.027   3.498  1.00 92.50           C  
ATOM   1117  N   THR A 152     -27.672  -4.723   6.555  1.00 90.12           N  
ATOM   1118  CA  THR A 152     -28.234  -5.777   7.387  1.00 90.12           C  
ATOM   1119  C   THR A 152     -27.328  -6.086   8.570  1.00 90.12           C  
ATOM   1120  CB  THR A 152     -28.484  -7.066   6.574  1.00 90.12           C  
ATOM   1121  O   THR A 152     -26.188  -5.613   8.625  1.00 90.12           O  
ATOM   1122  CG2 THR A 152     -29.234  -6.766   5.281  1.00 90.12           C  
ATOM   1123  OG1 THR A 152     -27.219  -7.660   6.250  1.00 90.12           O  
ATOM   1124  N   PRO A 153     -27.891  -6.848   9.562  1.00 85.44           N  
ATOM   1125  CA  PRO A 153     -27.031  -7.191  10.703  1.00 85.44           C  
ATOM   1126  C   PRO A 153     -25.766  -7.930  10.281  1.00 85.44           C  
ATOM   1127  CB  PRO A 153     -27.938  -8.086  11.562  1.00 85.44           C  
ATOM   1128  O   PRO A 153     -24.766  -7.906  11.000  1.00 85.44           O  
ATOM   1129  CG  PRO A 153     -29.328  -7.629  11.273  1.00 85.44           C  
ATOM   1130  CD  PRO A 153     -29.422  -7.266   9.820  1.00 85.44           C  
ATOM   1131  N   GLU A 154     -25.703  -8.508   9.062  1.00 88.12           N  
ATOM   1132  CA  GLU A 154     -24.594  -9.344   8.617  1.00 88.12           C  
ATOM   1133  C   GLU A 154     -23.781  -8.656   7.523  1.00 88.12           C  
ATOM   1134  CB  GLU A 154     -25.109 -10.695   8.109  1.00 88.12           C  
ATOM   1135  O   GLU A 154     -22.609  -9.000   7.293  1.00 88.12           O  
ATOM   1136  CG  GLU A 154     -25.719 -11.562   9.195  1.00 88.12           C  
ATOM   1137  CD  GLU A 154     -27.172 -11.195   9.500  1.00 88.12           C  
ATOM   1138  OE1 GLU A 154     -27.734 -11.719  10.484  1.00 88.12           O  
ATOM   1139  OE2 GLU A 154     -27.750 -10.391   8.734  1.00 88.12           O  
ATOM   1140  N   VAL A 155     -24.438  -7.586   6.875  1.00 90.75           N  
ATOM   1141  CA  VAL A 155     -23.781  -6.941   5.742  1.00 90.75           C  
ATOM   1142  C   VAL A 155     -23.578  -5.457   6.035  1.00 90.75           C  
ATOM   1143  CB  VAL A 155     -24.594  -7.117   4.441  1.00 90.75           C  
ATOM   1144  O   VAL A 155     -24.516  -4.754   6.402  1.00 90.75           O  
ATOM   1145  CG1 VAL A 155     -23.953  -6.359   3.287  1.00 90.75           C  
ATOM   1146  CG2 VAL A 155     -24.734  -8.602   4.098  1.00 90.75           C  
ATOM   1147  N   LYS A 156     -22.375  -5.027   5.820  1.00 93.31           N  
ATOM   1148  CA  LYS A 156     -22.016  -3.621   5.973  1.00 93.31           C  
ATOM   1149  C   LYS A 156     -21.344  -3.082   4.711  1.00 93.31           C  
ATOM   1150  CB  LYS A 156     -21.094  -3.428   7.176  1.00 93.31           C  
ATOM   1151  O   LYS A 156     -20.547  -3.771   4.086  1.00 93.31           O  
ATOM   1152  CG  LYS A 156     -21.719  -3.816   8.508  1.00 93.31           C  
ATOM   1153  CD  LYS A 156     -20.766  -3.562   9.664  1.00 93.31           C  
ATOM   1154  CE  LYS A 156     -21.406  -3.912  11.008  1.00 93.31           C  
ATOM   1155  NZ  LYS A 156     -20.578  -3.441  12.156  1.00 93.31           N  
ATOM   1156  N   LEU A 157     -21.781  -1.914   4.402  1.00 95.25           N  
ATOM   1157  CA  LEU A 157     -21.078  -1.165   3.367  1.00 95.25           C  
ATOM   1158  C   LEU A 157     -20.172  -0.113   3.982  1.00 95.25           C  
ATOM   1159  CB  LEU A 157     -22.078  -0.498   2.418  1.00 95.25           C  
ATOM   1160  O   LEU A 157     -20.531   0.525   4.973  1.00 95.25           O  
ATOM   1161  CG  LEU A 157     -23.031  -1.432   1.668  1.00 95.25           C  
ATOM   1162  CD1 LEU A 157     -24.016  -0.624   0.825  1.00 95.25           C  
ATOM   1163  CD2 LEU A 157     -22.250  -2.406   0.797  1.00 95.25           C  
ATOM   1164  N   TYR A 158     -18.938   0.008   3.336  1.00 95.31           N  
ATOM   1165  CA  TYR A 158     -18.047   1.025   3.896  1.00 95.31           C  
ATOM   1166  C   TYR A 158     -17.391   1.843   2.791  1.00 95.31           C  
ATOM   1167  CB  TYR A 158     -16.984   0.380   4.777  1.00 95.31           C  
ATOM   1168  O   TYR A 158     -17.234   1.365   1.665  1.00 95.31           O  
ATOM   1169  CG  TYR A 158     -15.984  -0.461   4.012  1.00 95.31           C  
ATOM   1170  CD1 TYR A 158     -16.234  -1.805   3.748  1.00 95.31           C  
ATOM   1171  CD2 TYR A 158     -14.797   0.085   3.555  1.00 95.31           C  
ATOM   1172  CE1 TYR A 158     -15.328  -2.584   3.043  1.00 95.31           C  
ATOM   1173  CE2 TYR A 158     -13.875  -0.686   2.850  1.00 95.31           C  
ATOM   1174  OH  TYR A 158     -13.242  -2.783   1.901  1.00 95.31           O  
ATOM   1175  CZ  TYR A 158     -14.148  -2.018   2.600  1.00 95.31           C  
ATOM   1176  N   ALA A 159     -17.141   3.039   3.215  1.00 96.44           N  
ATOM   1177  CA  ALA A 159     -16.391   3.979   2.373  1.00 96.44           C  
ATOM   1178  C   ALA A 159     -15.414   4.797   3.201  1.00 96.44           C  
ATOM   1179  CB  ALA A 159     -17.359   4.902   1.635  1.00 96.44           C  
ATOM   1180  O   ALA A 159     -15.703   5.168   4.340  1.00 96.44           O  
ATOM   1181  N   GLY A 160     -14.141   4.984   2.521  1.00 95.56           N  
ATOM   1182  CA  GLY A 160     -13.156   5.746   3.273  1.00 95.56           C  
ATOM   1183  C   GLY A 160     -11.938   6.117   2.455  1.00 95.56           C  
ATOM   1184  O   GLY A 160     -11.867   5.809   1.264  1.00 95.56           O  
ATOM   1185  N   ALA A 161     -11.164   6.871   3.227  1.00 95.06           N  
ATOM   1186  CA  ALA A 161      -9.875   7.266   2.668  1.00 95.06           C  
ATOM   1187  C   ALA A 161      -8.773   6.301   3.098  1.00 95.06           C  
ATOM   1188  CB  ALA A 161      -9.523   8.688   3.094  1.00 95.06           C  
ATOM   1189  O   ALA A 161      -8.812   5.762   4.207  1.00 95.06           O  
ATOM   1190  N   ARG A 162      -7.766   6.133   2.113  1.00 93.81           N  
ATOM   1191  CA  ARG A 162      -6.684   5.188   2.369  1.00 93.81           C  
ATOM   1192  C   ARG A 162      -5.348   5.734   1.883  1.00 93.81           C  
ATOM   1193  CB  ARG A 162      -6.977   3.844   1.694  1.00 93.81           C  
ATOM   1194  O   ARG A 162      -5.266   6.301   0.790  1.00 93.81           O  
ATOM   1195  CG  ARG A 162      -5.820   2.855   1.767  1.00 93.81           C  
ATOM   1196  CD  ARG A 162      -6.113   1.590   0.971  1.00 93.81           C  
ATOM   1197  NE  ARG A 162      -5.000   0.645   1.037  1.00 93.81           N  
ATOM   1198  NH1 ARG A 162      -4.594   0.647  -1.236  1.00 93.81           N  
ATOM   1199  NH2 ARG A 162      -3.312  -0.643   0.161  1.00 93.81           N  
ATOM   1200  CZ  ARG A 162      -4.305   0.219  -0.013  1.00 93.81           C  
ATOM   1201  N   TYR A 163      -4.422   5.555   2.766  1.00 94.75           N  
ATOM   1202  CA  TYR A 163      -3.029   5.723   2.373  1.00 94.75           C  
ATOM   1203  C   TYR A 163      -2.271   4.402   2.477  1.00 94.75           C  
ATOM   1204  CB  TYR A 163      -2.350   6.785   3.242  1.00 94.75           C  
ATOM   1205  O   TYR A 163      -2.320   3.730   3.508  1.00 94.75           O  
ATOM   1206  CG  TYR A 163      -0.864   6.902   3.006  1.00 94.75           C  
ATOM   1207  CD1 TYR A 163       0.050   6.328   3.883  1.00 94.75           C  
ATOM   1208  CD2 TYR A 163      -0.372   7.598   1.903  1.00 94.75           C  
ATOM   1209  CE1 TYR A 163       1.420   6.438   3.670  1.00 94.75           C  
ATOM   1210  CE2 TYR A 163       0.996   7.711   1.681  1.00 94.75           C  
ATOM   1211  OH  TYR A 163       3.238   7.242   2.352  1.00 94.75           O  
ATOM   1212  CZ  TYR A 163       1.883   7.129   2.566  1.00 94.75           C  
ATOM   1213  N   PHE A 164      -1.531   4.090   1.399  1.00 95.50           N  
ATOM   1214  CA  PHE A 164      -0.682   2.904   1.340  1.00 95.50           C  
ATOM   1215  C   PHE A 164       0.730   3.273   0.902  1.00 95.50           C  
ATOM   1216  CB  PHE A 164      -1.273   1.864   0.384  1.00 95.50           C  
ATOM   1217  O   PHE A 164       0.912   4.035  -0.052  1.00 95.50           O  
ATOM   1218  CG  PHE A 164      -0.407   0.648   0.198  1.00 95.50           C  
ATOM   1219  CD1 PHE A 164       0.555   0.609  -0.804  1.00 95.50           C  
ATOM   1220  CD2 PHE A 164      -0.554  -0.456   1.027  1.00 95.50           C  
ATOM   1221  CE1 PHE A 164       1.358  -0.515  -0.978  1.00 95.50           C  
ATOM   1222  CE2 PHE A 164       0.245  -1.583   0.859  1.00 95.50           C  
ATOM   1223  CZ  PHE A 164       1.200  -1.611  -0.144  1.00 95.50           C  
ATOM   1224  N   GLY A 165       1.705   2.664   1.621  1.00 95.25           N  
ATOM   1225  CA  GLY A 165       3.094   2.885   1.249  1.00 95.25           C  
ATOM   1226  C   GLY A 165       3.959   1.649   1.416  1.00 95.25           C  
ATOM   1227  O   GLY A 165       3.734   0.845   2.322  1.00 95.25           O  
ATOM   1228  N   SER A 166       4.949   1.580   0.503  1.00 97.19           N  
ATOM   1229  CA  SER A 166       5.945   0.517   0.585  1.00 97.19           C  
ATOM   1230  C   SER A 166       7.344   1.048   0.294  1.00 97.19           C  
ATOM   1231  CB  SER A 166       5.605  -0.612  -0.389  1.00 97.19           C  
ATOM   1232  O   SER A 166       7.520   1.925  -0.555  1.00 97.19           O  
ATOM   1233  OG  SER A 166       6.664  -1.554  -0.454  1.00 97.19           O  
ATOM   1234  N   TYR A 167       8.320   0.488   1.117  1.00 95.31           N  
ATOM   1235  CA  TYR A 167       9.703   0.907   0.934  1.00 95.31           C  
ATOM   1236  C   TYR A 167      10.656  -0.268   1.111  1.00 95.31           C  
ATOM   1237  CB  TYR A 167      10.062   2.025   1.918  1.00 95.31           C  
ATOM   1238  O   TYR A 167      10.359  -1.210   1.851  1.00 95.31           O  
ATOM   1239  CG  TYR A 167      10.258   1.545   3.336  1.00 95.31           C  
ATOM   1240  CD1 TYR A 167       9.180   1.441   4.211  1.00 95.31           C  
ATOM   1241  CD2 TYR A 167      11.523   1.195   3.803  1.00 95.31           C  
ATOM   1242  CE1 TYR A 167       9.359   1.002   5.520  1.00 95.31           C  
ATOM   1243  CE2 TYR A 167      11.711   0.755   5.109  1.00 95.31           C  
ATOM   1244  OH  TYR A 167      10.805   0.226   7.250  1.00 95.31           O  
ATOM   1245  CZ  TYR A 167      10.625   0.662   5.957  1.00 95.31           C  
ATOM   1246  N   GLY A 168      11.758  -0.217   0.285  1.00 93.25           N  
ATOM   1247  CA  GLY A 168      12.781  -1.224   0.523  1.00 93.25           C  
ATOM   1248  C   GLY A 168      12.945  -2.195  -0.631  1.00 93.25           C  
ATOM   1249  O   GLY A 168      13.727  -3.145  -0.545  1.00 93.25           O  
ATOM   1250  N   ALA A 169      12.195  -1.977  -1.754  1.00 95.75           N  
ATOM   1251  CA  ALA A 169      12.391  -2.775  -2.961  1.00 95.75           C  
ATOM   1252  C   ALA A 169      13.555  -2.230  -3.795  1.00 95.75           C  
ATOM   1253  CB  ALA A 169      11.117  -2.809  -3.791  1.00 95.75           C  
ATOM   1254  O   ALA A 169      13.508  -1.092  -4.266  1.00 95.75           O  
ATOM   1255  N   ASN A 170      14.594  -3.062  -3.949  1.00 94.88           N  
ATOM   1256  CA  ASN A 170      15.797  -2.686  -4.680  1.00 94.88           C  
ATOM   1257  C   ASN A 170      16.031  -3.596  -5.883  1.00 94.88           C  
ATOM   1258  CB  ASN A 170      17.016  -2.705  -3.756  1.00 94.88           C  
ATOM   1259  O   ASN A 170      16.031  -4.820  -5.750  1.00 94.88           O  
ATOM   1260  CG  ASN A 170      16.859  -1.786  -2.559  1.00 94.88           C  
ATOM   1261  ND2 ASN A 170      16.547  -2.363  -1.405  1.00 94.88           N  
ATOM   1262  OD1 ASN A 170      17.016  -0.567  -2.674  1.00 94.88           O  
ATOM   1263  N   PHE A 171      16.250  -2.941  -7.043  1.00 94.50           N  
ATOM   1264  CA  PHE A 171      16.469  -3.670  -8.289  1.00 94.50           C  
ATOM   1265  C   PHE A 171      17.812  -3.318  -8.898  1.00 94.50           C  
ATOM   1266  CB  PHE A 171      15.344  -3.367  -9.289  1.00 94.50           C  
ATOM   1267  O   PHE A 171      18.281  -2.184  -8.773  1.00 94.50           O  
ATOM   1268  CG  PHE A 171      13.977  -3.771  -8.805  1.00 94.50           C  
ATOM   1269  CD1 PHE A 171      13.414  -4.980  -9.203  1.00 94.50           C  
ATOM   1270  CD2 PHE A 171      13.250  -2.943  -7.957  1.00 94.50           C  
ATOM   1271  CE1 PHE A 171      12.148  -5.355  -8.758  1.00 94.50           C  
ATOM   1272  CE2 PHE A 171      11.992  -3.312  -7.508  1.00 94.50           C  
ATOM   1273  CZ  PHE A 171      11.438  -4.520  -7.910  1.00 94.50           C  
ATOM   1274  N   ASP A 172      18.359  -4.301  -9.492  1.00 91.81           N  
ATOM   1275  CA  ASP A 172      19.547  -4.008 -10.289  1.00 91.81           C  
ATOM   1276  C   ASP A 172      19.188  -3.287 -11.578  1.00 91.81           C  
ATOM   1277  CB  ASP A 172      20.312  -5.297 -10.594  1.00 91.81           C  
ATOM   1278  O   ASP A 172      18.219  -3.648 -12.250  1.00 91.81           O  
ATOM   1279  CG  ASP A 172      20.891  -5.957  -9.359  1.00 91.81           C  
ATOM   1280  OD1 ASP A 172      21.156  -5.254  -8.359  1.00 91.81           O  
ATOM   1281  OD2 ASP A 172      21.109  -7.188  -9.391  1.00 91.81           O  
ATOM   1282  N   LYS A 173      20.000  -2.285 -11.891  1.00 86.44           N  
ATOM   1283  CA  LYS A 173      19.781  -1.493 -13.094  1.00 86.44           C  
ATOM   1284  C   LYS A 173      20.375  -2.180 -14.320  1.00 86.44           C  
ATOM   1285  CB  LYS A 173      20.375  -0.093 -12.938  1.00 86.44           C  
ATOM   1286  O   LYS A 173      19.859  -2.045 -15.430  1.00 86.44           O  
ATOM   1287  CG  LYS A 173      20.000   0.869 -14.055  1.00 86.44           C  
ATOM   1288  CD  LYS A 173      20.531   2.273 -13.781  1.00 86.44           C  
ATOM   1289  CE  LYS A 173      20.156   3.236 -14.898  1.00 86.44           C  
ATOM   1290  NZ  LYS A 173      20.312   4.660 -14.484  1.00 86.44           N  
ATOM   1291  N   THR A 174      21.438  -2.971 -14.148  1.00 84.69           N  
ATOM   1292  CA  THR A 174      22.156  -3.707 -15.188  1.00 84.69           C  
ATOM   1293  C   THR A 174      22.516  -5.109 -14.711  1.00 84.69           C  
ATOM   1294  CB  THR A 174      23.422  -2.965 -15.633  1.00 84.69           C  
ATOM   1295  O   THR A 174      22.391  -5.418 -13.523  1.00 84.69           O  
ATOM   1296  CG2 THR A 174      23.125  -1.511 -15.977  1.00 84.69           C  
ATOM   1297  OG1 THR A 174      24.391  -3.004 -14.570  1.00 84.69           O  
ATOM   1298  N   ASP A 175      22.844  -5.973 -15.750  1.00 78.12           N  
ATOM   1299  CA  ASP A 175      23.281  -7.344 -15.508  1.00 78.12           C  
ATOM   1300  C   ASP A 175      24.719  -7.383 -14.969  1.00 78.12           C  
ATOM   1301  CB  ASP A 175      23.172  -8.180 -16.781  1.00 78.12           C  
ATOM   1302  O   ASP A 175      25.188  -8.430 -14.531  1.00 78.12           O  
ATOM   1303  CG  ASP A 175      23.953  -7.578 -17.953  1.00 78.12           C  
ATOM   1304  OD1 ASP A 175      24.484  -6.457 -17.812  1.00 78.12           O  
ATOM   1305  OD2 ASP A 175      24.016  -8.227 -19.016  1.00 78.12           O  
ATOM   1306  N   LYS A 176      25.266  -6.148 -14.797  1.00 75.12           N  
ATOM   1307  CA  LYS A 176      26.625  -6.027 -14.258  1.00 75.12           C  
ATOM   1308  C   LYS A 176      26.594  -5.711 -12.758  1.00 75.12           C  
ATOM   1309  CB  LYS A 176      27.406  -4.945 -15.000  1.00 75.12           C  
ATOM   1310  O   LYS A 176      25.812  -4.863 -12.312  1.00 75.12           O  
ATOM   1311  CG  LYS A 176      27.641  -5.262 -16.469  1.00 75.12           C  
ATOM   1312  CD  LYS A 176      28.609  -4.273 -17.109  1.00 75.12           C  
ATOM   1313  CE  LYS A 176      29.000  -4.688 -18.516  1.00 75.12           C  
ATOM   1314  NZ  LYS A 176      28.172  -3.984 -19.547  1.00 75.12           N  
ATOM   1315  N   ASP A 177      27.016  -6.645 -11.930  1.00 62.25           N  
ATOM   1316  CA  ASP A 177      27.078  -6.613 -10.477  1.00 62.25           C  
ATOM   1317  C   ASP A 177      27.641  -5.285  -9.977  1.00 62.25           C  
ATOM   1318  CB  ASP A 177      27.922  -7.773  -9.945  1.00 62.25           C  
ATOM   1319  O   ASP A 177      28.719  -4.863 -10.398  1.00 62.25           O  
ATOM   1320  CG  ASP A 177      27.219  -9.117 -10.070  1.00 62.25           C  
ATOM   1321  OD1 ASP A 177      25.969  -9.156 -10.094  1.00 62.25           O  
ATOM   1322  OD2 ASP A 177      27.922 -10.148 -10.141  1.00 62.25           O  
ATOM   1323  N   GLY A 178      26.656  -4.285  -9.328  1.00 60.38           N  
ATOM   1324  CA  GLY A 178      27.281  -3.262  -8.492  1.00 60.38           C  
ATOM   1325  C   GLY A 178      27.375  -1.915  -9.180  1.00 60.38           C  
ATOM   1326  O   GLY A 178      27.906  -0.958  -8.609  1.00 60.38           O  
ATOM   1327  N   LYS A 179      26.688  -1.638 -10.391  1.00 62.34           N  
ATOM   1328  CA  LYS A 179      26.922  -0.343 -11.031  1.00 62.34           C  
ATOM   1329  C   LYS A 179      25.594   0.395 -11.258  1.00 62.34           C  
ATOM   1330  CB  LYS A 179      27.656  -0.518 -12.352  1.00 62.34           C  
ATOM   1331  O   LYS A 179      25.594   1.486 -11.828  1.00 62.34           O  
ATOM   1332  CG  LYS A 179      29.094  -1.012 -12.203  1.00 62.34           C  
ATOM   1333  CD  LYS A 179      30.062  -0.131 -12.969  1.00 62.34           C  
ATOM   1334  CE  LYS A 179      31.500  -0.645 -12.844  1.00 62.34           C  
ATOM   1335  NZ  LYS A 179      32.469   0.209 -13.602  1.00 62.34           N  
ATOM   1336  N   GLY A 180      24.656   0.118 -10.219  1.00 74.62           N  
ATOM   1337  CA  GLY A 180      23.469   0.975 -10.273  1.00 74.62           C  
ATOM   1338  C   GLY A 180      22.203   0.283  -9.805  1.00 74.62           C  
ATOM   1339  O   GLY A 180      21.984  -0.885 -10.125  1.00 74.62           O  
ATOM   1340  N   GLU A 181      21.562   0.837  -8.773  1.00 89.31           N  
ATOM   1341  CA  GLU A 181      20.375   0.286  -8.125  1.00 89.31           C  
ATOM   1342  C   GLU A 181      19.156   1.181  -8.352  1.00 89.31           C  
ATOM   1343  CB  GLU A 181      20.609   0.098  -6.629  1.00 89.31           C  
ATOM   1344  O   GLU A 181      19.281   2.398  -8.492  1.00 89.31           O  
ATOM   1345  CG  GLU A 181      21.703  -0.924  -6.305  1.00 89.31           C  
ATOM   1346  CD  GLU A 181      21.969  -1.066  -4.816  1.00 89.31           C  
ATOM   1347  OE1 GLU A 181      22.484  -2.121  -4.391  1.00 89.31           O  
ATOM   1348  OE2 GLU A 181      21.641  -0.116  -4.066  1.00 89.31           O  
ATOM   1349  N   LEU A 182      18.078   0.426  -8.594  1.00 92.50           N  
ATOM   1350  CA  LEU A 182      16.781   1.113  -8.547  1.00 92.50           C  
ATOM   1351  C   LEU A 182      16.078   0.854  -7.215  1.00 92.50           C  
ATOM   1352  CB  LEU A 182      15.898   0.666  -9.703  1.00 92.50           C  
ATOM   1353  O   LEU A 182      15.898  -0.299  -6.820  1.00 92.50           O  
ATOM   1354  CG  LEU A 182      16.453   0.886 -11.109  1.00 92.50           C  
ATOM   1355  CD1 LEU A 182      15.695   0.029 -12.117  1.00 92.50           C  
ATOM   1356  CD2 LEU A 182      16.375   2.361 -11.492  1.00 92.50           C  
ATOM   1357  N   LYS A 183      15.812   1.972  -6.516  1.00 94.81           N  
ATOM   1358  CA  LYS A 183      15.055   1.895  -5.273  1.00 94.81           C  
ATOM   1359  C   LYS A 183      13.625   2.398  -5.473  1.00 94.81           C  
ATOM   1360  CB  LYS A 183      15.742   2.697  -4.168  1.00 94.81           C  
ATOM   1361  O   LYS A 183      13.414   3.518  -5.945  1.00 94.81           O  
ATOM   1362  CG  LYS A 183      17.141   2.211  -3.832  1.00 94.81           C  
ATOM   1363  CD  LYS A 183      17.781   3.053  -2.732  1.00 94.81           C  
ATOM   1364  CE  LYS A 183      19.188   2.582  -2.414  1.00 94.81           C  
ATOM   1365  NZ  LYS A 183      19.812   3.389  -1.320  1.00 94.81           N  
ATOM   1366  N   VAL A 184      12.742   1.503  -5.117  1.00 95.88           N  
ATOM   1367  CA  VAL A 184      11.344   1.836  -5.375  1.00 95.88           C  
ATOM   1368  C   VAL A 184      10.656   2.234  -4.070  1.00 95.88           C  
ATOM   1369  CB  VAL A 184      10.594   0.657  -6.035  1.00 95.88           C  
ATOM   1370  O   VAL A 184      10.734   1.508  -3.076  1.00 95.88           O  
ATOM   1371  CG1 VAL A 184       9.109   0.990  -6.207  1.00 95.88           C  
ATOM   1372  CG2 VAL A 184      11.227   0.309  -7.379  1.00 95.88           C  
ATOM   1373  N   LEU A 185      10.172   3.432  -4.055  1.00 95.62           N  
ATOM   1374  CA  LEU A 185       9.172   3.885  -3.096  1.00 95.62           C  
ATOM   1375  C   LEU A 185       7.785   3.908  -3.727  1.00 95.62           C  
ATOM   1376  CB  LEU A 185       9.531   5.277  -2.566  1.00 95.62           C  
ATOM   1377  O   LEU A 185       7.531   4.691  -4.648  1.00 95.62           O  
ATOM   1378  CG  LEU A 185       8.602   5.855  -1.495  1.00 95.62           C  
ATOM   1379  CD1 LEU A 185       8.719   5.047  -0.205  1.00 95.62           C  
ATOM   1380  CD2 LEU A 185       8.922   7.324  -1.244  1.00 95.62           C  
ATOM   1381  N   TYR A 186       6.934   3.021  -3.242  1.00 94.81           N  
ATOM   1382  CA  TYR A 186       5.578   2.871  -3.762  1.00 94.81           C  
ATOM   1383  C   TYR A 186       4.559   3.457  -2.795  1.00 94.81           C  
ATOM   1384  CB  TYR A 186       5.266   1.396  -4.023  1.00 94.81           C  
ATOM   1385  O   TYR A 186       4.504   3.064  -1.626  1.00 94.81           O  
ATOM   1386  CG  TYR A 186       3.971   1.175  -4.770  1.00 94.81           C  
ATOM   1387  CD1 TYR A 186       2.744   1.247  -4.113  1.00 94.81           C  
ATOM   1388  CD2 TYR A 186       3.973   0.891  -6.133  1.00 94.81           C  
ATOM   1389  CE1 TYR A 186       1.550   1.042  -4.797  1.00 94.81           C  
ATOM   1390  CE2 TYR A 186       2.783   0.685  -6.824  1.00 94.81           C  
ATOM   1391  OH  TYR A 186       0.400   0.559  -6.828  1.00 94.81           O  
ATOM   1392  CZ  TYR A 186       1.580   0.762  -6.148  1.00 94.81           C  
ATOM   1393  N   SER A 187       3.768   4.430  -3.359  1.00 93.56           N  
ATOM   1394  CA  SER A 187       2.764   5.039  -2.494  1.00 93.56           C  
ATOM   1395  C   SER A 187       1.509   5.410  -3.277  1.00 93.56           C  
ATOM   1396  CB  SER A 187       3.330   6.281  -1.804  1.00 93.56           C  
ATOM   1397  O   SER A 187       1.599   5.934  -4.391  1.00 93.56           O  
ATOM   1398  OG  SER A 187       2.330   6.934  -1.042  1.00 93.56           O  
ATOM   1399  N   THR A 188       0.354   5.176  -2.559  1.00 92.00           N  
ATOM   1400  CA  THR A 188      -0.924   5.543  -3.158  1.00 92.00           C  
ATOM   1401  C   THR A 188      -1.854   6.156  -2.115  1.00 92.00           C  
ATOM   1402  CB  THR A 188      -1.608   4.328  -3.809  1.00 92.00           C  
ATOM   1403  O   THR A 188      -1.793   5.801  -0.936  1.00 92.00           O  
ATOM   1404  CG2 THR A 188      -0.712   3.693  -4.867  1.00 92.00           C  
ATOM   1405  OG1 THR A 188      -1.898   3.354  -2.799  1.00 92.00           O  
ATOM   1406  N   VAL A 189      -2.588   7.145  -2.564  1.00 91.19           N  
ATOM   1407  CA  VAL A 189      -3.713   7.711  -1.828  1.00 91.19           C  
ATOM   1408  C   VAL A 189      -5.000   7.531  -2.635  1.00 91.19           C  
ATOM   1409  CB  VAL A 189      -3.486   9.203  -1.507  1.00 91.19           C  
ATOM   1410  O   VAL A 189      -5.027   7.801  -3.838  1.00 91.19           O  
ATOM   1411  CG1 VAL A 189      -4.703   9.789  -0.792  1.00 91.19           C  
ATOM   1412  CG2 VAL A 189      -2.229   9.383  -0.660  1.00 91.19           C  
ATOM   1413  N   GLY A 190      -6.008   6.961  -1.853  1.00 89.00           N  
ATOM   1414  CA  GLY A 190      -7.246   6.773  -2.592  1.00 89.00           C  
ATOM   1415  C   GLY A 190      -8.453   6.578  -1.692  1.00 89.00           C  
ATOM   1416  O   GLY A 190      -8.383   6.816  -0.486  1.00 89.00           O  
ATOM   1417  N   ALA A 191      -9.523   6.340  -2.420  1.00 90.31           N  
ATOM   1418  CA  ALA A 191     -10.781   6.008  -1.760  1.00 90.31           C  
ATOM   1419  C   ALA A 191     -11.055   4.508  -1.828  1.00 90.31           C  
ATOM   1420  CB  ALA A 191     -11.938   6.785  -2.389  1.00 90.31           C  
ATOM   1421  O   ALA A 191     -10.648   3.838  -2.779  1.00 90.31           O  
ATOM   1422  N   GLU A 192     -11.672   4.000  -0.714  1.00 91.88           N  
ATOM   1423  CA  GLU A 192     -12.047   2.590  -0.686  1.00 91.88           C  
ATOM   1424  C   GLU A 192     -13.539   2.420  -0.431  1.00 91.88           C  
ATOM   1425  CB  GLU A 192     -11.242   1.843   0.382  1.00 91.88           C  
ATOM   1426  O   GLU A 192     -14.156   3.234   0.262  1.00 91.88           O  
ATOM   1427  CG  GLU A 192     -11.578   2.262   1.807  1.00 91.88           C  
ATOM   1428  CD  GLU A 192     -10.750   1.527   2.854  1.00 91.88           C  
ATOM   1429  OE1 GLU A 192     -10.805   1.911   4.043  1.00 91.88           O  
ATOM   1430  OE2 GLU A 192     -10.047   0.562   2.480  1.00 91.88           O  
ATOM   1431  N   ALA A 193     -14.023   1.506  -1.090  1.00 91.69           N  
ATOM   1432  CA  ALA A 193     -15.406   1.091  -0.875  1.00 91.69           C  
ATOM   1433  C   ALA A 193     -15.539  -0.428  -0.931  1.00 91.69           C  
ATOM   1434  CB  ALA A 193     -16.328   1.740  -1.910  1.00 91.69           C  
ATOM   1435  O   ALA A 193     -14.883  -1.085  -1.743  1.00 91.69           O  
ATOM   1436  N   GLY A 194     -16.359  -0.935   0.003  1.00 92.69           N  
ATOM   1437  CA  GLY A 194     -16.469  -2.385   0.021  1.00 92.69           C  
ATOM   1438  C   GLY A 194     -17.609  -2.887   0.890  1.00 92.69           C  
ATOM   1439  O   GLY A 194     -18.406  -2.094   1.394  1.00 92.69           O  
ATOM   1440  N   VAL A 195     -17.766  -4.227   0.908  1.00 85.31           N  
ATOM   1441  CA  VAL A 195     -18.797  -4.914   1.699  1.00 85.31           C  
ATOM   1442  C   VAL A 195     -18.125  -5.824   2.727  1.00 85.31           C  
ATOM   1443  CB  VAL A 195     -19.750  -5.734   0.805  1.00 85.31           C  
ATOM   1444  O   VAL A 195     -17.062  -6.402   2.455  1.00 85.31           O  
ATOM   1445  CG1 VAL A 195     -20.828  -6.398   1.646  1.00 85.31           C  
ATOM   1446  CG2 VAL A 195     -20.375  -4.840  -0.269  1.00 85.31           C  
TER    1447      VAL A 195                                                      
ENDMDL                                                                          
END                                                                             
