# Supplementary material for: Assessing Wolbachia circulation in wild populations of phlebotomine sand flies from Spain and Morocco: implications for control of leishmaniasis
Source: Parasit Vectors. 2025 Apr 26;18:155. doi: 10.1186/s13071-025-06771-6 (PMC12032678; doi:10.1186/s13071-025-06771-6)
Supplement: Supplementary file 5 — Additional File 5: Dataset S5. [file 13071_2025_6771_MOESM5_ESM.zip › PhlebotomussergentiSH_ae436/PhlebotomussergentiSH_ae436.a3m]

#195	1
>101
SDEETSYYVRLQYNGEFLPLFTKVDGATGAKKTADTATTTDLYKASFMAGGGAFGYKMDDIRVDVEGLYSQLSKDALAVAPTPAIADSLTAISGLVNVYYDIAIEDMPITPYIGVGVGAAYISTPLATAVSSQNGKFAFAGQARAGVSYDVTPEVKLYAGARYFGSYGANFDKTDKDGKGELKVLYSTVGAEAGV
>UniRef100_O52088	204	0.989	5.970E-56	5	192	195	0	187	188
-----SYYVRLQYNGEFLPLFTKVDGATGAKKTADTATXTDLYKASFMAGGGAFGYKMDDIRVDVEGLYSQLSKDALAVAPTPAIADSLTAISGLVNVYYDIAIEDMPITPYIGVGVGAAYISTPLATAVSSQNGKFAFAGQARAGVSYDVTPEVKLYAGARYFGSYGANFDKTDKDGKGKLKVLYSTVGAEA--
>UniRef100_A0A411PNB4	203	0.922	1.121E-55	1	193	195	0	193	194
-DDETSYYVRLQYNGEILPLFTKVDGATGAkKKNADAGTTTDFYKASFMAGGGAFGYKMDDIRVDVEGLYSQLSKDTLDVAPTPAVAESLTAISGLVNVYYDIAIEDMPITPYVGVGVGAAYISTPLATAVSSQNGKFAFAGQARAGVSYDITPEIKLYAGARYFGSYGANFDKTDKDGKGELKVLYSTVGAEDG-
>UniRef100_D1MH52	199	0.832	3.581E-54	0	194	195	3	195	200
SDEETSYYVRLQYNGEILPLFTKVDGITYKKG----NSDYSPFKASFIAGGGAFGYKMDDIRVDVEGVYSYLNKNDVTDAkfTPDTIADSLTAISGLVNVYYDIAIEDMPITPYIGVGVGAAYISTPLATAVSSQNDKFAFAGQARAGVSYDVTPKVKLYAGARYFGSYGANFDKTDKDGKGELKVLYSTVGAEAGV
>UniRef100_D1MH36	198	0.803	6.723E-54	0	194	195	3	196	201
SDEETSYYVRLQYNGEILPLFTKVDGITYKKD----KSDYSPLKPSFIAGGGAFGYKMDDIRVDVEGVYSYlnkNDVKDVTFDPANTIADSVTAISGLVNVYYDIAIEDMPITPYIGVGVGAAYISTPLATAVSSQNDKFAFAGQARAGVSYDVTPKVKLYAGARYFGSYGANFDKTDKDGKGELKVLYSTVGAGAGV
>UniRef100_B5U1I1	197	0.813	1.729E-53	0	194	195	3	196	201
SDEETSYYVRLQYNGEILPLFTKVDGITYKKDSSD----YSPLKASFIAGGGAFGYKMDDIRVDVEGVYSYlnkNDVTDAKFTPDNIIADSLTAISGLVNVYYDVAIEDMPITPYIGVGVGAAYISTPLATAVSSQNGKFAFAGQARAGVSYDVTPEIKLYAGARYFGSYGANFDKTDKDGKGEFKVLYSAVGAEAGV
>UniRef100_UPI00222606D4	197	0.858	1.729E-53	0	194	195	30	227	232
SDEETSYYVRLQYNGEILPLFTKIDGVTGlKKKTGDTADTTHLYNASFIAGGGAFGYKMDDIRVDVEGIYSWLNKDTNVTGTavPGAVAERLTAISGLVNVYYDVAIEDMPITPYVGVGVGAAYISTPLATAVSSQNGKFAFAGQARAGVSYDVTPEVKLYAGARYFGSYGANFDKTDKDGKGELKVLYSTVGAEAGV
>UniRef100_Q20C59	196	0.836	6.093E-53	1	194	195	0	191	196
-DEETSYYVRLQYNGEILPLFTKVDGITYKKG----NSDYSPLKASFIAGGGAFGYKMDDIRVDVEGVYSYLNKNDVTDAkfTPDAIADSLTAISGLVNVYYDIAIEDMPITPYVGVGVGTAYISTPLATAVSSQNGKFAFAGQARAGVSYDVTPEVKLYAGARYFGSYGANFDKTDKDGKGELKVLYSTVGAEAGV
>UniRef100_A0A1L5J2E1	195	0.813	8.348E-53	0	194	195	2	195	200
SDEETSYYVRLQYNGEILPLFTKIDGIDCKKGTD----IYSPLKASFIAGGGAFGYKMDDIRVDVEGVYSYlnkNDVKGAVFTPADTIANSLTAISGLVNVYYDIAIEDMPITPYVGVGVGAAYISTPLATAVSSQNGKFAFAGQARAGVSYDVTPEVKLYAGARYFGSYGANFDKTDKDGKGELKVLYSTVGAEAGV
>UniRef100_B5LWP0	195	0.810	1.144E-52	0	194	195	3	191	196
SDEETSYYVRLQYNGEILPLFTKIDGIVRKAGKD----NDSPLKPSFMAGGGAFGYKMDDIRVDVEGLYSWLNKDAGVV--DDTVADNLTAISGLVNVYYDIAIEDMPITPYVGVGVGAAYISTPLKTAVSSQNGKFAFAGQARAGVSYAITPEIKLHAGARYFGSYGANFDKTDKDGKGELKVLYSTVGAEAGV
>UniRef100_Q8G915	194	0.730	1.567E-52	0	194	195	3	198	200
SDEETSYYVRLQYNGEFLPLFTKVDGITYKKD----KSDYSPLKPSFIAGGGAFGYKMDDIRVDVEGVYSYlnkNDVKDVTFDPANTIADSLTAFSGLVNVYYDIAIEDMPITPYIGVGVGAAYISTPLKTPINDQKSKFGFAGQVKAGVSYDVTPEIKLYAGARYFGSFGAHFDKDASTGkdKGELKVLYSTVGAEAGV
>UniRef100_Q6JH16	194	0.817	2.147E-52	0	194	195	4	199	204
SDEETSYYVRLQYNGEILPLFTNIDGATGAkKKTADTGTTTDLYKASFMAGGGAFGYKMDDIRVDIEGLYSQLNKDTLDVAPNPAIADSLTAFSGLVNVYYDIAIEDMPITPYVGVGVGAAYVSNPLATKANGDKaSGFGVAYQAKAGVSYDVTPEIKLYAGARYFGSYGANFGKANKD-DAGIKVLYSTVGAEAGV
>UniRef100_UPI0020A0A718	194	0.852	2.941E-52	0	194	195	30	224	229
SDEETSYYVRLQYNCEILPLFTKVDGATGAkKKTTDTSTTTDLYKASFIAGGGAFGYKMDDIRVDVEGLYSQLSKNTLDVAPTPAIAESLTAISGLVNVYYDIAIEDMPITPYVGIGVGAARISTPLNTAVDGQTYKFGFAGQVKAGVSYDVTPEVKLYAGARYFGSFGANFDKATKD-DAGIKVLYSTVGAEAGV
>UniRef100_Q8KQ74	192	0.796	1.420E-51	0	194	195	3	195	200
SDEETSYYVRLQYNGEILPLFTKVDNMKIKKGTDDV----DPFKASFLGVGAAFGYKMDDIRVDIEGLYSQlnKNVNNDEVLTPDTVAGSLKAISGLVNVYYDIAIEDMPITPYVGVGVGAAYISTPLATAMSSQNGKFAFAGQARAGVSYDVTPEVKLYAGARYFGSYGANFDKTDKDGKGEXKVLYSTVGAEAGV
>UniRef100_Q7X4G6	191	0.973	2.665E-51	5	191	195	0	185	187
-----SYYV-VAINGEFLPLFTKVDGATGAKKTADTATTTDLYKASFMAGGGAFGYKMDDIRVDVEGLYSQLSKDALAVAPTPAIADSLTAISGLVNVYYDIAIEDMPITPYIGVGVGAAYISTPLATAVSSQNGKFAFAGQARAGVSYDVTPEVKLYAGARYFGSYGANFDKTDKDGKGKLKVLYSTVGAE---
>UniRef100_Q9ALW3	190	0.710	3.651E-51	0	194	195	30	232	237
SDEETSYYVRLQYNGEFLPLFTKVDGITYKKD----KSDYSPLKPSFIAGGGAFGYKMDDIRVDVEGVYSYlnkNDVKDVTFDPANTIADSVTAISGLVNVYYDIAIEDMPITPYIGVGVGAAYISTPLEPAVNDQKSKFGFAGQVKAGVSYDVTPEVKLYAGARYFGSYGANFDGKKTDPKnstgqaadaGAYKVLYSTVGAEAGV
>UniRef100_UPI0022504A0A	189	0.705	9.389E-51	0	194	195	30	232	237
SDEETSYYVRLQYNGEFLPLFTKVDGITYKKDESD----YSPLKPSFIAGGGAFGYKMDDIRVDVEGVYSYlnkNDVKNVTFDPGNTIADSVTAISGLVNVYYDIAIEDMPITPYIGVGVGAAYISTPLETVVNDQKSKFGFAGQVKAGVSYDVTPEVKLYAGARYFGSYGANFDGKKTDPRdstkqvtdaGAYKVLYSTVGAEVGV
>UniRef100_L7SZ72	189	0.868	1.286E-50	5	192	195	0	189	190
-----SYYIRLQYNGEILPLFTKVDGATGAkKKTADTDTTTDLYKASFMAGGGAFGYKMDDIRVDVEGLYSQLSKDTLDVAPTPAIADSLTAFSGLVNVYYDIAIEDMPITPYVGIGVGAARISTPLNTAVDGQTYKFGFAGQVKAGVSYDVTPEVKLYAGARYFGSYGANFDKSSGDkGKGGHTVLYSTVGAEA--
>UniRef100_A8W2S8	189	0.752	1.286E-50	0	194	195	3	194	196
SDEETSYYVRLQYNGEFLPLFTKVDGITYKKD----KSDYSPLKPSFIAGGGAFGYKMDDIRVDVEGLYSWLNKDADVAGDT--VADNLTAISGLVNVYYDVAIEDMPITPYIGVGVGAAYISTPLKTAINDQNSKFGFAGQVKAGVSYDVTPEIKLYAGARYFGSYGANFDKTSGATgkdKGGHTVFYSTVGAEAGV
>UniRef100_D6QSV6	189	0.778	1.286E-50	0	194	195	3	197	202
SDEETSYYVRLQYNGEILPLFTKVDGITYKKDNND----YSPLKASFIAGGGAFGYKMDDIRVDVEGVYSQLSKNNVTGAafNPDTVADSLTAISGLVNVYYDIAIEDMPITPYIGVGVGAARISTPLKTAVDSQTYKFGFAGQVKAGVSYDVTPEVKLYAGARYFGSYGAHFDKDAAAGkdKGELKVLYSTVGAEAGV
>UniRef100_Q6JH24	188	0.817	1.762E-50	0	194	195	3	198	203
SDEETSYYVRLQYNGEILPLFTKIDGATGAkKKNADASTTTDLYKASFMAGGGAFGYKMDGIRVDIEGLYSQLSKDTLEKAPDPAIADSLTAISGLVNVYYDIAIEDMPITPYIGVGVGAAYVSNPLATKVTDDKaSGFGVAYQAKAGASYDVTPEIKLYAGARYFGSYGANFGKATK-GDAGIKVLYSTVGAEAGV
>UniRef100_A0A2U6K8K7	188	0.724	1.762E-50	0	194	195	3	205	209
SDEETSYYVRLQYNGEFLPLFTKIDGIDYKKGTD----IYSPLKASFIAGGGAFGYKMDDIRVDVEGVYSYlnkNDVKDVVFTPADTIANSLTAISGLVNVYYDIAIEDMPITPYVGVGVGAAYISTPLATAVNSQNGKFAFAGQARAGVSYDITPEIKLYAGARYFGSYGAHFDGEKADPkdaakkvadKGAYKILYSTVGAEAGV
>UniRef100_A0A141GD43	188	0.700	2.414E-50	0	194	195	3	205	211
SDEETSYYVRLQYNGEFLPLFTKVDGITYKKD----KSDYSPLKPSFIAGGGAFGYKMDDIRVDVEGVYSYlnkNDVKDVTFNPANTIADSVTAISGLVNVYYDIAIEDMPIIPYIGVGVGAAYISTPLEPAVNDQKSKFGFAGQVKAGVSYDVTPEVKLYAGARYFGSYGANFDGKktapgvsegGVTGAGPYKVLYSTVGAEAGV
>UniRef100_A0A6H2NUM1	188	0.687	2.414E-50	0	194	195	30	230	235
SDEETSYYIRLQYNGEFLPLFTKVDGITYKKD----KSDYSPLKPSFIAGGGAFGYKMDDIRVDVEGVYSYlnkNDVKDVVFTPADTIANSLTAISGLVNVYYDIAIEDMPITPYVGVGVGAAYVSTPLKTAINNQNSKFGFAGQVKAGVSYDVTPEVKLYAGARYFGSFGAHFDSETtgadnkkVVTKDAYKVLYSTVGAEAGV
>UniRef100_A8W2R5	188	0.728	3.307E-50	0	194	195	3	197	199
SDEETSYYVRLQYNGEFLPLFTKVDGITYKKD----KSDYSPLKPSFIAGGGAFGYKMDDIRVDVEGVYSYlnkNDVKDVTFDPANTIADSLTAFSGLVNVYYDIAIEDMPITPYVGVGVGAAYISTPLKDAVNDQKSKFGFAGQVKAGVSYDVTPEVKLYAGARYFGSYGANFDKsVGEKDKGGHTVLYSTVGAEAGV
>UniRef100_Q6JH18	187	0.792	4.531E-50	0	194	195	3	196	201
SDEETIYYIRLQYNGEFLPLFTKVDGIEYKKGTE----SHNPLKASFIAGGGAFGYKMDDIRVDVEGVYSYlnkNDVTGATFTPTDAIADSLTAIPGLVNVYYDVAIEDMPITPYVGVGVGAAYISTPLATAVSSQNGKFAFAGQTRAGVSYDVTPEVKLYAGAHYFGSYGANFDKTDKDGKEELKVFYSIVGAEAGV
>UniRef100_Q2N2Q7	187	0.705	4.531E-50	0	194	195	3	205	210
SDEETSYYVRLQYNGEFLPLFTKVDGISHKKD----KSDYSPLKPSFIAGGGAFGYKMDDIRVDVEGVYSYlnkNDVKDVTFDPANTIADSVTAISGLVNVYYDIAIEDMPITPYIGVGVGAAYISTPLEPAVNDQKSKFGFAGQVKAGVSYDVTPEVKLYAGARYFGSYGANFDGKKTDPKdstrqvtdaGAYKVLYSTVGAEAGV
>UniRef100_D6QSU6	186	0.775	8.504E-50	0	194	195	3	192	197
SDEETSYYVRLQYNGEILPLFTKVDGITYKKDNND----YSPLKASFIAGGGAFGYKMDDIRVDVEGLYSWLNKDADVVGDT--VADNLTAISGLVNVYYDVAIEDMPITPYIGVGVGAAYISTPLKTAINDQNSKFGFAGQVKAGVSYDVTPEIKLYAGARYFGSYGANFDsDTSKKDKGGHAVLYSTVGAEAGV
>UniRef100_A9YMF2	186	0.748	8.504E-50	0	194	195	3	197	202
SDEETSYYIRLQYNGEVLPLFTKIEGIEYKKGTD----SHNPLKASFIAGGGAFGYKMDDIRVDVEGVYSQlskNNVDGAALTPADAIADSLTAISGLVNVYYDIAIEDMPITPYIGGGVGAAYISTPLKTAVNGQNSKFGFAGQVKAGVSYDVTPEVKLYAGARYFGSYGANFDKSGGEKdKGGHTVLYSTVGAEAGV
>UniRef100_F5CNI9	186	0.761	8.504E-50	0	194	195	3	203	207
SDEETSYYVRLQYNGEFLPLFTKIDGVTGlKKKAGDAADTTDLYNASFIAGGGAFGYKMDDIRVDVEGVYSQLNQDTTVTGTPVPAVGiakNLTAISGLVNVYYDIAIEDMPITPYIGVGVGAARISTPLNTAVDGQTYKFGFAGQVKAGVSYDVTPEVKLYVGARYFGSFGAHFDKDATTGkdKGDLKVLYSTVGAEAGV
>UniRef100_A8W2S6	186	0.757	1.165E-49	0	194	195	3	193	195
SDEETSYYVRLQYNGEILPLFTKVDGITNvTGKEKDS-----PLKASFIAGGGAFGYKMDDIRVDVEGLYSWLNKDADVAGDT--VADNLTAFSGLVNVYYDIAIEDMPITPYIGVGVGAAYISTPLKTPINDQKSKFGFAGQVKAGVSYDVTPEIKLYAGARYFGSFGAHFDKDASTGkdKGELKVLYSTVGAEAGV
>UniRef100_Q6JH19	186	0.733	1.165E-49	0	194	195	6	200	205
SDEETIYYIRLQYNGEFLPLFTKVDGIEYKKGTE----SHNPLKASFIAGGGAFGYKMDDIRVDVEGVYSYlnkNDVTGATFTPTDAIADSLTAISGLVNVYYDIAIEDMPITPYIGAGIGAAYLSTPLKTAVNGQNSKFGFAGQVKAGISYDVTPEVKFYAGARYFGSYGANFDtSTGGKGKGGHTVLYSTVGAEAGV
>UniRef100_D1MH49	186	0.728	1.165E-49	0	194	195	3	204	209
SDEETSYYVRLQYNGEILPLFTKVDGITYKKG----NSDYSPFKASFIAGGGAFGYKMDDIRVDVEGVYSYLNKNDVTDAkfTPDTIADSLTAISGLVNVYYDIAIEDMPITPYIGVGVGAAYISTPLEPAVNDQKSKFGFAGQVKAGVSYDVTPEVKLYAGARYFGSYGANFDGKKTDPKdstrqvtdaGAYKVLYSTVGAEAGV
>UniRef100_A0A077SQC2	186	0.852	1.596E-49	1	186	195	0	189	191
-DEETSYYVRLQYNGEILPLFTKVDGATGAkKKTADTGTTTDLYKASFMAGGGAFGYKMDDIRVDVEGLYSQLSKNTLDVAPTPAIAESLTAISGLVNVYYDIAIEDMPITPYIGVGVGAAYISSPLETAVNDQKNKFGFAGQVKAGVSYDVTPEIKLYAGARYFGSFGAHFDKDTAAAnkdKGEFKVLYS--------
>UniRef100_Q5QFF2	185	0.700	2.186E-49	0	194	195	3	205	210
SDEETSYYVRLQYNGEFLPLFTKVDGISHKKD----KSDYSPLKPSFIAGGGAFGYKMDDIRVDVEGVYSYlnkNDVKDVTFDPANTIADSVTAISELVNVYYDIAIEDMPITPYIGVGVGAAYISTPLEPAVNDQKSKFGFAGQVKAGVSYDVTPEVKLYAGARYFGSYGANFDGKKTDPKdstrqvtdaGAYKVLYSTVGAEAGV
>UniRef100_Q5BQP8	185	0.717	2.995E-49	1	193	195	0	208	209
-DEETSYYIRLQYNGEVLPFKTEVDGITGAkKKTTDTNTTTDLYKASFMAGGGAFGYKMDDIRVDVEGLYSQLSKDTFDTAPTPAIADKLTAISGLVNVYYDVAIEDMPITPYVGVGIGAAYVSNPATAQVVaDQKHGFGFAYQAKAGVSYDITPEIKLFAGARYFGSYGASFDkseqvdkvggasgeKEARVTKDAYKVLYSTIGAEAG-
>UniRef100_UPI0007EEBA99	185	0.741	2.995E-49	0	194	195	30	227	232
SDEETSYYVRLQYNGEFLPLFTKVDGITNvTGKEKDS-----PLKASFIAGGGAFGYKMDDIRVDVEGLYSWLNKDADVVGDT--VADNLTAISGLVNVYYDVAIEDMPITPYIGVGVGAAYISTPLKTPINDQKSKFGFAGQVKAGVSYDVTPEVKLYAGARYFGSYGANFDGKKTDPKdstrqvtdaGAYKVLYSTVGAEAGV
>UniRef100_B0LI23	184	0.738	4.103E-49	0	194	195	0	194	196
SDEETSYYVRLQYNGEILPLFTKIDGIDYKKGTD----IYSPLKASFIAGGGAFGYKMDDIRVDVEGVYSYlnkNDVKDVVFTPVDTIANSLTAISGLVNVYYDIAIEDMPITPYVGVGVGAAYISTPLATAVNGQNSKFGFAGQVKAGVSYDVTPEVKLYAGARYFGSYGANFDtSTGGKDKGGHTVLYSTVGAEAGV
>UniRef100_K7SV62	184	0.909	5.621E-49	6	191	195	0	187	188
------YYVRLQYNGEILPLFTKVDGATGAkKKTADTDTTTDLHKASFMAGGGAFGYKMDDIRVDVEGLYSQLSKDTLDVAPTPAIADSLTAFSGLVNVYYDIAIEDMPITPYVGVGVGAAYISTPLATAVSSQNGKFAFAGQARAGVSYDVTPEVKLYAGARYFGSYGANFDKSGGEKdKGGHTVLYSTVGAE---
>UniRef100_Q6JH20	184	0.728	5.621E-49	0	194	195	3	197	202
SDEETIYYIRLQYNGEFLPLFTKVDGIEYKKGTE----SHNPLKASFIAGGGAFGYKMDDIRVDVEGVHSYlnkNDVTGATFTPTDAIADSLTAISGLVNVYYDIAIEDMPITPYIGAGIGAAYLSTPLETAVNGQNSKFGFAGQVKAGISYDVTPEVKFYAGARYFGSYGANFDtSTGGKGKGGHTVLYSTVGAEAGV
>UniRef100_E0YUE9	184	0.725	5.621E-49	0	194	195	3	201	206
SDEETSYYVRLQYNGEVLPLFTKVDGITGlKKNATDTAETTDLYNASFIAGGGAFGYKMDDIRVDVEGIYSWLNKDTSVTGTPAPVGGvanNLTAISGLVNVYYDVAIEDMPITPYIGAGVGAAYVSNPLATKVTGDkDSGFGVAYQAKAGVSYDVTPEIKLYAGVRYFGSYGANFGKATKD-DAGIKVLYSTVGAEAGV
>UniRef100_UPI002231EB36	184	0.727	5.621E-49	0	194	195	30	223	228
SDEETSYYIRLQYNGEILPLFTKIEGIEYKKDTD----IHNPLKASFIAGGGAFGYKMDDIRVDVEGVYSYLNKNDVTDAkfTPDTVADSLTAISGLVNVYYDVAIEDMPITPYVGIGVGAARISTPLNTAVDGQTYKFGFAGQVKAGVSYDVTPEVKLYAGARYFGSYGANFDKSSGDkGKGGHTVLYSTVGAEAGV
>UniRef100_A0A167KQD9	184	0.831	7.701E-49	5	192	195	0	185	186
-----SYYVRLQYNGEFLPLFTKIEGIEYKKATD----IHNPLKASFIAGGGAFGYKMDDIRVDVEGVYSQLSKNNVDGAafNPNTVADSLTAISGLVNVYYDIAIEDMPITPYIGVGVGAAYISTPLATAVSSQNGKFAFAGQARAGVSYDVTPEVKLYAGARYFGSYGANFDKTDKDGKGEHKVLYSTVGAEA--
>UniRef100_Q20C43	184	0.770	7.701E-49	0	194	195	3	192	197
SDEETSYYVRLQYNGEFLPLFTKVDGITNATG----KEKDSPLKASFIAGGGAFGYKMDDIRVDVEGLYSWLNKDADVVGDT--VADNLTAISGLVNVYYDIAIEDMPITPYVGVGVGAAYISTPLKDAVNDQKSKFGFAGQVKAGVSYDVTPEVKLYAGARYFGSYGANFDKSGGEKdKGGHTVLYSTVGAEAGV
>UniRef100_A0A873BDF4	183	0.729	1.055E-48	0	194	195	3	193	198
SDEETSYYVRLQYNGEVLPFKTKIDGVTYKSGKD----NNSPLKASFLAGGGAFGYKMDDIRVDVEGLYSQLSKDTDVVDTSPAVVESLTAFSGLVNVYYDIAIEDMPITPYVGVGVGAAYVSNPLVTEVTGDkKSGFGFAYQAKAGVSYDVTPEIKLYAGARYFGSYGANFGKTAKD-DGGIKVLYSTVGAEAGV
>UniRef100_Q6JH15	183	0.786	1.055E-48	0	194	195	3	195	200
SDEETSYNVRLQYNGEILPLFTKIDGIDYKKGTD----IYSPLKASFIAGGGAFGYKMDDIRVDVEGVYSYLNKNDVTGAtfTPDTVAGSLTAISGLVNVYYDVAIEDMPITPYVGVGVGAAYISTPLATAVSSQNGKFAFAGQTRAGVSYDVTPEVKLYAGAHYFGSYGANFDKTDKDGKEELKVFYSIVGAEAGV
>UniRef100_Q6JH25	183	0.743	1.055E-48	0	194	195	3	197	202
SDEETSYYVRLQYNGEILPFYTKIDGIEYKKGTE----SHNPLKASFIAGGGAFGYKMDDIRVDVEGVYSYLNKNDVKDAafNPDTVADSLTAISGLVNVYYDIAIEDMPITPYIGVGVGAAYISTPLKTAANNQNSKFGFAGQVKAGVSYGVTPEVKLYAGARYFGSYGAHFDKDAAAGkdKGELKVLYSTVGAEAGV
>UniRef100_K7SV58	183	0.748	1.445E-48	6	194	195	0	190	195
------YYVRLQYNGEFLPLFTKVDGITYKKD----KSDYSPLKPSFIAGGGAFGYKMDDIRVDVEGVYSYlnkNDVKDVTFDPANTIADSVTAISGLVNVYYDIAIEDMPITPYIGVGVGAAYISTPLEPAVSSQNGKFAFAGQARAGVSYDITPEIKLYAGARYFGSFGAHFDKDTAAAskdKGELKVLYSTVGAEAGV
>UniRef100_A6N681	183	0.795	1.445E-48	0	194	195	3	192	197
SDEETSYYVRLQYNGEILPLFTKVDGIEYKKDKD----SHDPLKASFIAGGGAFGYKMDDIRVDVEGLYSRLNKDADVAGAT--VADNLTAISGLVNVYYDIAIEDMPITPYVGVGVGAAYISTPLATVVNSQNGKFAFAGQARAGVSYDVTPEVKLYAGARYFGSYGANFDKsVGEKDKGGHAVLYSTVGAEAGV
>UniRef100_F5CNJ2	183	0.718	1.445E-48	0	194	195	3	197	201
SDEETSYYVRLQYNGEFLPLFTKIDGIDYKKG----KEIYSPLKASFIAGGGAFGYKMDDIRVDVEGVYSYlnkNDVKDVVFTPADTIANSLTAISGLVNVYYDIAIEDMPITPYVGIGVGAARISTPLNTDVDGQTYKFGFAGQVKAGVSYDVTPEVKLYAGARYFGSYGANFDKSSGEkGKGGHTVLYSTVGAEAGV
>UniRef100_Q6JH22	183	0.758	1.445E-48	0	194	195	3	200	205
SDEETSCYIRLQYNGEFLPLFTKIDGVTGLKKTADTADTIDLYNASFIAGGGAFGYKMDDIRVDVEGIYSWLNKDTDVTGasvPAGGVANNLTAISGLVNVYYDVAIEDMPITPYIGVGVGAAYINNPLVTKVTGDkDSGFGVAYQAKAGVSYDVTPEIKLYAGARYFGSYGANFGKTTKDGAG-IKVLYSTVGAEAGV
>UniRef100_UPI002226D89D	183	0.727	1.980E-48	0	194	195	30	223	228
SDEETSYYVRLQYNGEVLPLFTKVDNMKIKKGTDDV----DPFKASFIGGGAAFGYKMDDIRVDIEGLYSQlnKNVNNDEVLTPDTVAGSLTAISGLVNVYYDIAIEDMPITPYVGVGVGAAYISTPLKDAVNDQKSKFGFAGQVKAGVSYDVTPEVKLYAGARYFGSYGANFDKSGGEKdKGGHTVLYSTVGAEAGV
>UniRef100_A0A8X6HYF9	183	0.727	1.980E-48	0	194	195	91	284	289
SDEETSYYVRLQYNGEVLPLFTKVDNMKIKKGTDDV----DPFKASFIGGGAAFGYKMDDIRVDIEGLYSQlnKNVNNDEVLTPDTVAGSLTAISGLVNVYYDIAIEDMPITPYVGVGVGAAYISTPLKDAVNDQKSKFGFAGQVKAGVSYDVTPEVKLYAGARYFGSYGANFDKSGGEKdKGGHTVLYSTVGAEAGV
>UniRef100_A0A5B9BZN7	182	0.826	2.712E-48	3	192	195	0	183	184
---ETSYYVRLQYNGEILPLFTKVDGTTNKTG----KEKDSPLKASFIAGGGAFGYKMDDIRVDVEGLYSQLSKDADV--ADTVIADSLTAFSGLVNVYYDVAIEDMPITPYVGVGVGAAYISTPLKTAVNSQNGKFAFAGQARAGVSYDITPEIKLYAGARYFGSYGANFDKTDKDGKGELKVLYSTVGAEA--
>UniRef100_L7T4H0	182	0.809	3.715E-48	5	192	195	0	184	185
-----SYYVRLQYNGEILPLFTKIDGIKNAAG----KEKDSPLKASFIAGGGAFGYKMDDIRVDVEGLYSQLSKDTTIINTSETnVADSLTAFSGLVNVYYDIAIEDMPITPYVGVGVGAAYISTPLATAVSSQNGKFAFAGQARAGVSYDITPEIKLYAGARYFGSYGANFDKTDQDGEGELKVLYSTVGAEA--
>UniRef100_F5CNJ1	182	0.723	3.715E-48	0	194	195	3	212	216
SDEETSYYVRLQYNGEFLPLFTKIDGVTGlKKKAGDAADTTDLYNASFIAGGGAFGYKMDDIRVDVEGVYSQLNQDTTVTGTPVPAVGiakNLTAISGLVNVYYDIAIEDMPITPYIGVGVGAARISTPLKTAVDSQTYKFGFAGQVKAGVSYYVTPEIKLYAGARYFGSFGAHFDKSEEVGkaggeketkvtKDEYKVLYSTVGAEAGV
>UniRef100_UPI00222F340A	181	0.720	5.089E-48	0	194	195	30	225	230
SDEETSYYVRLQYNGEILPLFTKIGGIEYKKATD----IHNPLKASFIAGGGAFGYKMDDIRVDVEGVYSYLNKNDVTDAkfTPDTIADSLTAISGLVNVYYDIAIEDMPITPYVGVGVGAAYISTPLKDALNEQKNKFGFAYQAKAGFSYDVTPEIKLYAGARYFGSYGANFDKTAGAAgkdKGGHTVLYSTVGAEAGV
>UniRef100_UPI0015731F2D	181	0.695	5.089E-48	1	194	195	31	226	231
-DEETSYYIRLQYNGEFSPFKTKIDNITV-KKGDTTVTDVDPFKASFMAGGGAFGYKMDDIRVDVEGLYSQLsKYTDADITTEPGVANDLSVMSGLVNVYYDVAIEDMPITPYVGVGVGAAYVSTPLREAVGDQKHGFGFAYQAKAGVSYDITPEIKLFAGARYFGSYGAHFDKDASAGKDkrEIKVLYSTVGAEAGV
>UniRef100_E2I5V0	181	0.730	6.972E-48	1	194	195	0	192	193
-DEETSYYVRLQYNGEILPLFTKIEGIEYKKATD----IHNPLKASFIAGGGAFGYKMDDIRVDVEGVYSYLNKNDVTDAkfTPDTIADSLTAISGLVNVYYDIAIEDMPITPYVGVGVGAAYISTPLKDAVNDQKSKFGFAGQVKAGVSYDVTPEVRLYAGARYFGSYGANFDKSGGEKdKGGHTVLYSTVGAEAGV
>UniRef100_A0A0H4CQR1	181	0.760	6.972E-48	0	194	195	3	192	197
SDEETSYYVRLQYNGEFLPLFTKVDGIPHKSGKD----NNSPLKASFIAGGGAFGYKMDDIRVDVEGLYSWLNKDADVVGDT--VADNLTAISGLVNVYYDVAIEDMPITPYIGVGVGAAYISTPLKTAINDQNSKFGFAGQVKAGVSYDVTPEIKLYAGARYFGSYGANFDsDASKKDKGGHAVLYSTVGAEAGV
>UniRef100_F5CNJ0	181	0.708	6.972E-48	0	194	195	3	202	206
SDEETSYYVRLQYNGEFLPPFTKIDGIKHKSD----KNNNSPLKPSFIAGGGAFGYKMDDIRVDVEGLYSQLNKDADVVGDT--VADNLTAISGLVNVYYDIAIEDMPITPYVGVGVGAARISTPLKTAVDSQTYKFGFAGQVKAGVSYYVTPEIKLYAGARYFGSFGAHFDKSEEVGkaggeketkvtKDEYKVLYSTVGAEAGV
>UniRef100_UPI002227BE02	181	0.714	6.972E-48	0	194	195	30	220	225
SDEETSYYVRLQYNGEILPLFTKIDGITNATG----KEKDSPLKASFIAGGGAFGYKMDDIRVDVEGLYSWLNKDATIINTSETnVADSLTAFSGLVNVYYDIAIEDMPITPYVGVGAGAAYISNPSKVDAVKDQRGFGFAYQAKAGVSYDVTPEIKLYAGARYFGSYGANFDKAAKD-DAAIKVLYSTVGAEAGV
>UniRef100_A0A7G5CCC7	181	0.714	6.972E-48	0	194	195	30	232	237
SDEETSYYVRLQYNGEFLPLFTKIDGITNATG----KEKDSPLKASFIAGGGAFGYKMDDIRVDVEGLYSQLSKDTTIINTSEEnVADSLTAFSGLVNVYYDIAIEDMPITPYVGVGVGAAYISTPLKPAINEQNSKFGFAGQVKAGVSYDVTPEIKLYAGARYFGSYGAHFDkseevdkagggKETKVTKDAYKVLYSTVGAEAGV
>UniRef100_H2D086	181	0.689	9.550E-48	1	191	195	7	205	207
-DEETSYYVRLQYNGEFLPLFTKVDGITYKKD----KSDYSPLKPSFIAGGGAFGYKMDDIRVDVEGVYSYlnkNDVKDVTFDPANTIADSVTAISGLVNVYYDIAIEDMPITPYIGVGVGAAYISTPLEPAVNDQKSKFGFAGQVKAGVSYDVTPEVKLYAGARYFGSYGAHFDGEKVDPrdankkvadKGAYKVLYSAIGAE---
>UniRef100_Q9ACB4	180	0.852	1.308E-47	5	192	195	0	188	189
-----SYYVRLQYNGEILPLFTKVDGATGArKKNADAATTTDLYKASFMAGGGAFGYKMDDIRVDVEGLYSQLSKDTLESAPDPAIADSLTAISGLVNVYYDIAIEDMPITPYIGVGVGAAYVSNPLATKVTDDKaSGFGVAYQAKAGVSYDVTPEVKLYAGARYFGSYGANFDKTAKD-DAGIKVLYSTVGAEA--
>UniRef100_Q6PLM2	180	0.705	1.308E-47	0	194	195	3	198	203
SDEETSYYVRLQYNSGILPLFTKIEGIEYKRPTD----IHNPFKASSIAGGGAFGYKMDDIRVDVEGLYSQLNKNDVTGAafNPDTVADSLTAISGLVNVYYDIAIEDMPITPYVGAGVGAAYISTPLKDAVNDQKSKFGFAGQVKAGVSYDVTPAVKLYAGARYFGSFGAHFDKDTAAAskdKGEFKVLYSTVGAEAGV
>UniRef100_UPI002230D5B6	180	0.722	1.308E-47	0	194	195	30	223	228
SDEETSYYVRLQYNGEVLPLFTKVDNMKIKKGNDDV----DPFKASFIGGGAAFGYKMDDIRVDIEGLYSQlnKNVNNDEVLTPDTVAGSLTAISGLVNVYYDIAIEDMPITPYVGVGVGAAYISTPLKDAVNDQKSKFGFAGQVKAGVSYDVTPEVKLYAGARYFGSYGANFDKSgGGKDKGGHTVLYSTVGAEAGV
>UniRef100_A0A1A9VJK4	180	0.836	1.308E-47	0	182	195	113	289	965
SDEETSYYVRLQYNGEILPLFTKIDGITNvAGKEKDS-----PLKASFIAGGGAFGYKMDDIRVDVEGLYSQLNKDAGVAGTT--VADNLTAISGLVNVYYDIAIEDMPITPYVGVGVGAAYISTPLATVVSSQNGKFAFAGQVRAGVSYDVTPEVKLYAGARYFGSYGANFDKTDKDGKGELK------------
>UniRef100_B1B523	180	0.810	1.792E-47	5	189	195	0	178	179
-----SYYVRLQYNGEILPLFTKIDGIARKTGKD----NDSPLKPSFMAGGGAFGYKMDDIRVDVEGLYSWLNKDADVV--DDTVADNLTVISGLVNVYYDIAIEDMPITPYIGAGVGAAYISTPLATAVSSQNGKFAFAGQARAGVSYDITPEIKLYAGARYFGSYGANFDKTDKDGKGELKVLYSTVG-----
>UniRef100_A8W2S3	180	0.748	1.792E-47	0	194	195	3	196	198
SDEETSYYVRLQYNGEILPLFTKVDGITNvTGKEKDS-----PLKASFIAGGGAFGYKMDDIRVDVEGVYSYLNKNNVTDArfTPDAIADSVTAISGLVNVYYDIAIEDMPITPYVGVGVGAAYISTPLKDAVNDQKSKFGFAGQVKAGVSYDVTPEVKLYAGARYFGSYGANFDKsVGEKDKGGHTVLYSTVGAEAGV
>UniRef100_K7SLQ5	179	0.835	2.455E-47	6	191	195	0	187	188
------YYARLQYDGEILPLFTKVDGATGAkKKTADTDTTTDLYKASFMAGGGAFGYKMDDIRVDVEGLYSQLSKDTLDVAPTPAMADSLTAFSGLVNVYYDVAIEDMPITPYVGVGVGAAYISTPLKEALNEQKNKFGFAYQAKAGVSYDVTPEIKLYAGARYFGSCGANFDKTaAGKDKGGHTVLYSTVGAE---
>UniRef100_L7SZ91	179	0.695	2.455E-47	5	192	195	0	192	193
-----SYYVRLQYNGEFLPLFTKIDGIYYKKGTD----IYSPLKASFIAGGGAFGYKMDDIRVDVEGVYSYlnkNDVKDVVFTPADTIANSLTAISGLVNVYYDVAIEDMPITPYVGVGVGAAYVSTPLKTAINNQNSKFGFAGQVKAGVSYDVTPEIKLYAGARYFGSYGAHFDGEKVDgtkkvaGKGAYKVLYSTVGAEA--
>UniRef100_F5CNJ3	179	0.736	2.455E-47	0	194	195	3	193	197
SDEETSYYVRLQYNGEFLPPFTKIDGIKHKSDKD----NNSPLKPSFIAGGGAFGYKMDDIRVDVEGLNSQLNKDADVVGDT--VADNLTAISGLVNVYYDIAIEDMPITPYVGVGVGAARISTPLNTAVDGQTYKFGFAGQVKAGVSYDVTPEVKLYVGARCFGSFGAHFDKDATTGkdKGDLKVLYSTVGAEAGV
>UniRef100_UPI002227EDB1	179	0.654	2.455E-47	0	194	195	31	223	228
SDEETSYYVRLQYNGEVLPFKTRIDGIEYKKGTE----VHDPLKASFMAGGAAFGYKMDDIRVDVEGLYSQLNKNDVSGTTFTPttVANSVAAFSGLVNVYYDIAIEDMPITPYVGVGVGAAYISNPSEASAVKDQKGFGFAYQAKAGVSYDVTPEIKLFAGARYFGSYGASFNKEAVSATKEINVLYSAVGAEAGV
>UniRef100_A0A8S4QF50	179	0.659	2.455E-47	0	194	195	113	305	310
SDEETSYYVRLQYNGEVLPFKTRIDGIEYKKGTE----VHDPLKASFMAGGAAFGYKMDDIRVDVEGLYSQLNKNDVSGATFTPttVANSVAAFSGLVNVYYDIAIEDMPITPYVGVGVGAAYISNPSEASAVKDQKGFGFAYQAKAGVSYDVTPEIKLFAGARYFGSYGASFNKEAVSATKEINVLYSAVGAEAGV
>UniRef100_F5CNJ4	179	0.669	3.363E-47	0	194	195	3	207	211
SDEETSYYVRLQYNGEFLPLFTKIDGIDYKKG----KEIYSPLKASFIAGGGAFGYKMDDIRVDVEGVYSYlnkNDVKDVVFTPADTIANSLTAISGLVNVYYDIAIEDMPITPYVGIGVGAARISTPLNTDVDGQTYKFGFAGQVKAGVSYYVTPEIKLYAGARYFGSFGAHFDKSEEVGkaggeketevtKDEYKVLYSTVGAEAGV
>UniRef100_UPI002231F9F8	179	0.718	3.363E-47	0	194	195	30	229	234
SDEETIYYVRLQYNGEFLPLFTKVDGITNATG----KEKDSPLKASFIAGGGAFGYKMDDIRVDVEGLYSWLNKDADVVGDT--VADNLTAISGLVNVYYDVAIEDMPITPYIGVGVGAAYISTPLKTPINDQKSKFGFAGQVKAGVSYDVTPEVKLYAGARYFGSFGAHFDkseevdkagggKETKVTKDAYKVLYSTVGAEAGV
>UniRef100_A0A1P8W298	179	0.954	4.606E-47	16	192	195	0	176	177
----------------FLPLFTKVDGATGAKKTANTATTTDLYKASFMAGGGAFGYKMDNIRVDVEGLYSQLSKDALAVAPTPAIANSLTAFSGLVNVYYNIAIENMPITPYIGVGVGAAYITTPLATAVSSQNGKFAFAGQARAGVSYDVTPEVKLYAGARYFGSYGANFDKTDKDGKGKLKVLYSTVGAEA--
>UniRef100_Q84A81	179	0.824	4.606E-47	5	192	195	0	181	182
-----SYYVRLQYNGEILPLFTKIDGIKNTAG----KEKDSPLKASFIAGGGAFGYKMDDIRVDVEGLYSWLNKDADVVGDT--VADNLTAISGLVNVYYDVAIEDMPITPYIGVGVGAAYISTPLATAVSSQNGKFAFAGQARAGVSYDVTPEIKLYAGARYFGSYGANFDKTDKDGKEELKVLYSTVGAEA--
>UniRef100_K7SLS7	179	0.845	4.606E-47	6	191	195	0	187	188
------YYARLQYNGEILPLFTKVDGATGAkKKTADTDTTTDLHKASFMAGGGAFGYKMDDIRVDVEGLYSQLSKDTLDVAPTPAIADSLTAFSGLVNVYYDIAIEDMPITPYIGVGVGAAYINTPLKDAVNDQKSKFGLAGQVKAGVSYDVTPEVKLYAGVRYFGSYGANFDKSGGEKdKGGHTVLYSTVGAE---
>UniRef100_A8W2P9	179	0.739	4.606E-47	0	194	195	3	191	193
SDEETSYYVRLQYNGEILPLFTKVDGITNvTGKEKDS-----PLKASFIAGGGAFGYKMDDIRVDVEGLYSWLNKDADVAGDT--VADNLTAISGLVNVYYDVAIEDMPITPYIGVGVGAAYISNPSKVDAVKDQRGFGFAYQAKAGVSYDVTPEIKLYAGARYFGSYGANFDKTAKDDAGIKGVLYSTVGAEAGV
>UniRef100_UPI001447DC68	179	0.641	4.606E-47	1	194	195	31	236	241
-DEETSYYIRLQYNGEFLPFKTKIDAIQY---QDSANKAFDPYKASFMAGGAAFGYKMDDIRVDVEGLYSQlkkNEISGTAKAGNTAIADDLSVMSGLVNVYYDVAIEDMPITPYVGVGVGAAYLSNPLKSPVGDQKHGFGFAYQAKAGISYDVTPEIKLFAGARYFGSYGANFDGEKQDPahsddatkkvtdKGAYKVLYSTVGAEAGV
>UniRef100_K7SLS0	178	0.774	6.310E-47	6	194	195	0	190	195
------YYVRLQYNGEILPLFTKVDGATGAkKKTADTDTTTDLYKASFMAGGGAFGYKMDDIRVDVEGLYSQLAKDTAVVNASETnVADSLTAFSGLVNVYYDIAIEDMPITPYVGVGVGAAYISNPSKADSVKDQKGFGFAYQAEAGVSYDVTPEIKLFTGARYFGSYGASFDKADKDDTGIKNVVYSTFGAEAGV
>UniRef100_F2X5S4	178	0.725	8.644E-47	0	194	195	3	200	205
SDEETSYYVRLQYNGEILPLFTKIDGITNATGKENA----SPLKASFIAGGGAFGYKMDDIRVDVEGLYSWLNKDADVVGDT--VADNLTAISGLVNVYYDVAIEDIPITPYIGVGVGAAYISTPLKTAVDSQTYKFGFAGQVKAGVSYDVTPEVKLYAGARYFCSFGAHFDGKKQDPKdatkqvtdaGAYKVLYSTVGAEAGV
>UniRef100_A0A7G5CB85	177	0.719	1.184E-46	0	194	195	30	229	234
SDEETSYYVRLQYNGEILPLFTKIDGIqKTKGKEKDS-----PLKASFVAGGGAFGYKMDDIRVDVEGLYSWLNKDADVVGDT--VADNLTAISGLVNVYYDVAIEDMPITPYIGVGIGAAYISTPLKTAVNEQNSKFGFAGQVKAGVSYDVTPEIKLYAGARYFGSYGAHFDkseevdkavggKETKVTKDAYKVLYSTVGAEAGV
>UniRef100_A0A1B1PF97	177	0.849	1.622E-46	0	170	195	2	174	186
SDEETSYYVRLQYNGEILPLFTKIDGATGAkKKSADASTTTDLYKASFMAGGGAFGYKMDDIRVDIEGLYSQLSKDTLEKAPDPAIADSLTAISGLVNVYYDIAIEDMPITPYIGVGVGAAYVSNPLATKVTDDKaSGFGVAYQAKAGVSYDVTPEIKLYAGARYFGSYGANF------------------------
>UniRef100_Q8GB70	177	0.733	1.622E-46	1	192	195	0	190	191
-DEETSYYVRLQYNGEXLPLFTKVDGITYXK----XNSDXSPXKASFIAGGGAFGYKMDDIRVDXEGVYSXLNKNXVTDAxfTPDTIADSVTAISGLVNVYYDIAIEDMPITPYVGVGVGAAYISTPLKDAVNDQKSKFGFAGQVKAGVSYDVTPEVKLYAGARYFGSYGANFDKSGGEKdKGAHTVLYSTVGAEA--
>UniRef100_Q5QIR7	177	0.691	1.622E-46	5	192	195	0	193	194
-----SYYVRLQYNGEVLPFKTKVDGVTYKSGKD----NNSPLKASFLAGSGAFGYKMDDIRVDVEGLYSQLSKDADVVGTSPAVAKSLTAFSGLVNVYYDIAIEDMPITPYVGVGVGAAYISTPLETPINDQKSKFGFAYQAKAGVSYDVTPEIKLFAGARYFGSYGASFDGKKLDPEgnkqvadtdaGAYKVLYSTVGAEA--
>UniRef100_Q5EYX4	177	0.703	2.222E-46	5	192	195	0	194	195
-----SYYVRLQYNGEFLPLFTKVDGITYKKD----KSDYSPLKPSFIAGGGAFGYKMDDIRVDVEGVYSYLNKNDVTDAefTPDTIADSLTAISGLVNVYYDIAIEDMPITPYVGVGVGAAYISTPLKTPINDQKSKFGFAGQVKAGVSYDVTPEIKLYAGARYFGSYGANFDGKKTDPKdstkqvtdaGAYKVLYSTVGAEA--
>UniRef100_A0A3B0JDF4	177	0.685	2.222E-46	0	194	195	31	222	227
SDEETSYYVRLQYNGEILPLYTKVDGIKYEKESK----AQDPLKASFIAGGGAFGYKMDDIRVDVEGLYSQLNKNDVSGAafTPDTVADSVTAFSGLVNVYYDIAIEDMPITPYVGVGVGASYLSNPSKVEAVKDQKGFGFAYQAKAGVSYDVTPEIKLFGGARYFGSYGASFGKTAKD-DAGIKVLYSTVGAEAGV
>UniRef100_A0A7M3U2V0	177	0.696	2.222E-46	1	194	195	31	227	232
-DEETSYYIRLQYNGEFSPFTTKIDNITVKKD-GSAVTDVDPFKASFMAGGGAFGYKMDDIRVDVEGLYSQLSKNADTGITTePGVADSLSVMSGLVNVYYDVAIEDMPITPYVGVGIGAAYLSNPSAAEGVKDQKKFGFAYQAKAGVSYDVTPEIKLFAGARYFGSYGANFDKDNTAdhkDKGEVKVLYSTIGAEAGV
>UniRef100_A0A5B9C2Y5	176	0.796	3.043E-46	3	192	195	0	185	186
---ETSYYIRLQYNGEILPLFTKIEGIEYKKDTD----IHNPLKASFIAGGGAFGYKMDDIRVDVEGLYSWLNKDADVVGDT--VAESLTAISGLVNVYYDVAIEDMPITPYVGVGVGAAYISTPLATAVSSQNGKFAFAGQARAGVSYDVTPEVKLYAGARYFGSYGAHFDKDAAAGkdKGELKVLYSTVGAEA--
>UniRef100_V5JY78	176	0.723	4.168E-46	1	190	195	3	190	191
-DEETSYYVRLQYNGEILPLFTKVDGITYKKD----NSDYSPLKASFIAGGGAFGYKMDDIRVDVEGLYSQLNKNDVTGAafNPDTVADSLTAFSGLVNVYYDIAIEDMPITPYIGVGVGAAYISNPSKVDAVKDQRGFGFAYQAKAGVSYDVTPEIKLYAGARYFGSYGANFDKTAKDDAGIKEVLYSTVGA----
>UniRef100_Q8L2T2	175	0.743	5.710E-46	5	192	195	0	186	187
-----SYYIRLQYNGEILPLFTKIDGIEYAAGTD----SHSPLKASFIAGGGAFGYKMDDIRVDVEGVYSQlskNNVDGAALTPADAIADSLTAISGLVNVYYDIAIEDMHITPYIGGGVGAAYISTPLKTAVNGQNSKFGFAGQVKAGVSYDVTPEVKLYAGARYFGSYGANFDKSGGEDKGGHTVLYSTVGAEA--
>UniRef100_B3GR39	175	0.690	5.710E-46	0	194	195	3	192	197
SDEETSYYVRLQYNGEILPLYTKVDGITYTAGQ-------SPLKASFMAGGGAFGYKMDDIRVDVEGLYSQLNKDaaVITGADANIAADSVTAFSGLVNVYYDIAIEDMPITPYIGVGVGAACLSNPSKADGASDQRGFGFAGQVKAGVSYDVTPEIKLYAGARYFGSYGASFKKATASATNDINVLYSTVGAEAGV
>UniRef100_Q6JH26	175	0.673	5.710E-46	0	194	195	3	194	199
SDEETSYYVRLQYNGEVLPPFTKIDGIKKASG----QENNSPLKASFIAGSGAFGYKMDDIRVDIEGLYSQLTKDATVIDSTESnVAVNLTAFSGLVNVYYDIAIEDMPITPYVGVGVGAAYVSNPSKADAVKDQKGFGFAYQAKAGVSYDVTPEIKLFAGARYFGSYGAHFDKATTSDAGIKGVLYSTVGAEAGV
>UniRef100_D3JN72	175	0.663	7.821E-46	2	194	195	0	195	196
--EETSYYIRLQYNSEFLPFKTKIDAIQY---QDSADKAFDPYKASFMAGGAAFGYKMDDIRVDIEGLYSQLKKTEISGTakvGNTAIADDLSVMSGLVNVYYDVAIEDMPITPYIGVGVGAAYLSNPSAADGVKDQKKFGFAYQAKAGVSYDVTPEIKLFAGARYFGSYGASFDKDNTTGhkdKGEIKVLYSTIGAEAGV
>UniRef100_A0A1B0TCC8	175	0.720	1.071E-45	0	193	195	2	192	193
SDEETSYYVRLHYNGEFIPLFTDIGGITHTSG----KEKNSPLKPSFIAGGGAFGYKMDDIRVDVEGLYSWLNKDADVVGST--VADNLTAISGLVNVYYDVAIEDMPITPYIGVGVGAAYISTPLKDALNEQKNKFGFAYQAKAGVSYDVTPEIKLYAGARYFGSYGANFDKTAGAAgkdKGGHTVLYSTVGAEAG-
>UniRef100_A0A023SDY0	175	0.707	1.071E-45	0	194	195	4	193	195
SDEETSYYVRLQYNGEILPLYTKVDGITKASG----QENNSPLKASFMAGGGAFGYKMDDIRVDVEGLYSQLTKDATVVNDTNAADG-VTAFSGLVNVYYDVAIEDMPITPYVGVGVGAAYISNPSKANGVKDQRGFGFAGQVKAGVSYDVTPEIKLYAGARYFGSYGAKFDKEATNDAGIKGVLYSTVGAEAGV
>UniRef100_B5LWP3	175	0.671	1.071E-45	0	194	195	3	192	197
SDEETSYYVRLQYNGEILPLYTKVDNITYTSG----QENNSPLKASFIAGGGAFGYKMDDIRVDVEGLYSQLTKDTTVVNDSSAADG-VTAFSGLVNVYYDIAIEDMPITPYIGVGVGAACLSNPSKATGVSDQRGFGFAGQVKAGVSYDVTPEIKLYAGARYFGSYGASFKKATTSTTNDINVLYSTVGAKAGV
>UniRef100_Q56NV2	175	0.683	1.071E-45	5	192	195	0	197	198
-----SYYVRLQYNGEFLPLFTKVDGITYKKD----KSDYSPLKPSFIAGGGAFGYKMDDIRVDVEGVYSYlnkNDVKDVTFDPANTIADSVTAISGLVNVYYDIAIEDMPITPYIGGGVGAAYISTPLKTAVNGQNSKFGFAGQVKAGVSYDVTPEIKLYAGARYFGSFGAHFDkseevdkagggKETKVTKDAYKVLYSTVGAEA--
>UniRef100_A0A1P8W2A7	174	0.721	1.467E-45	9	193	195	0	189	191
---------RLQYNGEFLPLFTKIDGITYKKD----KSDYSPLKPSFIAGGGAFGYKMDDIRVDVEGVYSYlnkNDVKDVVFTPADTIANSLTAISGLVNVYYDIAIEDMPITPYVGVGVGAAYISTPLATAVNSQNGKFAFAGQVKAGVSYDVTPEIKLYAGARYFGSYGAHFDGEKVDGtkkvadKGAYKVLYSTVGAEAG-
>UniRef100_UPI001573C6E4	174	0.690	1.467E-45	1	194	195	31	226	231
-DEETSYYIRLQYNGEFLPFKTKIDNITV-KKNDTAVTDVDPFKASFLAGGGAFGYKMDDIRVDIEALYSQLSKNTETGITTnPGVADNLTAFSGLVNVYYDVAIEDMPITPYVGVGVGAAYIKNPLATKITGDkDSGFGFAYQAKAGVSYDVTPEIKFFAGARYFGSYGASFQKDANDTnKNGLKVLYSTIGAEAGV
>UniRef100_L7SZ85	174	0.751	2.010E-45	5	192	195	0	183	184
-----SYYVRLQYNGEILPLFTKIDGIDYKKGTD----IYSPLKASFMAGGGAFGYKMDDIRVDVEGLYSQLSKDTLEKAPDPAIADSLAAISGLVNVYYDIAIEDMPITPYVGVGVGAAYISNPSKADAVKDQRGFGFAYQAKAGVSYDVTPEIKLYAGARYFGSYGASFDKAAKD-DAEIkKVLYSTVGAEA--
>UniRef100_A0ES75	174	0.693	2.010E-45	0	194	195	3	192	193
SDEETSYYVRLQYNGEILPLYTKVDGITNaAGKEKDSPLTR-----SFIAGGGAFGYKMDDIRVDVEGLYSQLTKDANVV-NDNSAADDVTAFSGLVNVYYDIAIEDMPITPYIGVGVGAAYLSNPSKADGVKDQRGLGFAGQVKAGVSYDVTPEIKLYAGARYFGSYGASFKKATTSTNKDINVLYSTVGAEAGV
>UniRef100_A0A5B9C1N6	173	0.752	2.753E-45	3	192	195	0	189	190
---ETSYYVRLQYNGEILPLFTKVDGIAHKSGKD----NNSPLKASFIAGGGAFGYKMDDIRVDVEGLYSQLNKNDVTGAafNPDTVADSLTAISGLVNVYYDIAIEDMPITPYIGVGVGAARISTPSKTAVDSQTYKFGFAGQVKAGVSYDVTPEVKLYAGARYFGSYGAHFDKDAAAGkdKGELKVLYSTVGAEA--
>UniRef100_A0A410TER9	173	0.688	2.753E-45	5	192	195	0	194	195
-----SYYIRLQYNGEILPLFTKVDGITYKKD----NSDYSPLKASFLAGGGAFGYKMDDIRVDVEGVYSYLNKNNVTDArfTPDTIADSVTAISGLVNVYYDIAIEDMPITPYVGVGVGAAYVSTPLKTAINNQNSKFGFAGQVKAGVSYDVTPEIKLYAGARYFGSYSAHFDGEKADPkdatkkvadKGAYKVLYSTVGAEA--
>UniRef100_I7JEV7	173	0.710	3.771E-45	1	193	195	31	230	236
-DEETSCYIRLQYNSEFLPFKTEIDGVTGAkKKNADTNVTTDLYKASFMAGGSAFGYKMDDIRVDIEGLYSQLSRDTFETAPAPAIADNLNALSGLVNVYYDVVIEDMPVIPYVGIGVGAAYLSNPLAIKVTGDKEyGFGFAYQAKAGVSYDVTPEVKLFAGARYFGSYGAKFDKPvvesgQQPTKDGIKVLYSTVGAEAG-
>UniRef100_Q8GDE8	173	0.800	5.165E-45	1	164	195	0	162	163
-DEETSYYIRLQYNGEVLPFKTEVDGITGAkKKTTDTNTTTDLYKASFMAGGGAFGYKMDDIRVDVEGLYSQLSKD--VAGDTPAVADDLTAISGLVNVYYDVVIEDMPITPYVGVGVGAAYIKNPLDTPVGDQKHGFGFAYQAKAGVSYDVTPEIKLYAGARYFG------------------------------
>UniRef100_A0A2Z4FS42	173	0.626	5.165E-45	1	194	195	0	195	196
-DEETSYYIRLQYNGEFSPFKTEVSGISNPDKV-------DPFKASFMAGGGAFGYKMDDIRVDVEALYSQLNNNKDTVNP---FADNLSVMSGLVNVYYDVAIEDMPITPYVGIGVGAAYLSNPLKSPVGDKKHRFGFAYQAKAGVSYDVTPEIKLYAGARYFGSYGASFDGQKQDPahpgdttkkvtdEGIYKVLYSTIGAEAGV
>UniRef100_A0A7Z3DXE5	173	0.698	5.165E-45	1	193	195	31	229	235
-DEETSCYVRLQYNGEFLPFKTEVGGIIGAKKKNADANTTDLYKASFMSGGSAFGYKMDDIRVDIEGLYSQLSKDMLETAPVPAIADNLSAFSGLVNVYYDVAIEDMPVTPYIGVGVGAAYLSNPlAVKVAGDKEYGFGFAYQAKAGVSYDLTPEIKLFAGARYFGSYGAKFDKpiaesDQQSTKDGIRVLYSTIGAEAG-
>UniRef100_Q9K4Y6	173	0.705	5.165E-45	1	193	195	31	230	236
-DEETSYYIRLQYNSEFLPFKTEVDGVIGAkKKSANANVTTDLYKASFMAGGSAFGYKMDDIRVDIEGLYSQLSRDIFETAPTPAIADNLNALSGLVNVYYDVSIEDMPVTPYIGIGVGAAYLSNPLATKVTGDKEyGFGFAYQAKAGISYDVTPEIKLFAGARYFGSYGAKFDKpvtenDQQPIKDGIKVLYGTVGTEAG-
>UniRef100_K7THH5	172	0.666	7.075E-45	6	191	195	0	184	185
------YYVRLQYNGEFLPLFTKVDGITYKKD----KSDYSPLKPSFIAGGGAFGYKMDDIRVDVEGVYSYlnkNDVKDVTFDPANTIADSVTAISGLVNVYYDIAIEDMPITPYVGVGVGAAYISNPSEADSVKDQKGFGFAYQAKAGVSYDVTPEIKLFTGARYFGSYGASFDKADKDDTGIKNVVYSTFGAE---
>UniRef100_L7T1B2	172	0.723	7.075E-45	5	192	195	0	187	188
-----SYYVRLQYNGEILPLFTKIDGIDYKKGTD----IYSPLKASFIAGGGAFGYKMDDIRVDVEGVYSYlnkNDVKDVVFTPADTIANSLTAISGLVNVYYDIAIEDMPITPYIGGGVGAAYISTPLKTAVNGQNSKFGFAGQVKAGVSYDVTPEVKLYAGARYFGSYGANFDKSGGEKdKGGHTVLYSTVGAEA--
>UniRef100_Q8GR06	172	0.734	7.075E-45	0	194	195	3	192	197
SDEETSYYVRLQYNGEVLPFKTKITGITHKSNKA----EDSPLKASFLAGGGAFGYKMDDIRVDVEGLYSQLSKD-GDIADSPAIAESLTAFSGLVNVYYDVAIEDMPVTPYIGVGVGTAYVSNPLATKVTDDKaSGFAFAYQAKAGVSYDVTPEIKLYAGARYFGSYGANFGKTAKD-DGGIKVLYSAVGAEAGV
>UniRef100_Q6VR54	172	0.719	9.690E-45	0	194	195	3	191	195
SDEETSYYVRLQYNGEILPLFTKIDGITNATG----KEKDSPLKASFIAGGGAFGYKMDDIRVDVEGLYSYLNKDADVVGGT--VADNLTAISGLVNVYYDIAIEDMPITPYVGVGVGAAYVSNPLAKKVTDDKaSGFGVAYQAKAGVSYDGTPEVKHFAGTRYRGSHGASFGKVTKD-KGELKVLYSTVGAEAGV
>UniRef100_B3GR40	171	0.698	1.327E-44	0	194	195	3	191	196
SDEETSYYVRLQYNGEILPLYTKVDGIAHAAGQ-------SPLKASFMAGGGAFGYKMDDIRVDVEGLYSQLAKDTAVVNDSETnVADSLTAFSGLVNVYYDIAIEDMPITPYIGVGVGAACLSNPSKATGVSDQRGFGFAGQVKAGVSYDVTPEIKLYAGARYFGSYGASFKKATTSTTNDINVLYSTVGAEAGV
>UniRef100_D2XR76	171	0.695	1.327E-44	5	192	195	0	195	196
-----SYYVRLQYNGEILPLFTKVDGITYKKDSSD----YSPLKASFIAGGGAFGYKMDDIRVDVEGVYSYlnkNDVKDVIFDPANAIADSVTAISGLVNVYYDIAIEDMPITPYVGVGVGAAHISTPLKTAVDSRTYKFGFAGQVKAGVSYDVTPEIKLYAGARYFGSYGANFDGKKADPQgsnkqvtdaGAYKVLYSTVGAEA--
>UniRef100_A0A1B0TCD9	171	0.852	1.818E-44	0	167	195	2	171	173
SDEETSYYVRLQYNGEILPLFTKVDGATGAkKKTADTGTTTDLYKASFMAGGGAFGHKMDDIRVDVEGLYSQLSKDTLDVAPTPAIAESLTAISGLVNVYYDIAIEDMPITPYVSVGVGAAYVSNPLASKVTGDKaSGFGVAYQAKAGVSYDVTPEIKLYAGARYFGSYG---------------------------
>UniRef100_A0A1D8DWS2	171	0.711	1.818E-44	0	173	195	3	175	184
SDEETSYYVRLQYNGEILPLFTKIEGIEYKKGND----SHNPLKASFIAGGGAFGYKMDDIRVDVEGLYSQlskNDVTGATFTPTDTIADSLTAISGLVNVYYDVAIEDMPITPYVGVGVGAAYISNPSKVDVVKDQRGFGFAYQAKAGVSYDVTPEIKLYAGARYFGSYGANFDKT---------------------
>UniRef100_B5L353	171	0.725	1.818E-44	5	192	195	0	188	189
-----SYYVRLQYNGEILPLFTKIEGIEYKKATD----IHNPLKASFIAGGGAFGYKMDDIRVDVEGLYSQLNKNDVTGAafNPDTVADSLTAISGLVNVYYDIAIEDMPITPYVGVGVGAAYISTPLKDAVNDQKSKFGFAGQVKAGVSYDVTPEVKLYAGARYFGSFGAHFDKDTAAAskdKGELKVLYSTVGAXA--
>UniRef100_D2XR78	171	0.720	1.818E-44	5	192	195	0	190	191
-----SYYVRLQYNGEVLPLFTKVDGITHKSG----KEKNSPLKPSFMAGGGAFGYKMDDIRVDVEGLYSWLNKDTDVV--GDAVAENLTAISGLVNVYYDIAIEDMPITPYVGVGVGAAYISTPLKTAINDQNSKFAFAGQVKAGVSYDVTPEIKLYAGARYFGSYGANFDGKKTDPKdstkqvtdaGAYKVLYSTVGAEA--
>UniRef100_E9N9N8	171	0.721	2.490E-44	1	194	195	4	187	192
-DEETSYYVRLQYNGEIFPLFTKIDGVAGLKK-------KDLYNASFIAGGGAFGYKMDDIRIDVEGIYSWLNKDTTSV-PTGGVVNNLTAISGLVNVYYDVAIEDMPITPYVGVGVGAAYVSNPLATKVV-DKASFGVAYQAKAGVSYDVTPEIKLYAGARYFGSYGANFGKETKD-DAGIKVLYSTVGAEAGV
>UniRef100_G5CTA9	171	0.642	2.490E-44	0	193	195	3	194	195
SDEETSYYVRLQYNGEILPLFTKIDGIQNAAG----KEKDSPLKASFIAGGGAFGYKMDNIKVDVEGLYSQLSKDASIINSTETNNvvNSLTAFSGLVNVYYDIAIENMPITPYVGVGVGAAYISNPSSATAVKDQRGVGFAYQAKAGVSYNVTPKIKLFAGARYFGSYGASFNKSTVSTTKEINVLYSAVGAKPG-
>UniRef100_A0A0U4B845	170	0.691	3.410E-44	0	176	195	0	176	177
SDEETSYYIRLQYNGEFLPFKTKIDNITVKKDS-TAVTDVDPFKASFMAGGGAFGYKMDDIRVDVEALYSQLSKNADTGITTePGVADNLSVMSGLVNVYYDVAIEDMPITPYVGVGVGAAYLSNPSKADAVKDQKGFGFAYQAKAGVSYDVTPEIKLFAGARYFGSYGAKFDATTKD------------------
>UniRef100_A0A088F8D4	170	0.768	3.410E-44	1	173	195	3	169	184
-DEETSYYVRLQYNGEFLPLFTKVDGIAHKSGKD----NNSPLKASFIAGGGAFGYKMDDIRVDVEGLYSWLNKDADVVGDT--VADNLTAISGLVNVYYDVAIEDMPITPYIGVGVGAAYISTPLKTAINDQNSKFGFAGQVKAGVSYDVTPEIKLYAGARYFGSYGANFDSD---------------------
>UniRef100_Q8L2S9	170	0.703	3.410E-44	5	192	195	0	183	184
-----SYYIRLQYNGEILPLFTKIEGIEYKKGTD----SHNPLKASFIAGGGAFGYKMDDIRVDVEGLYSQLSKDTTIINTSETnVADSLTAFSGLVNVYYDIAIEDMPITPYVGVGVGAAYISNPSKADAVKDQRGFGFAYQAKAGVSYDVTPEIKLYAGARYFGSYGASFDKAAKD-DAEIKVLYSTVGAEA--
>UniRef100_Q0H3G9	170	0.680	3.410E-44	5	194	195	0	185	190
-----SYYVRLQYNGEVLPFKTKIDGITYKTGKD----NNSPLKASFLAGSGAFGYKMDDIRVDVEGLYSQSSKDVDVVDGNPGVVKSLTAFSGLVNVYYDIAIEDMPITPYVGVGVGAAYVGNPLVTKVAGDkESGFGFAYQAKAGVSYDVTPEIKLYAGARYFGSYGANF-GKAAKGDGGIKVLYSAVGAEAGV
>UniRef100_Q56NV1	170	0.718	3.410E-44	5	192	195	0	192	193
-----SYYVRLQYNGEFLPLFTKVDGITYKKD----KSDYSPLKPSFIAGGGAFGYKMDDIRVDVEGLYSWLNKDADVVGDT--VADNLTAISGLVNVYYDIAIEDMPITPYIGVGVGAARISTPLKTAVDSQTYKFGFAGQVKAGVSYDVTPEIKLYAGARYFGSFGAHFDkseevdkagggKETKVTKDAYKVLYSTVGAEA--
>UniRef100_UPI002023C689	170	0.669	3.410E-44	0	193	195	30	243	249
SDEETSYYVRLQYNGEILPFYTSIEGIKHKSGKD----KNSPLKASFIAGGGAFGYKMDDIRVDVEGLYSQLSKDadvvsaaaavaatggSPAVAAIPEVAESLTAISGLVNVYYDIAIEDMPITPYVGVGVGAAYISTPLKTAVNGQNSKFGFAGQVKAGVSYDVTPEIKLYVGARYFGSYGANFDGQKTDPKdptkqvtdaGAYKVLYSTVGAEAG-
>UniRef100_V5JYC1	170	0.651	4.671E-44	1	190	195	3	190	191
-DEETSYYVRLQYNGEVLPFKTRIDGIEYKKGTE----VHDPLKASFMAGGAAFGYKMDDIRVDVEGLYSQLNKNDVGGAtfAPTTVANSVAVFSGLVNVYYDIAIEDMPITPYVGVGVGAAYISNPSEASAVKDQKGFGFAYQAKAGVSYDVTPEIKLYAGARYFGSYGASFNKETVSATKEINVLYSTIGA----
>UniRef100_B5LWP5	170	0.634	4.671E-44	0	194	195	3	233	238
SDEETSYYVRLQYNGEVLPFYTSIEGITHKSGKD----KDSPLKASFIAGGGAFGYKMDDIRVDVEGLYSQLSKDANVVNaaavpavgttsatsatsatsatsatsatsatsatsaiaAIPEVAESLTAISGLVNVYYDIAIEDMPITPYVGVGVGAAYISTPLKTAVNGQNSKFGFAGQVKAGVSYDVTPEIKLYAGARYFGSFGAHFDKDAAAGkdKGELKVLYSTVGAEAGV
>UniRef100_Q5GSK4	170	0.661	4.671E-44	1	194	195	31	235	240
-DEETSYYIRLQYNSEFSPLNTKVDGIT--GAQKDSKDTNDLYKPSFMAGGSAFGYRMDDIRVDIEGLYSQLSKSTLSRAPTPDIVDNLTAISGLVNVYYDVVIEDIPITPYVGVGLGVAYISNPAkAQVIADQKHGFGFAYQAKAGISYDVTPEIKLFAGARYFGSYGANFDkseevnkGTSEDKEtkvtaGAYKVLYSTIGAEAGI
>UniRef100_A0A7Y6N9S2	170	0.665	4.671E-44	1	194	195	31	240	245
-DEETSYYIRLQYNGEFSPLNTKVDGI--IGAQKDSKDTNDLYKPSFMAGGGAFGYKMDDIRVDIEGLYSQLGKDTLSRAPTPDIVDDLTAISGLVNVYYDIAIEDMPIIPYISVGLGAAYVSNPAKAQVVADQKRgFGFAYQAKAGVSYNVTPEIKLFAGARYFGSYGASFDKsetvnkkasedkkiEDKETKvtaGAYKVLYSTIGAEAGI
>UniRef100_Q9F1W7	169	0.805	6.398E-44	5	189	195	0	178	179
-----SYYVRLQYNGEILPLFTKVDGIAHKSGKD----NNSPLKASFIAGGGAFGCKMDDIRVDVEGPYSWLNKDADVV--VDTVAESLTAISGLVNVYYDVAIEDMPITPYVGVGVGAAYISTPLATAVSSQNGKFAFAGQARAGVSYDVTPEVILYAGARYFGSYGANFDKTDKDGKGELKVIYSTVG-----
>UniRef100_A0A411PN93	169	0.687	6.398E-44	1	193	195	0	189	190
-DEETSYYVRLQYNGEILPFYTKIDGITNATGKD----KDSPFKASFptLAGSGAFGYKMDDIRVDVEGLYSQLAKDATVV-SDDKAADSVTAFSGLVNVYYDIAIEDMPITPYVGVGVGAAYISNPSKADAVKEQKGFGFAYQAKAGVSYDVTPEIKLFAGARYFGSYGASFDKAAKDDTGIKNVLYSTVGAKAG-
>UniRef100_L7XFQ1	169	0.685	6.398E-44	5	192	195	0	190	191
-----SYYVRLQYNGEILPLFTKIEGIEYKKATD----IHNPLKASFIAGGGAFGYKMDDIRVDVEGLYSWLNKDADV--EGDTVADNLTAISGLVNVYYDVAIEDMPITPYIGVGVGAAYISTPLKEAVNDQKSKFGFAGQVKAGVSYDVTPEIKLYAGARYFGSFGAHFDGKKQDPkdatkqvtdEGAYKVFYSTVGAEA--
>UniRef100_A0A7Z3HUX0	169	0.670	6.398E-44	1	193	195	31	230	236
-DEETNCYIRLQYNGEFLPFKTEIDGVTGAkKKNTDAHVVSDLYKASFMAGGSAFGYKMDDIRVDIEGLYSQLSKDAFEIAPTPAIADNLNVLSGLVNVYYDVAIEDIPVTPYVGIGVGVAYLSNPlAVKVIGDKEYGFGFAYQAKAGVSYDVTPEIKLFTGARYFGSYGVKFDKLVAEGgqqptKDGIKVLYSTIGAEAG-
>UniRef100_L7XFP6	169	0.695	8.762E-44	5	192	195	0	190	191
-----SYYVRLQYNGEILPLFTKIDGITNATG----KEKDSPLKASFIAGGGAFGYKMDDIRIDVEGLYSWLNKDADVVGDT--VADNLTAISGLVNVYYDVAIEDMPITPYIGVGVGAAYISTPLKEAVNDQESKFGFAGQVKAGVSYDVTPEIKLYAGARYFGSFGAHFDGKKQDPkdatkqvtdEGAYKVFYSTVGAEA--
>UniRef100_A0A3B0IXG4	169	0.678	8.762E-44	0	194	195	31	222	227
SDEETSYYVRLQYNGEILPFKTKITGITHKSGKD----KGSPLTRSFIAGGGAFGYKMDDIRVDVEGLYSQLAKDtAVVDTSETNVADSLTAFSGLVNVYYDIAIEDMPITPYVGVGVGAAYISNPSKADAVKDQKGFGFAYQAKAGVSYDVTPEIKLFAGARYFGSYGASFDKAAKDDTGIKNVVYSTVGAEAGV
>UniRef100_A0A221Y557	169	0.726	1.200E-43	5	192	195	0	187	188
-----SYYVRLQYNGEFLPLYTKVDGITGAKK--DSKETKDLYAASFKAVGGAFGYKMDDIRVDIELLYSQLGKDKDVTGANPEIASDLMAASALANVYYDIAIEDMPITPYVGVGVGVAGVSTPLNTVVSEQKYKFGVAGQVKAGVSYDVTPEIKLFAGARYFGSWGANFDKNAATGkdKGDLKVLYSTIGAEA--
>UniRef100_F4YIN7	169	0.675	1.200E-43	1	190	195	3	188	189
-DEETSYYIRLQYNGEFLPFKTEIKGMEYKKGNED----QDPLKASFTAGGGAFGYKMDDIRVDIEGLYSQLsKNDIKDATFTPDAADNLTAISGLVNVYYDVAIEDMPITPYVGVGVGAAYLSNPSKADAVKDQKGFGFACQAKAGVSYDVTPEIKLFAGARYFGSYGAKFDATTKD-DGKIKVLYSAVGA----
>UniRef100_A0A976X674	169	0.660	1.200E-43	5	190	195	0	195	196
-----SYYVRLQYNGEFLPLFTKVDGITYKKD----KSDYSPLKPSFIAGGGAFGYKMDDIRVDVEGVYSYlnkNDLKDVTFHPANTIADSVTAVSGLVNVYYDIAIEDMPITPYIGFGVGAAYISTPLELPVNDQKSKFGFAGQVKAGVSYDVTPEVKLYAGARYFGSFGSHFDksqkvdkagggKETKVTKDAYKVLYSTVGA----
>UniRef100_A0A7G4P306	168	0.714	1.644E-43	5	192	195	0	183	184
-----SYYVRLQYNGEVLPFKTKIGGVTYKSGKD----NNSPLKASFLAGGGAFGYKMDGIRVDVEGLYSQLSKDADVVGTSPAVVESLTAFSGLVNVYYDIAIEDMPITPYVGVGVGAAYVSNPLVTEVTGDkKSGFGFAYQAKAGVSYDVTPEIKLYAGARYFGSYGANFGKTAKD-DGGIKVLYSTVGAEA--
>UniRef100_A0A3G3C0P2	168	0.733	2.251E-43	1	176	195	4	183	193
-DEETSYYVRLQYNGEFLPLFTKIDGVTGlKKKTGDTADTTDLYNASFIAGGGAFGYKMDDIRVDVEGIYSWLNKDTNVTGtvSPGAVAESLTAISGLVNVYYDVAIEDMPITPYIGAGVGAAYINNPlAKKVIDDKDSGFGVAYQAKAGVSYDVTPEIRLYAGARYFGSYGANFGKAVKD------------------
>UniRef100_A0A3G3C0P3	168	0.738	2.251E-43	1	176	195	4	183	194
-DEETSYYVRLQYNGEFLPLFTKIDGVTGlKKKTGDTADTTDLYNASFIAGGGAFGYKMDDIRVDVEGIYSWLNKDTNVTGtvSPGAVAESLTAISGLVNVYYDVAIEDMPITPYIGAGVGAAYINNPlAKKVIDDKDSGFGVAYQAKAGVSYDVTPEIKLYAGARYFGSYGANFGKAVKD------------------
>UniRef100_B3GR45	168	0.630	2.251E-43	0	194	195	3	189	194
SDEETSYYVRLQYNGEILPLYTKVDGVKTKG-------DDSPLTRSLIAGSGAFGYKMDDIRVDVEGLYSQLTKDKN-VMDDEKTAGSVTAFSGLVNVYYDVAIEDMPITPYVGIGVGASCLSNPSSATLVQNQKGFGFAYQAKAGVSYDVTPEIKLFAGARYFGSYGASFNRETVSDNKEVKVLYSTFGAEAGV
>UniRef100_A0A2Z4FS41	168	0.611	2.251E-43	1	194	195	0	195	196
-DEETSYYIRLQYNGEFSPFKTEVSDIPNPDKV-------DPFKASFMAGGGAFGYKMDDIRIDVEALYSQLNNNKDTVNP---FADNLSVMSGLVNVYYDVAIEDMPITPYVGIGVGAAYLSNPLKSPVGDKKHGFGFAYQAKAGVSYDVTPEIKLYTGARYFGSYGASFDGQKQDPahpgdttkkvtdEGVYKVLYSTIGAEAGV
>UniRef100_U5XJC2	168	0.671	2.251E-43	0	194	195	3	192	197
SDEETSYYVRLQYNGEILPFYTKVDGIT----KETGKEKDSPLTRSFIAGGGAFGYKMDDIRVDVEGLYSQLTKDATVV-YDNSAADSVAAFSGLVNVYYDIAIEDMPITPYVGVGVGAAYISNPSKVDAVKEQKRFGFAYQAKAGVSYDVTSEIKLYAGARYFGSYGASFNKETVSDTKEINVLYSAVGAEAGV
>UniRef100_S4WF36	168	0.686	2.251E-43	0	194	195	3	200	205
SDEEISYFVSFAYNGEFLPLFTKVDGITNAKG----KEKDSPLKASFIAGGVAFGYKMDDIRVDVEGLYSWLNKDADVVDNT--VADNLTAISGLVNVYYDVAIEDMPITPYIGVGVGAAYISTPFKTPINDQKSKFGFAGQVKAGVSYDVTPEIKLYAGARYFGSCGANFDGKKTDPNnsakqvtdaGAYKVLYNTVGVEAGV
>UniRef100_Q6DW16	168	0.666	3.083E-43	0	194	195	3	195	200
SDEETSYYVRLHYTAdEVVPFKTKIDGIEYKKGTD----VQDPLKASFLAGGGAFGYKMDDIRVDVEGLYSQLNKNDVSGAAFTPADvaDSVTAFSGLVNVYYDIAIEDMPITPYIGVGVGASYLSNPSKADAVKDQKVFGFAYQAKAGVSYDVTPEIKLFAGARYFGSYGANFGKEAKD-DGGIKVLYSTVGAEAGV
>UniRef100_A0A023HUN5	168	0.691	3.083E-43	0	194	195	3	196	201
SDEETSYYVRSQYSGEILPLFTKIEGIEYKNATN----IHIPLKASFIAGGGAFGYKMDDIRVDVEGVYSYLNINDVKDAkfTPDTIADSLTAISELVNVYCDIAIEDMPITPYVGVGVGAAYISNPLKDAVNDQKSKFGFAGQVKPGVSYDVTPEVKLYAGARYFGSYGANFDKSiGEENKGGHTVFYSTVGAEAGV
>UniRef100_Q8KHX2	167	0.746	4.223E-43	5	192	195	0	191	192
-----SYYVRLQYNGEILPLFTKVDGVTGlKKKTTDTTDTTDLYTASFMAGGGAFGYKMDDIRVDVEGVYSQLNKDTTVTGtsvPAEGIANNLTAISGLVNVYYDIAIEDMPITPYIGVGVGAAYVSNPLAKKVTDDKaSGFGVAYQAKAGVSYDVTPEIKLYAGARYFGSYGANF-GKAAKGDAGIKVLYSTVGAEA--
>UniRef100_A0A141GD53	167	0.652	4.223E-43	0	194	195	3	205	211
SDEVTSLYVGLQYNGEFLPLFTKIDGIDYKEGTD----VYSPLKASFIAGGGAFGYKMDDIRVDVEGVYSYlnkNDVKDVAFTPADTVANSLTATSGLVNVYCDIAIEDMPITPYVGVGVGAAYISAPLETAVNSQNGKFGFAGQERAGVIYDITPEIKLYAGARFFGSYGAHFDGEDADPKDTFtkvadkgadEVVYSTVGEEYGV
>UniRef100_A0A7Y6JST1	167	0.629	5.784E-43	1	194	195	31	234	239
-DEETSYYIRLQYNGEFLPFKTEIKGIEYKKDDKD----QDPLKASFMAGGSAFGYKMDDIRVDIEGLYSQLSKNEVdGATATPKVADNLTAFSGLVNVYYDVAIEDMPITPYVGVGLGAAYLSNPATDKIvTEQKHGFGFAYQAKAGVSYDVTPEIKLFAGARYFGSYGASFDKSEEVTKsggdeketkvtqDAYKVLYSTIGAEAGV
>UniRef100_A0A410TEP9	166	0.742	7.921E-43	5	192	195	0	182	183
-----SYYIRLQYNGEILPLFTKIDGIKNvAGKEKDS-----PLKASFIAGGGAFGYKMDDIRVDVEGLYSQLNKDAGVAGTT--VADNLTAISGLVNVYYDIAIEDMPITPYVGVGVGAAYISTPLKDAVNDQKSKFGFAGQVKAGVSYDVTPEVKLYAGARYFGSYGANFDKSGGEKdKGGYTFLYSTVGAEA--
>UniRef100_A0A1D8DWQ3	166	0.721	7.921E-43	0	186	195	3	184	185
SDEETSYYVRLQYNGEFLPLFTDIGGITHKKDKD------SPLQPSFIAGGGAFGYKMDDIRVDVEGLYSRLNKDADVANVT--VADNLTAISGLVNVYYDIAIEDMPITPYIGVGIGAARISTPLNTAVDGQTYKFGFAGQVKAGVSYDVTPEIKLYAGARYFGSFGAHFDKDTAAAskdKGELKVLYS--------
>UniRef100_A0A5B9C2W8	166	0.720	7.921E-43	3	192	195	0	186	187
---ETSYYVRLQYNGEFVPLFTDIGGITHIAG----KEKNSPLKPSFIAGGGAFGYKMDDIRVDVEGLYSWLNKDADVVNST--VADNLTAISGLVNVYYDVAIEDMPITPYIGVGVGAAYISTPLKDALNEQKNKFGFAYQAKAGVSYDVTPEIKLYAGARYFGSYGANFDKTAGAAgkdKGGHIVLYSTVGAEA--
>UniRef100_D2SPP4	166	0.701	1.085E-42	2	174	195	0	169	170
--EETSYYVRLQYNGEVLPFKTRIDGIEYKKGTE----VHDPLKASFIAGGGAFGYKMDDIRVDVEGLYSQLAKDTAVVNASETnVADSLTAFSGLVNVYYDIAIEDMPITPYVGVGVGAAYISNPSEAGSVKDQKGFGFAYQAKAGVSYDVTPEIKLFAGARYFGSYGASFDKAD--------------------
>UniRef100_Q9AMB3	166	0.675	1.085E-42	4	191	195	0	186	188
----TSYYVRLQYNGEILPLFTKVDNMKIKKGTDDV----DPFKASFLGVGAAFGYKMDDIRVDIEGLYSQlnKNVNNDEVLTPDTVAGSLKAISGLVNVYYDIAIEDMPITPYVGVGVGAAYVSTPLKEAINGQKNKFGFAYQAKAGVNYDVTPEIKLYAGARYFGSCGANFDsDASKKDKGGHAVFYSTVGAE---
>UniRef100_D8L097	166	0.647	1.085E-42	0	194	195	3	194	199
SDEETSYYVRLQYNGEILPFYTTVDGITNATG----KEKDSPLTISFIAGGSTLGYKMDDIRGAVEGLYSQLAKDTEVLNTFETnVADSLAAFSGLVNVYYDIAIEDMPITPYVGVGVGAAYISNPSKGDAVKDQKRFGFAYQAKAGVSYDVTPEIKLFAGARYFGSYGASFDKATKDDTGIKNVVYNTVGAEAGV
>UniRef100_Q6EWM4	165	0.750	2.035E-42	5	192	195	0	190	191
-----SYYVRLQYNGEILPLFTKVDGVTGlKKSANDKTDTTDLYTASFMAGGGAFGYKMDDIRVDIEGVYSQLNKDTTVTGTavPGAVAESLTAISGLVNVYYDVAIEDMPITPYIGVGVGAAYVSNPLATKVTNDKaSGFGVAYQAKAGVSYDVTPEVKLYAGARYFGSYGANFGKTAKD-DAGIKVLYSTVGAEA--
>UniRef100_B5LWQ0	165	0.603	2.035E-42	0	194	195	3	245	250
SDEETSYYVRLQYNGEVLPFYTSIEGITHKSGKD----KDSPLKASFIAGGGAFGYKMDDIRVDVEGLYSQLSKDANVVNaaavaavsttpavaavsttpavaavsttpavaavsttpavaavgttpaiaAIPEVAESLTAISGLVNVYYDIAIEDMPITPYVGVGVGAAYISTPLKTAVNGQNSKFGFAGQVKAGVSYDVTPEIKLYAGARYFGSFGAHFDKDAAAGkdKGELKVLYSTVGAEAGV
>UniRef100_D2SPQ6	165	0.680	2.787E-42	2	174	195	0	170	171
--EETSYYVRLQYNGEVLPFKTRIDGIEYKKGTE----VHDPLKASFMAGGAAFGYKMDDIRVDVEGLYSQLNKNDVSGATFTPtnVANSVTAFSGLVNVYYDIAIEDMPITPYVGVGVGAAYISNPSKANTVKDQKGFGFAYQAKAGVSYDVTPEIKLFAGARYFGSYGASFDKTN--------------------
>UniRef100_Q9LBR7	165	0.705	2.787E-42	5	192	195	0	182	183
-----SYYVRLQYNGEFLPLFTKIADKS------------DLYKPSFMAGGGAFGYKMDDIRVDIEGLYSQLNKDAGV--ADTAVADNLTAISGLVNVYYDIAIEDMPITPYVGVGVGAAYVSTPLKEAINEQKNKFAFAGQVKAGVSYDVTPEIKLYAGARYFGSYGAHFDGEKADPqdankkvadKGAYKVLYSTVGAEA--
>UniRef100_Q76CG9	164	0.720	3.817E-42	5	189	195	0	180	181
-----SYYVRLQYNGEVLPFKTKIDGITHKSGKD----NNSPLKASFLAGGGAFGYKMDDIRVDVEGLYSQLSKDVDVAADSPAIAESLTAFSGLVNVYYDVAIEDMPVTPYIGVGVGIAYVSNPLATKATDDKaSGFAFAYQAKAGVSYDVTPEIKLYAGARYFGSYGANFGKTVKD-DGGIKVLYSTVG-----
>UniRef100_D2XR87	164	0.726	3.817E-42	5	192	195	0	183	184
-----SYYVRLQYNGEFVPLFTDIGGIKHTAG----KEKNSPLKPSFIAGGGAFGYKMDDIRVDVEGLYSWLNKDADVVDST--VADNLTAISGLVNVYYDVAIEDMPITPYIGVGVGAAHISTPLKTAVDNQTYKFGFAGQVKAGVSYDVTPEIKLYAGARYFGSFGANFDKDAITGkdKGEHKVLYSTVGAEA--
>UniRef100_E9JHK8	164	0.659	3.817E-42	4	192	195	0	189	190
----TSYYVRLQYNPEVLPFKTKIDGMKYEKEGK----AQDPLKASFLAGGGAFGYKMDDIRVDVEGLYSQLNKNDVKDAtfTPDTVADSVTAFSGLVNVYYDIAIEDMPITPYVGVGVGVSYLSNPSKADGVKDQKGFGFAYQAKAGVSYDVTPEIKLFAGARYFGSYGASFDKDGTDAhkdKGEIKVLYSTVGAEA--
>UniRef100_Q6EWM3	164	0.744	3.817E-42	5	192	195	0	190	191
-----SYYVRLQYNGEILPLFTKVDGVTGlKKSANDKTDTTDLYTASFMAGGGAFGYKMDDIRVDIEGVYSQLNKDTTVTGTavPGAVAESLTAISGLVNVYYDVAIEDMPITPYIGVGVGAAYVSNPLATKVTNDKaSGFGVAYQAKAGVGYDVTPEVKLYAGARYFGSYGANFGKTAKD-DAGIKVLYSTVGAEA--
>UniRef100_M4GQ77	164	0.712	3.817E-42	0	176	195	2	177	192
SDEETSYYVRLQYNGEILPLYTKVNGITNAkGKEKDSPLTR-----SFIAGGGAFGYKMDDIRVDVEGLYSQLTKDATVVfdnKAADSVADSLTAFSGLVNVYYDIAIEDMPITPYVGVGVGAAYISNPSKAGVVKDQKGFGFAYQAKAGVSYDVTPEIKLFAGARYFGSYGASFDKAAKD------------------
>UniRef100_Q3V577	164	0.588	7.158E-42	1	193	195	31	236	242
-DEETSYYIRLQYNGEVLPFKTKVDAIQY---QDNADKVFDPFKASFMAGGAAFGYKMDNIRVDIDGLYSQLNKNEISgtaKAGNTKIADNLSVMSGLVNVYYDVAIEDMPITPYVGVGIGAAYLSNPTTEKIVaDQKHRFGFAYQAKAGVSYDVTPEIKLFAGARYFGSYGAKFNKSEEArkidstkektevTKDTYKVLYSTIGAEAG-
>UniRef100_A0A023SEU5	163	0.714	9.803E-42	0	173	195	2	172	186
SDEETSYYVRLQYNAEVLPLFTKVDGISKATNKD----KDSPLKASFMAGGGAFGYKMDDIRVDVEGLYSQLNKDTTVIAAAETnVADSVTAFSGLVNVYYDVAIEDMPITPYIGVGIGAAYLSNPSKADGVKDQRGFGFAGQVKAGVSYDVTPEIKLYAGARYFGSYGANFDKT---------------------
>UniRef100_A0A516RTU3	163	0.754	9.803E-42	3	176	195	0	178	187
---ETSYYVRLQYNGEILPLFTKVDGVTGlKKKTTDTTDTTDLYTASFMAGGGAFGYKMDDIRVDVEGVYSRLNKDTTVTGasvPAEGIANNLTAISGLVNVYYDIEIEDMPITPYIGVGVGAAYVSNPLAKKVTDDKaSGFGVAYQAKAGVSYDVTPEIKLYAGARYFGSYGANFGKAAKD------------------
>UniRef100_H6SFU4	163	0.651	1.343E-41	5	192	195	0	196	197
-----SYYVRLQYNGEVLPFKTKIDGIEYKKNND----AQDPLKASFMAGSGAFGYKMDDIRVDVEGLYSQLNKNDVSGAAFTPvtVADSVTAFSGLVNVYYDVAIEDMPITPYVGVGVGAAYVSNPLATKVAGDkDSGFGFAYQAKAGVSYDVTPEIKLYAGARYFGSYGAKFDGEKKQGsgadextttdKGAYKVFYSTIGAEA--
>UniRef100_A0A5B9BZU4	162	0.694	1.839E-41	3	192	195	0	181	182
---ETSYYVRLQYNGEILSLYTKVDGITHTSG-------KSPLKASFLAGGGAFGYKMDDIRVDVEGLYSQLAKDATVV-SDDKAADSVTAFSGLVNVYYDKAIEDMPITPYVGVGVGAAYISNPSKANEVKDQKGFGFAYQAKAGVSYDVTPEIKLFAGARYFGSYGASFDKANKDDTGIKNVLYSTVGAEA--
>UniRef100_Q9ACC0	162	0.647	1.839E-41	5	192	195	0	184	185
-----SYYVRLQYNGEVLPFKTKIDGIEYKKGDD----AQDPLKASFMAGSGAIGYKMDDIRVDAEVLYSQLNKSDLKGATFTPetVADNVTAFSGLVNVYYDVAIEDMPITPYVGVGVGASYLSNPSKADAVKDQKGFAFAYQAKAGVSYDVTPEIKLFAGARYFGSYGASFDKTAKD-DAGIKVFYSTIGAEA--
>UniRef100_V5JYC8	162	0.678	1.839E-41	1	172	195	3	175	208
-DEETSYYIRLQYNGEFLPFKTEIKGIEYKKDNKDNK-DQDLLKASFMAGGAAFGYKMDDIRVDIEGLYSQLSKNEVdGATATPKVADNLTAFSGLVNVYYDVAIEDMPITPYVGVGLGAAYLSNPATDKIVTDqKHGFGFAYQAKAGVSYDVTPEIKLFAGARYFGSYGASFDK----------------------
>UniRef100_L7SZ65	162	0.851	2.518E-41	13	192	195	0	179	180
-------------HGEILPLFTKVDGATGAkKKTADTGTTTDLYKASFMAGGGAFGYKMDDIRVDVEGLYSQLRKDTLDVAPTPAIAESLTAISGLVNVYYDIAIEDMPITPYV--GVGAAYISTPLKTAVNGQNSKFGFAGQVKAGVSYDVTPEVKLYAGARYFGSYGANFDKSGGEKdKGGHTVLYSTVGAEA--
>UniRef100_K7T3X2	162	0.697	3.448E-41	6	176	195	0	167	169
------YYVRLQYNGEVLPLFTKVDNMKIKKGTDDV----DPFKASFIGGGAAFGYKMDGIRVDVEGLYSQLAKDTAVVNASETnVADSLTAFSGLVNVYYDIAIEDMPITPYVGVGVGAAYISNPSKADSVKDQKGFGFAYQAKAGVSYDVTPEIKLFTGARYFGSYGASFDKADKD------------------
>UniRef100_C1J7I2	162	0.677	3.448E-41	5	192	195	0	181	182
-----SYYVRLQYNGEILPFYTKVDGITHTSG-------KSPLKASFLAGGGAFGYKMDDIRVDVEGLYSQLAKDTAVVNASEEnVADSLTAFSGLVNVYYDIAIEDMPITPYVGVGVGAAYISNPSKASAVKDQKGFGFAYQAKAGVSYDVTPEIKLYAGARYFGSYGASFNKETVSATKEINVLYSAVGAEA--
>UniRef100_Q84A84	162	0.670	3.448E-41	5	192	195	0	182	183
-----SYYVRLQYNGEILSFYTKVDGITNATGKDR----DSPLTRSFIAGSGAFGYKMDDIRVDVEGLYSQLTKDATVV-SDDKAADSVTAFSGLVNVYYDIAIEDMPITPYVGVGVGAAYISNPSKADGVKEQKGFGFAYQAKAGVSYDVTPEIKLFAGARYFGSYGASFNKEAVSATKEIKVLYSTVGAEA--
>UniRef100_A8VPX1	162	0.672	3.448E-41	0	172	195	4	173	187
SDEETSYYVRLQYNGEILPFYTKVDGIKNS----TSKEEDSPLKRSFIAGGVAFGYKMDDIRVDVEGLYSRLAKNKaVIDASESHVADSLTAFSGLVNVYYDIVIEDMPITPYVGVGVGAAYISNPSNAAEVKDQRRFGFAYQAKAGVSYDVAPEIKLFAGARYFGSYGASFDK----------------------
>UniRef100_Q8L1W6	161	0.719	6.466E-41	5	192	195	0	181	182
-----SYYVHLQYNGEILPLFTKIDGITNATG----KEKDSPLKASFIAGGGAFGYKMDDIRVDVEGLYSWLNKDADVV--DDTVADNLTAISGLVNVYYDIAIEDMPITPYVGVGVGAAYVSNPLATKVTDDKaSGFGVAYQAKAGVSYDVTPEVKLYAGARYFGSYGANFGKATKD-DAGIKVLYSTVGAEA--
>UniRef100_Q9EVS9	160	0.680	8.855E-41	5	192	195	0	182	183
-----SYYVRLQYNGEVLPFKTKIDGVAHKSG----KENNSPLKASFLAGGGAFGYKMDDIRVDVEGLYSQLSKDEDVVSN-DNAADSVTAFSGLVNVYYDIAIEDMPITPYVGVGVGAAYISNPSKADAVKDQKGFGFAYQAKAGVSYDVTPEIKLFAGARYFGSYGASFDKAAKGDTGIKNVLYSTVGAEA--
>UniRef100_A0A516RTT7	160	0.741	8.855E-41	4	176	195	0	177	186
----TSYYVRLQYNGEILPLFTKVDGITGlKRNTTDTADTTDLYNASFIAGGGAFGYKMDDIRVDVEGIYSWLNKDTSVTGtsvPAGGVANNLTAISGLVNVYYDVAIEDMPITPYVGVGVGAAYINNPLAAKVSGDkDSGFGVAYQAKAGVSYDVTPEIKLYAGARYFGSYGANFGKTAKD------------------
>UniRef100_A0A6H1PNB5	160	0.752	1.213E-40	5	182	195	0	163	179
-----SYYVRLQYNGEVLPLFTKIADK------------KDLYKSSFMAGGGAFGYKMDDIRVDVEGLYSRLNKGADV--ADDTFADNLTAISGLVNVYYDIAIEDMPITPYIGVGVGAAHISTPLKTAVDNQTYKFGFAGQVKAGVSYDVTPEIKLYAGARYFGSYGANFDKTDKDGKDELD------------
>UniRef100_Q9Z4R0	160	0.640	1.213E-40	5	192	195	0	182	183
-----SYYVRLQYNGEILPIYTEVDGITkLTGKEKDSPLTR-----SFIAGGGAFGYKTSDIRVDVEGLYSQLTKDVTVVSDGK-AADSVTAFSGLVNVYYDVVIEDIPITPYVGVGVGASYLSNPSSVTAVKDQKGFGFAYQAKAGVSYDVTPGIKLFAGARYFGSYGASFNKEILSGNKEMKVLYSTVGAEA--
>UniRef100_A0A516RTT8	160	0.670	1.661E-40	1	181	195	0	174	178
-DEETSYYVRLQYNGEILPLYTKFDGITHTSGQ-------SPLKASFIAGGGAFGYKMDDIRVDVEGLYSQLNKDASVIANTeTDVADSVTAFSGLVNVYYDVAIEDMPITPYIGVGIGAAYLSNPSSATGVSDQRGFGFAGQVKAGVSYDVTPEIKLYAGARYFGSYGASFKKATGSTNNDI-------------
>UniRef100_A0A2L1IQB1	160	0.810	1.661E-40	16	194	195	1	173	179
----------------FLPLFTKVDGIAHKSGKD----NNSPLKASFIAGGGAFGCKMDDIRVDVEGPYSWLNKDADVV--VDTVAESLTAISGLVNVYYDVAIEDMPITPYVGVGVGAAYISTPLATAVSSQNGKFAFAGQARAGVSYDVTPEVILYAGARYFGSYGANFDKTDKDGKGELKVLYSTVGAEAGV
>UniRef100_A0A516RTU1	160	0.697	1.661E-40	1	172	195	0	169	185
-DEETSYYVRLQYNAELLPLFTKIEGITNkAGKENDSPLTR-----SFMGGSGAFGYKMDDIRVDVEGLYSQLNKDATvmDTNVANAVADSVTAFSGLVNVYYDVAIEDMPITPYIGVGIGAAYLSNPSKADDVKDQRGFGFAYQAKAGVSYDVTPEIKLYAGARYFGSYGANFDK----------------------
>UniRef100_Q5YD46	159	0.745	2.274E-40	5	167	195	0	160	162
-----SYYVRLQYNGEILPLFTKVDGITYKKD----NSDYSPLKASFIAGGGAFGYKMDDIRVDVEGVYSYLNKNDVTDAkfTPDTIAGSLTAISGLVNVYYDIAIEDMPITPYIGVGVGAAYISTPLKDAVNDQKSKFGFAGQVKAGVSYDVTPEVKLYAGARYFGSFG---------------------------
>UniRef100_Q5YD27	159	0.733	2.274E-40	5	167	195	0	160	162
-----SYYVRLQYNGEILPLFTKVEGITYKKDSSD----YSPLKASFIAGGGAFGYKMDDIRVDVEGVYSYLNKNDVTGAtfTPDTVADSLTAISGLVNVYYDVAIEDMPITPYIGVGVGAAYISTPLKEALNEQKNKFGFAYQAKAGVSYDVTPEIKLYAGARYFGSYG---------------------------
>UniRef100_D2SPP6	159	0.685	2.274E-40	2	173	195	0	170	172
--EETSYYVRLQYNGEVLPFKTRIDGIEYKKGTE----VHDPLKASFMAGGAAFGYKMDDIRVDVEGLYSQLNKNDVSGATFTPttVANSVAAFSGLVNVYYDIAIEDMPITPYVGVGVGAAYISNPSETKATKDkKSGFGFAYQAKAGVSYDVTPEIKLYAGARYFGSYGANFGKT---------------------
>UniRef100_A0A977PJM6	159	0.648	3.114E-40	1	186	195	4	187	189
-DEETSYYVRLQYNGEILPLYTKVDGIKYEKESE----AQNPLKASFIAGGGAFGYKMDDIRVDIEGLYSQLNKNDVTDAkfTPDTVADNVTAFSGLVNVYYDIAIEDMPITPYIGVGVGAAYLSNPSKADGVKDQRGLGFAGQVKAGVSYDVTPEIKLYAGARYFGSYGASFKKATASTNKDINVLYS--------
>UniRef100_A0A221Y5B2	159	0.659	3.114E-40	5	192	195	0	189	190
-----SYYIRLQYNGKFLPFKTKIDNITVQ-KNNITVTDVDPFKASFLAGGGAFGYKMDDIRVDIEALYSQLSKNtETGVTTDPGVADNSSVMSGLVNVYYDVAIEDMPITPYVGVGVGAAYIKNPLATKITGDkDSGFGFAYQAKAGVSYDVTPEIKFFAGARYFGSYGASFQKDAGDTnKNGLKVLYSTIGAEA--
>UniRef100_UPI001446094D	159	0.603	3.114E-40	2	194	195	34	236	242
--EESSYYVRLQYNGEILPYKTKIDGF---EAKKNSAVTTDAYTSSFISGGGAFGYRMDEFRVDFEGLYSQLNKadgvifqklntaaTPVGDGTDVDLDDSLTAIAGLVNVYYDLALDDMPMTPYVGVGVGAAYINNPLKTAVSGDkDSGFGFAYQAKAGVSYDVSPEFKLFAGARYFGAYGANFDKAAANDKG-VKVLYSTIGAEVGV
>UniRef100_Q9AP18	158	0.765	5.839E-40	17	192	195	1	175	176
-----------------LLLFTKXDGXTYKKDKTD----YSPLKPSFIAGGGAFGYKMDDIRVDVEGVYSYlnkNDVKDVVFTPEDTIANSLTAISGLVNVYYDIVIEDMPITPYIGVGVGAAYISTPLATAVSSQNGKFAFAGQARAGVSYDITPEIKLYAGARYFGSYGANFDKTNNDGKGELXVLYSTVGAEA--
>UniRef100_M4GQ81	158	0.706	5.839E-40	1	172	195	3	171	190
-DEETSYYVRLQYNGEILPLYTKVNGITNAkGKEKDSPLTR-----SFIAGGGAFGYKMDDIRVDVEGLYSQLAKDTDVVNTSETnVADSLTAFSGLVNVYYDIAIEDMPITPYVGVGVGAAYISNPSKDDAVKDQKGFGFAYQAKAGVSYDVTPEIKLFAGARYFGSYGASSDK----------------------
>UniRef100_Q9ACC3	158	0.625	5.839E-40	5	192	195	0	198	199
-----SYYVRLQYNGEISPFKTKIDGIEYKKGND----AQDPLKASFMAGSGAFGYKMDDIRVDVEGLYSQLNKNDVSDAvfTPTTVADNVTAFSGLVNVYYDVAIEDMPVTPYVGVGVGAAYVSNPLATKIAGDkDSGFGFAYQAKAGVSYDVTPEIKLYVGARYFGSYGANFDGTKQDPahpddpekkvtdKGAHKVFYSTIGAEA--
>UniRef100_Q3V578	158	0.601	7.996E-40	2	193	195	32	234	240
--EETSYYIRLQYNGEVLXFKXKVDAIQY---QDNADKAFDPFKASFMAGGAAFGYKMDNIRVDIDGLYSQLNKNEISgtaKAGNTKIADNLSVMSGLVNVYYDVAIEDMPITPYVGVGVGAAYLSNPATEKIVaDQKHGFGFAYQAKAGVSYDVTPEIKLFAGARYFGSYGAKFDKsevyKDSNGertkvtKDAYKVLYSTIGAEAG-
>UniRef100_Q9KW21	157	0.645	1.095E-39	5	192	195	0	184	185
-----SYYVRLQYNGEILPLYTKVDGIANATG----KEKDSPLIRSFIAGGGAFGYKMDDIRVDVEGLYSQLARDGDVLSSSErDVADSLTAFSGLVNVYYDIAIEDMPITPYVGVGLGVAYISNPSKASEVKGQKGFGFAYQAKAGVSYDVTPEIKLFVGARYFGSYGAKFDKLTXDDGVIRNVVYSTVGAEA--
>UniRef100_M1VQN8	157	0.583	1.095E-39	5	192	195	0	187	188
-----SYYFRVQYNGEVSPFKTKIDGIQY---QDSANKAFDPLKASFMAGGAAFGYKMDEFRVDIEGLYSQLNKNEISGTAKPGNTGiaeKLSVMSVLVNMYYDVAIEGTPITPYVGVGLGAAYINNPLAQKVTGDkDSGFGFAYQAKAGVSYDVTSEIKLFAGARYFGSYGAKFDAAAKD-DGKIKVLYSTIGAEA--
>UniRef100_H6SFT8	157	0.618	1.095E-39	5	191	195	0	194	196
-----SYYVRLQYNGEISPFKTKIDGIEYKKDND----AQDPLKASFMAGSGAFGYKMDDIRVDVEGLYSQLNKNDVSGAifTPATVADNVTAFSGLVNVYYDVAIEDMPVTPYVGVGVGAAYFSNPSSADAVKDQKGFGFAYQAKAGVSYDVTPEIKLYAGARYFGSYGAKFDGEKKQGsgadevtttdKGAYKVFYSTIGAE---
>UniRef100_A0A0B4ZSP9	157	0.834	1.499E-39	13	171	195	0	162	163
-------------NGEILPLFTKVDGATGAkKKTADTDTTTDLYKASFMAGGGAFGYKMDDIRVDVEGVYSYlnkNDVKDVTFDPANTIADSVTAISGLVNVYYDIAIEDMPITPYIGVGVGAAYISTPLEPAVSSQNGKFAFAGQARAGVSYDITPEIKLYAGARYFGSFGAHFD-----------------------
>UniRef100_A0A1S5R247	157	0.615	1.499E-39	2	194	195	32	228	231
--GDASYYVRLQYNGELLPFKTKIDTFT---ATKDSDTTLDPFKASFIGGGAEFGYKMEDFRVGVEGVYSQLNKNADTgvvLAPADAAAEKLTAIAVLVNVNYDIAiIEDLPVAPYVGVGVGAAYINNPLKAPFNEQKSGFGVAYQAKAGVSYAVTPEINLYAGARYFGSYGAKFDKsgeEGDKGKGDIKVLYSVVGAEAGV
>UniRef100_Q93II0	156	0.693	2.053E-39	5	192	195	0	183	184
-----SYYVRLQYNGEILPFYTKVDGI----KIATGKEKDSPFTRSFIAGGGAFGYKMDDIRVDVEGLYSQLAKDTAVVGTTeTSVADSLTAFSGLVNVYYDIAIEDMPITLYVGVGVGAAYISNPLNDTTVKDQKGFGFAHQAKAGVSYDVTPEIKLYAGARYFGSYGASFDK-DKSSDTKINVLYSTVGAEA--
>UniRef100_K7SV53	156	0.738	2.053E-39	6	191	195	0	185	186
------YYVRLQYNDEILPFYTKVDGIKNvTGKEKDSPLTR-----SFIAGGSAFGYKMDGIRVDVEGLYSQLAKDTAVVNASETnVADSLTAFSGLVNVCYDIAIEDMPITPYVGVGVGAAYISTPLATAVSSQNGKFAFAGQARAGVSYDITPEIKLYAGARYFGSFGAHFDKDTAAAskdKGELKVLYSTVGAE---
>UniRef100_Q9Z4Q9	156	0.627	2.811E-39	5	192	195	0	182	183
-----SYYVRLQYNGEILPLYTEVNGIAKSKDKD----KYSPLKRSFIAGSGAFGYKMDDIRVDVEGLYSKLTKDADVVSDSK-VADNVTAFSGLVNVYYDVAIEDMPITPYVGIGVGASCLSNPSNVTEVKDQKGFGFAYQAKAGVSYDVTPEIKLFAGARYFGSYGASFHKETASDNKKIKVLYSTVGAEA--
>UniRef100_Q76CJ5	156	0.679	2.811E-39	5	180	195	0	172	194
-----SYYVRLQYNGEILPFYTKVDGIKNvTGKEKDSPLTR-----SFIAGGGAFGYKMDDIRVDVEGLYSQLAKDTAVVNASETnVADSLTAFSGLVNVYYDIAIEDMPITPYVGVGVGAAYLSNPLKSPVGDQKHGFGFAYQAKAGVSYDVTPEIKLFAGARYFGSYGAKFDKSEEVTKTD--------------
>UniRef100_A0A7T4V7F8	156	0.635	3.849E-39	4	194	195	0	187	192
----TSYYVRFQYNGEILPFYTKVDGITYASG----KRKDSPFTRSFIAGGGAFGYKMDDIRVDVEGLYSQLAKDTAVVNTSETnVANSLTFFSRLVDVYYDIAIENMPIPPYVGVGVGAEYINHPSKADTVKDQKGFGFAYQAKAGVSYDVTPEIKLFAGARYFGSYGASFDKTNKDDNDIQNVLYSSVGAESGV
>UniRef100_Q9L5Y9	155	0.649	5.271E-39	4	192	195	0	185	186
----TSYYVRLQYNGEILPFRTKVDGIKNkSGREKDSPLTR-----SFIAGSGAFGYKMDDIRVDIEGLYSRLAKDtAVIDASEASLADSLTAFSGLVNVYYDIAIEDMPVTPYVGIGVGAAYISNLSSSADVKNQKRFGFAYQAKAGVSYDVTPEIKLFAGARYFGSYGAGFDKEGRNDNIIKNVLYSTVGAEA--
>UniRef100_I6ZAH3	155	0.722	7.217E-39	9	188	195	0	179	180
---------RLQYNGEFLPLFTKVDGIEYKKGTD----IYSPLKASFIAGGGAFGYKMDDIRIDVEGVYSYLNKNNVTgaaFTPADKIADSLTATSGLVNVYYDIAIEDMPITPYIGVGVGAAYISTPLKTALNEQKNKFGFAGQVKAGVSYDVTPEVKLYAGARYFGSYGANFDsDASKKDKGGHAVLYSTV------
>UniRef100_Q84A76	155	0.645	7.217E-39	5	192	195	0	186	187
-----SYYVRLQYNGEILPLYTKLDGIQNvEGKEKDSPLTR-----SFIAGSGAFGYKMDDIRVDVEGLYSQLAKDTAVLANSEInvnVADSLTAFSGLVNVYYDIAIEDMPITPYVGVGVGAAYISSPSKADAVKDQKGFGFAYQAKAGVSYDVTPEIKLFAGARYFGSYGASFNMLSESSVPIINVVYSTVGAEA--
>UniRef100_A0A7L8YN59	154	0.748	1.353E-38	5	176	195	0	169	175
-----SYYVRLQYNGEILPLFTKVDGITNvTGKEKDS-----PLKASFIAGGGAFGYKMDDIRVDVEGLYSQLSKDATIINTSeKNVADSLTAFSGLVNVYYDIAIEDMPITPYIGVGVGAAYVSNPLATKVTDDKaSGFGVAYQAKAGVSYDVTPEVKLYAGARYFGSYGANFGKTAKD------------------
>UniRef100_Q3YFR3	153	0.658	2.537E-38	0	164	195	3	164	165
SDEETSYYVRLQYNGEILPFYTKVDGIqNTPAREKDSPLTR-----SFIAGSGAFGYKMDDIRVDVEGLYSRLAKDTAVIGASeKDLADSLTAFSGLVNVYYDIAIEDMPVTPYVGIGVGAAYISNLSNIADVKDQKRFGFAYQAKAGVSYDVTPEIKLFAGARYFG------------------------------
>UniRef100_B0FBP7	153	0.690	2.537E-38	15	194	195	0	179	184
---------------EILPLFTEIDGIDYKKGTD----IYSPLKASFIAGGGAFGYKMDDIRVDVEGVYlylNKNDVKDVVFTPADTIANSLTAISGLVNVYYDIAIEDMPITPYVGVGVGAAYISTPLKDAVNDQKSKFGFAGQVKAGVSYDVTPEVKLYAGARYFGSYGANFDKSGGEKdKGGHTVLYSTVGAEAGV
>UniRef100_A0A2Z4FSC3	153	0.622	2.537E-38	2	176	195	0	164	187
--EETSYYIRLQYNGEFSPFKTEISGIPNSDKV-------DHFKASFMAGSGSFGYKMDDIRIDIEALYSQLNSNKDTVNP---FADNLSVISGLVNVYYDVEIEDMPITPYVGIGVGTAYLSNPLKNFVGDKKHGFSFAYQAKAGVSYDVTPEIKLYAGARYFGSYGASFDGQKQD------------------
>UniRef100_K7SRU9	153	0.803	3.474E-38	14	173	195	1	163	176
--------------GEILPLFTKVDGATGAqKKTADTDTTTDLYKASFIAGGGAFGYKMDDIRVDVEGVYSYLNKNDVTGAtfTPDTVADSLTAISGLVNVYYDVAIEDMPITPYIGVGVGAAYISTPLKEALNEQKNKFGFAYQAKAGVSYDVTPEIKLYAGARYFGSCGANFDKT---------------------
>UniRef100_Q2P9T7	153	0.756	4.756E-38	5	167	195	0	156	158
-----SYYIRLQYNGEILPLFTKVDGITNvTGKEKDS-----PLKASFIAGGGAFGYKMDDIRVDVEGLYSWLNKDADVAGDT--VADNLTAISGLVNVYYDVAIEDMPITPYVGVGVGAAHISTPLKTAVDSQTYKFGFAGQVKAGVSYDVTPEIKLYAGARYFGSYG---------------------------
>UniRef100_F4ZD45	152	0.658	6.512E-38	5	192	195	0	185	186
-----SYYVRLQYNGEILPLFTEIGGIQhNKNKQKDS-----PLKASFMAASGAFGYKMDDIRVDIEGLYSRLNKDADVVDAT--VENNLKAISGLVNVYYDIAIEDMPITPYVGVGVGAAYINNPLAKKATGDkNSGFGVAYQAKAGVSYDVTPEIKFYAGARYFGSYGANFvqkAKDDAAIDTVIKVLYSTVGAEA--
>UniRef100_K7T3Y1	152	0.680	6.512E-38	6	191	195	0	191	192
------YYARLQYNDEILPFYTKVDGIKNvTGKEKDSPLTR-----SFIAGGSAFGYKMDGIRVDVEGLYSQLAKDTAVVNASETnVADSLTAFSGLVNVYYDIAIEDMPITPYVGVGVGAAYISTPLKDAVNDQKSKFGFAGQVKAGVSYDVTPEVKLYAGARYFGSYGANFDGKKTDPKdstrqvtdaGAYKVLYSTVGAE---
>UniRef100_Q9AP21	152	0.744	8.916E-38	13	190	195	0	173	174
-------------NGEFLLLFTKIDGITNATG----KEKDSPLKASFIAGGGAFGYKMDDIRVDVEGLYSWLNKDADVAGGT--VADNLTAISGLVNVYYDIAIEDMPITPYVGVGVGAARISTPLKTAVDSQTYKFGFAGQVKAGVSYDVTPEVKLYAGARYFGSFGAHFDKdaTTGKGQGELKVLYSTVGA----
>UniRef100_I6YQL3	151	0.718	2.288E-37	12	188	195	0	176	177
------------YNGEILPLFTKVDGIEYKKGTE----SHTPLKASFIAGGGAFGYKMDDVRVDVEAVYSRLNKNDVTGAifNQNXVADSLTAISGLVNVYYDIAIEDMPITPYIGVGVGAAYISTPLKDAVNGQESKFGFAGQVKAGVSYDVTPEVKLYAGARYFGSFGAHFDKDATTGkdKGELKVLYSTV------
>UniRef100_A0A221Y522	151	0.626	2.288E-37	6	192	195	1	189	190
------YYISMQYNGEFLPFKTKIDNITVQ-KNNINVTDVDPFKAYFLAGGGAFGYKMEDIRVDIEALYSQVSKNTETGITTdPGIANNLSIMSGLVNVYYHVALEDMPITPYVGVGVGAAYIKNPLATKITGDkDSGFGFAYQAKAGVSYDVTPEIKFFAGARYFGSYGASFQKDAGDTnKNGLKVLYSTIGAEA--
>UniRef100_A0A0G2QW84	150	0.725	3.133E-37	12	172	195	0	159	182
------------YNGEFLPLFTKIDGIDYKKDTD----VYSPLKASFLAGGGAFGYKMDDIRVDVEGVYSYlnkNDVKDVVFTPEDTIANSLTAFSGLVNVYYDIAVEDMPITPYVGVGVGAAYITPPLATAVNSQNGKFAFAGQARAGVSYDITPEIKLYAGARYFGSYGAHFDG----------------------
>UniRef100_A0A1S5R268	150	0.619	4.289E-37	0	194	195	4	206	211
SDEETSYYVRVQYNGELLPWKTNVDGMIWKKNAADaAATTDPAYKPSFISGGAAFGYKMDDIRVDIEGLYSQLNHNTTVYNYSAIDANSskvevdteLAAVSGLVNVYYDIAMEDMPVIPYVGVGVGAAYVNNPLATAvVSGQDKGFGVAYQAKVGVSYEMTSEIKFYAGGRYFGSY-AKFDKASAN-DGALKVLYSTIGAEAGV
>UniRef100_A0A7S6PXD4	149	0.895	5.872E-37	45	194	195	0	152	159
---------------------------------------------SFMAGGGAFGYKMDDIRVDVEGLYSQLSKDTLDVAPTPAIADSLTAFSGLVNVYYDIAIEDMPITPYVGVGVGAAYISTPLATAVSSQNGKFAFAGQARAGVSYDITPEIKLYAGARYFGSFGAHFDKDTAAAskdKGELKVLYSTVGAEAGV
>UniRef100_A0A2Z2GXY6	149	0.645	8.040E-37	16	194	195	0	184	189
----------------FLPLFTKVDGITYKKD----KSDYSPLKPSFMAGGAAFGYKMDDIRVDVEGLYSYlnkNDVKDVVFTPADTIANSLTAISGLVNVYYDIAIEDMPITPYVGVGVGAAYVSSPLKTAINNQNSKFGFAGQEKAGGNYDVTPEVKLYAGARYFGSFASHFDKATtgannikVLTKDAYAVLYSTVGAEAGV
>UniRef100_A0A141GD59	149	0.611	8.040E-37	0	176	195	3	178	203
SDEEISLCAGEEYNGEFFFLFTKFDGITYKKD----KSDYSPLKPSFIAGGGAFGYKMDDIRVDVEGVYSYlnkNDVKDVTFNPENTIDNRVTAISGLDNVYYDIAVEDMPITPYVGVGVGAAYITTPLEPAENDQNRKFVFAGQEKAGVSYDAPPEINLYAGARYFGSDGANFDGNNAD------------------
>UniRef100_A0A4P8FBS6	149	0.664	1.101E-36	0	167	195	3	167	169
SDEETSYYVRIQYNGEIIPFYTKVDGITNAtGKEKDSPITR-----SFIAGGGAFGYKMDDIRVDVEGLYTQLAKDTAVVNTSETnVADSITAFTGLVNVYYDIAIEDMPITPYVGVGVGAAYISNPTKADAVKDQKGFGFAYQPKAGVSYDVTPEIKLFAGEGYFGSYG---------------------------
>UniRef100_A0A3G3ND17	149	0.663	1.101E-36	12	194	195	0	179	183
------------YNGEILPFYTKVDGIANAAGKER----DSPLTRSFIAGGGAFGYKMDDIRVDVEGLYSQLAKDTVVVNvSEQDIADSLTAFAGLVNVYYDIAIEDMPITPYVGVGVGAAYISNPSKADGVKDQKRFGFAYQAKAGVSYDVTPEIKLFSGARYFGSYGASFDKKTKGDTGIRNVLYSTVGAEAGV
>UniRef100_A0A5J6RG17	149	0.675	1.101E-36	17	193	195	0	183	184
-----------------LPLFTKIEGIEYKKDTD----IHNPLKASFIAGGGAFGYKMDDIRVDVEGVYSYLNKNDVADAkfTPDTVADSLTAISGLVNVYYDVAIEDMPITPYVGIGVGAARISTPLNTAVDGQTYKFGFAGQVKAGVSYDVTPEIKLYAGARYFGSYGANFDGKKIDPKdsnkqvtdaGAYKVLYSTVGAEAG-
>UniRef100_D5HKL2	147	0.730	2.824E-36	12	172	195	0	162	178
------------YNSEFLPFKTEIGGVTGAkKKNADTNVTTDLYKASFMAGGSAFGYKMDDIRVDIEGLYSQLSRNTFETAPAPAIADNLNALSGLVNIYYDVAIEDMPITPYVGVGVGAAYLSNPLATKVTGDKEyGFGFAYQAKAGVSYDITPEIRLFAGARYFGSYGAKFDK----------------------
>UniRef100_O52090	147	0.624	3.867E-36	5	192	195	0	184	185
-----SYYVRLQYNGEILPFYTKVNGIKNAANKD----KDSTLKRSFIAGGVAFGYKMDDIRVDVEGLYSRLAKNGDVIDASEaSVAESLTAFSGLVNVYYDIVVEDMPIIPYVGVGVGAAYISNPSKVAEVKDQRSFGFAYQAKGGVSYDVTPEIKLFAGARYFGSYGASFDKTTKGDDGIKNVVYNTFGAEA--
>UniRef100_I6ZN17	147	0.666	5.293E-36	12	182	195	0	166	179
------------YNGEVLPFLTKIDGVKY----KRXGXNNSPLKASFLAGGGAFGYKMDDIRVDVEGLYSQLSKDADVVDTSPAVAESLTAFSGLVNVYYDIAIEDMSITPYVGVGVGAAYISTPLKEPTNNQKSKFGFAYQAKAGVSYDVTPEIKLFAGARYFGSYGASFYGEKENPEDSTK------------
>UniRef100_Q8L1V4	145	0.730	1.358E-35	6	159	195	0	155	157
------YYIRLQYNSEFLPFKTEVDGVTGAkKKNADTNVTTDLYKASFMAGGSAFGYKMDDIRVDIEGLYSQLSRDTFETAPAPAIADNLSALSGLVNVYYDVVIEDMPVIPYVGIGVGAAYLSNPLAIKVTGDKEyGFGFAYQAKAGVSYDVTPEVKLFAG-----------------------------------
>UniRef100_Q9RBL8	145	0.590	1.358E-35	5	192	195	0	196	197
-----SXYVSLQYKGEISPFPDKNDGIGYKKDNNDAQ---DPLKASFMAGSGAFGYKMXDIRVDVEGLXSQLNKNDVSGAVFTPatVADNVTAFSGLVNVYYDVAIEDMPVTPYVGIGVGAAYFSNPSSADTVKDQKGFGFAYQAKAGVSYDVTPEIKLYAGARYFGSYGAKFDGEKKQGsgenevtttdKGAYKVFYSTIGAEA--
>UniRef100_A0A6G6AXW9	145	0.816	1.859E-35	39	194	195	14	169	171
---------------------------------------DSPLKASFMAGGGAFGYKMDDIRVDVEGLYSWLNKDADVVGDT--VADNLTAISGLVNVYYDIAIEDMPITPYIGVGVGAARISTPLKTAVDSQTYKFGFAGQVKAGVSYDVTPEVKLYAGARYFGSYGAHFDKDAAAGkdKGELKVLYSTVGAEAGV
>UniRef100_Q9KIX9	145	0.598	2.545E-35	7	188	195	0	176	177
-------YVRLQYNGEILPIYTEVDGIT----KLTGKEQYSPLKRSFMAVSGAFGYKMDDIRVDVEGLYSQLATDSTVVDVSKLAS-SVTAFSGLVNVYYDVAIEDIPITPYVGIGVGASCLSNPSGITAVKDQKGFGFAYQAKAGVSYDVTPEIKLFAGARYFGSYGASFNKETTSVDKQMKVLYSTV------
>UniRef100_A0ES78	145	0.633	2.545E-35	13	194	195	3	181	182
-------------HGGILPFYTKIEGITNKTG----KEKGSPLTRSFIAGGGAFGYKMDDIRVDVEGLYSQLAKDTAVVSTSETkVADSLTAFSGLVNVYYDIAIEDMPITPYVGVGVGAAYISNPSEANDVKDQKGFGFAYQAKAGVSYDVTPEIKLYAGARYFGSYGASFNKETVSANKEINVLYSAVGAEAGV
>UniRef100_J7GTG5	144	0.661	3.484E-35	8	188	195	0	177	178
--------VLLKYNGEILPFYTKVDGITNAtGKEKDSPLTR-----SFIAGGGAFGYKMDDIRVDVEGLYSQLAKDATVVNTSETnFADSLTAFSGLVNVYYDIAIEDMPITPYVGVGVGAAYISNPSKADAVKEQKGFGFAYQAKAGVSYDVTPEIKLFAGARYFGSYGASFNKETVSATKEINVLYSAV------
>UniRef100_Q9AP25	144	0.654	3.484E-35	8	175	195	3	169	182
--------VRMLYYREILPLCTKIDGIDYKKGSD----AYSPLKASFIAGSGAFGYKMDDIRVDVEGIYsqlRKNNVDGATFTPIDAIAENLTAISGLVNVYYDIVMEDMPITPYVGIGAGAAYISTPLKTAVNDQKSKFGFAGQVKAGVSYDVTPEVKLYAGARYFGSYGANFDKSTG-------------------
>UniRef100_A0A6G9HCN9	144	0.816	4.769E-35	21	176	195	0	157	164
---------------------TNIDGATGAkKKTADTGTTTDLYKASFMAGGGAFGYKMDDIRVDIEGLYSQLSKDTLDVAPDPAIADSLTAFSGLVNVYYDIAIEDMPITPYVGVGVGAAYVSNPLATKATGDKaSGFGVAYQAKAGVSYDVTPEIKLYAGARYFGSYGANFGKANKD------------------
>UniRef100_G9I855	143	0.638	6.528E-35	12	188	195	1	175	176
------------IHGEILPFYTKIEGIEYKKGND----SYDPLKASFIAGGGAFGYKMDDIRVDVEGVYSYlnkNDVKDVVFTPADTIADSLTAISGLVNVYYDIAIEDMPITPYIGVGVGAAYISNPSKVDAVKDQRGFGFAYQAKAGVSYDVTPEIKLYAGARYFGSYGASFDQTTK-ADAKIKVLYSTV------
>UniRef100_L7T0U3	143	0.833	8.936E-35	5	148	195	0	139	140
-----SYYVRLQYNGEILPLFTKIDGIKNAAG----KEKDSPLKASFIAGGGAFGYKMDDIRVDVEGLYSQLSKDTLEKAPDPAIADSLTAISGLVNVYYDIAIEDMPITPYVGVGVGAAYISTPLATAVSSQNGKFAFAGQARAGVSY----------------------------------------------
>UniRef100_A0A0U4AQB5	143	0.739	8.936E-35	16	176	195	0	150	169
----------------FLPLFTKVDGITNPGK-------LDPFKASFMAGGGAFGYKMDDIRVDVEGIYSQLSRN---LTSIPKVAKSLTAISGLVNVYYDVAIEDMPITPYIGVGVGAAYISTPLEPAVNDQKNKFGFAGQVKAGVSYDVTPEIKLYAGARYFGSLGANFDKETSD------------------
>UniRef100_Q6SVU6	143	0.737	1.223E-34	15	171	195	8	163	164
---------------QILPLFTKIEGIEYKKGTD----SHNPLKASFIAGGGAFGYKMDDIRVDVEGVYSQlskNNVDGAALTPADAIADSLTAISGLVNVYYDIAIEDMHITPYIGGGVGAAYISTPLKTAVNGQNSKFGFAGQVKAGVSYDVTPEVKLYAGARYFGSYGANFD-----------------------
>UniRef100_G9IBH7	142	0.657	1.674E-34	17	188	195	0	168	172
-----------------LPLFTDIGGITYKKD----NSDYIPLKASFIAGGGAFGYKMDDIRVDVEGVYSYLNKNDVTgaqFTPADTIADSLTAISGLVNVYYDIATEDMPITPYIGAGVGAAYLSTPLKTAVNGQNSKFGFAGQVKAGVSYDVTPEVKLYAGARYFGSYGANFDTST--GEKDKGGHTVLY------
>UniRef100_Q9ZH50	142	0.608	1.674E-34	5	192	195	0	180	181
-----SYYVRLQYNGAVLPFKTKIHGMGLSQDQN-------PLKASFIAGSGAFGYKMDDIRVDVEGLYSRLAKDTAVVSDAN-VADSVTAFSGLVNVYYDIAIEDMPITPYVGVGVGAACISNPSSAGEAKKQRGFGFAYQAKAGVGYDVTPEIKLFAGAHYFGSYGARFHKIKEPADnKEVGLLYNAVGAEA--
>UniRef100_Q6SVV3	142	0.725	2.292E-34	15	175	195	0	159	161
---------------EILPLFTKIEGIEYKKGTD----SHNPLKASFIAGGGAFGYKMDDIRVDVEGVYSQlskNNVDGAALTPADAIADSLTAISGLVNVYYDIAIEDMHITPYXGGGVGAAYISTPLKTAVNGQNSKFGFAGQVKAGVSYDVTPEVKLYAGARYFGSYGANFDKSGG-------------------
>UniRef100_A0A141GD55	141	0.664	4.294E-34	0	154	195	3	156	162
SDEDTSSYVRLQYNGDFLPLFTKIDGIAYKEGTDIYSPS----KASFIAGGGAFGCKMDDIRVDVEGVYSYlnkNDVEDVVFTPADTVASSVTATSGLVNVYYDIAIEDMPITPYVGVGVGAAYSSTRLGTAVNSQNGKFAFAGQARVCVSYDRTPDI----------------------------------------
>UniRef100_A0A3G3C1A2	141	0.677	4.294E-34	1	159	195	4	159	166
-DEETSYYVRLQYNGEILPFYTKVDGIKNaAGKEKDSPLTR-----SFIAGGGAFGYKMDDIRVDVEGLYSQLAKDTAVVNASETnVADSLTAFSGLVNVYYDIAIEDMPITPYVGVGVGAAYISNPSKADTVKDQKGFGFVYQAKAGVSFDVIPEIKLYAG-----------------------------------
>UniRef100_H9U0E0	139	0.630	2.823E-33	21	190	195	0	172	174
---------------------TKVDAIQY---QDTNNKAFDPYKASFMAGGAAFGYKMDDIRVDIEGLYSQLNKNEISGTakdNNTDIADNLSVMSGLVNVYYDVAIEDMPITPYVGVGVGAAYLSNPSAAEGVKDQKKFGFAYQAKAGVSYDVTPEIKLFAGARYFGSYGASFDKDNTSAhkdKGEIKVLYSTIGA----
>UniRef100_I6ZJ98	139	0.620	2.823E-33	9	172	195	0	161	178
---------RLQYNDEILPLYTKVDGIKYEKESK----AQDPFKASFISGGGAFGYIMNDIRVDVEGFYSQLNKNDVSGAAFtlTTVANSVAAFSGLVNVYYDVTIEDMPITPYVGVGIGAAYLSNPSSSDEVKDQKGFGFASQAKAGVSYDVTPEIKLFAGARYFGSYGASFDK----------------------
>UniRef100_I1T6X0	138	0.706	3.864E-33	23	192	195	0	169	170
-----------------------VEGITYKTDSSD----YSPLKASFIAGGSAFGYKMDDIRVDVEGVYSYLNKNDVTDAkfTPDIVADSLTAISGLVNVYYDIAIEDMPITPYIGVGVGAARISTPLKAVVGSQPYKFGFAGQVKAGVSYDVTPEVKLYAGARYFGSFGAHFDKDAATGkdKGELKVLYSTVGAEA--
>UniRef100_A0A0G2QWG5	138	0.706	5.289E-33	14	171	195	0	155	175
--------------GDFLPLFTKVDGITYKKDTND----YSPLKASFLAGGGAFGYKMDDIRVDVEGVYSYLNKNNVTDAkfTPDTIADSVTAISGRLNVYYDNTIEDMPITPYVGVGVGAAYIITPLKDAVNDQKSKFGFAGQVKAGVSYDVTPEVKLYAAAPYFGSYGANFD-----------------------
>UniRef100_A0A2Z2GW99	137	0.597	9.907E-33	12	193	195	0	179	180
------------YNGEFLPFKTRIDGIEYKKGTKD----HDPLKPSFMAGGAAFGYKMDDIRVDVEGLYSQLNKNDVGGAtfAPTTVANSVALFSGLVNVYYDIAIEDMPITPYIGVGVGAAYIINPFKASAVKDQKGFGFAYQPEAGVSYDETPQNKLYAGARYFVSYVASFINKTASATNDINVLYSDVGAEPG-
>UniRef100_B5KZT5	137	0.698	1.356E-32	21	176	195	0	154	171
---------------------TKVDGITYKKD----KSDYSPLKPSFIAGGGAFGYKMDDIRVDVEGVYSYlnkNDVKGATFDSADTIADSVTAISGLVNVYYDIAIEDMPITPYIGVGVGAAYISTPLALAVNDQKSKFGFAGQVKAGVSYDVTPEVKLYAGARYFGSYGANFDGKKAD------------------
>UniRef100_A0A0G2QW76	137	0.670	1.356E-32	14	172	195	0	156	175
--------------GDFLPLFTKVDGITYKKD----NNVYSPLKASFLAGGGAFGYKMDDIRVDVEGVYSYLNKNDVTDAkfTPDTIADNVTTISWLLNVYYDIAIDDMPITPYVGVGVGAAYIITPLKDAVNDQKSKFGFAAQVKAGVSYDVPPQVKLYAGAPYFGSYGANFDD----------------------
>UniRef100_G9IBJ2	137	0.638	1.356E-32	17	176	195	0	159	184
-----------------LPFKTKVDAIQY---QDTNNKAFDPYKASFMAGGAAFGYKMDDIRVDIEGLYSQLNKNEISgaaKTGNTAIADNLSVMSGLVNMYYDVAIEDMPITPYVGVGVGAAYLSNPLKSPVGDKKHGFGFAYQAKAGVSYDVTPEIKLYAGARYFGSYGANFDGEKQD------------------
>UniRef100_B5KZU8	136	0.718	1.856E-32	21	176	195	0	159	166
---------------------TKVDGITGLKDTSGKDNTTDLYTASFMAGGGAFGYKMDDIRVDVEGIYSQLNKDTTLTGNPSPSGGianNLTAISGLVNVYYDIAIEDMPITPYIGVGVGAAYVSNPLATKVTDDKaSGFSVAYQAKAGVSYDVTPEIKLYAGARYFGSYGANFGKVAKD------------------
>UniRef100_A0A977IUJ3	136	0.419	1.856E-32	1	194	195	34	227	232
-DEETNYYISLQYNSSFFPVNKEIIHDQNHNHTNKI---RHPFKSSFFSGSAALGYQIDDLRIELEGIYSPINENILSKISTGyntELANDFSIISGIVNLYYDIIIEDFSLTPYVGLGVGTSYIRHPNIDNLFTNNSNiFAFAYQAKAGIGYEMTPEITIYAGARYFGTYGTTFEQL-VVQDNRTQIIYSTLGAETGI
>UniRef100_D6MJL4	136	0.933	2.540E-32	20	154	195	0	135	136
--------------------FTKVDGATGAkKKTADTDTTTDLYKASFMAGGGAFGYKMDDIRVDVEGLYSQLSKDTLDVAPTPAIADSLTAFSGLVNVYYDIAIEDMPITPYVGVGVGAAYITTPLATAVSSQNGKFAFAGQARAGVSYDITPEI----------------------------------------
>UniRef100_B5L357	136	0.654	2.540E-32	5	164	195	0	156	157
-----SYYVRLQYNGEILPFYTKVDGITNAtGKEKDSPLTR-----SFLAGGGAFGYKMDDIRVDVEGLYSQLVKDTAVVNACETnVADSLTAFSGLVNVYYDIAIEDTPITPYVGVGVGAAYISNPSKANEVKDQKGLGFVHQAKAGVRYDVTSEIKLSSGARYLG------------------------------
>UniRef100_A0A0K3AQ13	136	0.700	2.540E-32	21	186	195	0	159	160
---------------------TKVDGITNvTGKEKDS-----PLKASFIAGGGAFGYKMDDIRVDVEGLYSWLNKDADVAGDT--VADNLTAISGLVNVYYDVAIEDMPITPYIGVGVGAAYISTPLKTAINDQNSKFGFAGQVKAGVSYDVTPEIKLYAGARYFGSYGANFDKTSGATGKDKGGHTV--------
>UniRef100_K7ZA32	135	0.664	4.756E-32	9	178	195	0	161	172
---------RLQYNGEILPLFTKMDGITNTTG----KEKDSPLKASFIASGSAFGYEMHEIRVDVEGLYSWLNKDADVV--DDTVADNLTAISGLVNVYYDVAIEVMPITPYIGVGVGAAYISTPLKEAVNDQKSK--FAGQVKVGVSYDVTPEIKLYAGARYFGSFGAHFNGKKQDPK----------------
>UniRef100_A0A2L1IQD3	135	0.612	6.509E-32	0	145	195	3	148	149
SDEETSYYIRLQYNGEFSPFTTKIDNITVKKD-GSAVTDVDPFKASFMAGGGAFGYKMDDIRVDVEGLYSQIsKNDDTGITTEPGVAHSLSVMSGLINVYYDVTIEDMPITPYVGVGIGAAYLTNPSTAEGVKDQKKFGFAYQAKAG-------------------------------------------------
>UniRef100_L7T4M1	134	0.657	8.907E-32	4	150	195	0	144	145
----TSYYVRLQYNGEILPLYTKVDGIKYEKESK----AQDPLKASFIAGGGAFGYKMDDIRVDIEGLYSQLNKNDVTGAafTPDTVADNVTAFSGLVNVYYDIAIEDMPITPYIGVGVGAAYLSNPSKADAVKEQKGFGFAYQAKAGVSYDV--------------------------------------------
>UniRef100_A0A1B0TCC5	134	0.639	1.219E-31	13	194	195	0	179	183
-------------NGEILPLFTKIRGVQHIK----NKQKDSPLKASFMAASGAFGYKMDDIRVDIEGLYSRLNKDADVV--DAAVENNLKAISGLVNVYYDMAIEDMPITPNVGVGVGAAYISNPLVKEATDDkNSGFGVAYQAKAGVSYDVTPEIKFYAGARYFGSYGANFvqkAKDDAAIDAAIKVLYSTVGAEAGV
>UniRef100_Q64FQ4	133	0.664	2.283E-31	12	176	195	0	159	167
------------YHGEALPLFTKIDGITHKTGKD----KDSPFKASFptLAGSGAFGYKMDDIRVDIEGLYSQLSKDADV---ADATADKLSAISGLVNVYYDIAIEDMPITPYVGVGVGAAYLNNPSNVNDVKDQWKFGFAGQVKAGVSYDVTPEIKFYAGARYFGSYGASFDKAAKD------------------
>UniRef100_A0A0H4LM72	133	0.643	2.283E-31	21	191	195	0	168	171
---------------------TKVDGIKNvTGKEKDSPLTR-----SFIAGGGAFGYKMDDIRVDVEGLYSQLNKNDVSGATFTPtiVANSVAAFSGLVNVYYDIAIEDMPITPYVGVGVGAAYISNPSKADSVKDQKGFGFAYQAKAGVSYDVTPEIKLFAGARYFGSYGASFDKADKDDTGIKNVVYSAVGAE---
>UniRef100_Q2VEK0	133	0.729	3.124E-31	39	189	195	8	162	163
---------------------------------------HTPLKASFIAGGGAFGYKXDDIRVDVEGVYSYlnkNDVTGATFTPADTIANSLTAISGLVNVYYDIAIEDMPITPYIGVGVGAAYLSTPLKTAVNDQNSKFGFAGQVKAGVSYDVTPEVKLYAGTRYFGSYGANFDKSGGEKdKGRHTVLYSTVG-----
>UniRef100_Q5K421	132	0.746	4.274E-31	39	187	195	6	159	160
---------------------------------------HNPLKASFIAGGGAFGYKMDDIRVDVEGLYSQLNKNDVTGAafNPDTVADSLTAISGLVNAYYDIAIEDMPITPYVGVGVGAAYISTPLKDAVNDQKSKFGFAGQVKAGVSYDVTPEVKLYAGARYFGSFGAHFDKDTAAAskdKGELKVLYST-------
>UniRef100_A0A060BDE7	132	0.694	8.003E-31	41	193	195	1	154	155
-----------------------------------------PLTISFIAGGGAFGYKMEDIRVDVEGLYSQLAKDTAVLNTSETnVADSLTAFSGLVNVYYDIAIEDMPITPYVGVGVGAAYISNPSKADAVKDQKRFGFAYQAKAGVSYDVTPEIKLFAGARYFGSYGASFDKAAKDDTGIKNVVYNTVGAEAG-
>UniRef100_A0A2Z2H4L8	130	0.611	2.050E-30	17	194	195	1	184	189
-----------------LPLFTKVDGITYKKDTNDYG----PLKPSFMAGGGAFGYKMDDIRVDVEGLYSYlnkNDVKDVVFTPANTIANSLTAISRLVNVYYNIAIEDMPISPDVGVGVGAAYVCTPLKTAINNQNSKFGFAGPVNAVVNYDVTPEVKLYAAPRYFSSFAAHFDNTTtgadnkkVLTKAAYKDPDSTVGAEAGV
>UniRef100_A0A4P8FA36	130	0.572	2.805E-30	12	194	195	0	180	185
------------YIGVVLPFITRIVGIVYIKGTE----VHVPLKASFMAGGAAFGYIMDDIRVVVVGLYSQLNKNDVTGATFTPttVANSVAAFSGLVIVYYDIAIVDMPITPYVGVGVGAAYISNPSEATAVIDQKGFGFAYQAKAGVTYVVTPEIKLFAGARYFGSYGATFIIEAVSATIEINVLYSAVGAEAGV
>UniRef100_A0A161R0W1	130	0.289	2.805E-30	42	191	195	68	232	236
------------------------------------------FKTG-FGVLGAVGYDFGRvaqwggFRTELEIGYRQNNIDNHTVGGVdqPDSNGKSKVWSGMLNVYHDFYLPASRLTPYLGLGVGGAYVEADGYSADGSptllDDDDTVFAYQAMLGASYALSPSMSLIGEYRYFGTQGVELTTTAADGartsSDSYGSHNVMVGLR---
>UniRef100_J7H0X4	130	0.605	3.838E-30	14	188	195	0	169	170
--------------GEILPFYTKIGGIANTAD----KEKDSPLTRSFMAGGGAFGYKMDDIRVDVEGLYSQLVRDATVVLDNK-VADSVTVFSGLVNVYYDIAIEDMPITPYVGVGVGAAYISNPSKVDAVKEQKGFGFAYQAKAGVSYDVTSEIKLFAGARYFGSYGASFNKETVSATKEINVFYSVV------
>UniRef100_A0A2M7P6V3	130	0.316	3.838E-30	43	191	195	56	207	211
-------------------------------------------KLSFDNGFGldvALGYQLPMFRVEGEVAYRANDMDeSSDSGGTDKINGDLKALSGMVNGYYDF-CNATAFTPYVGVGIGVAKLDCSVEEG--LDESDTVFAYQMMVGAGYALTKQISLEVEYRYFGTQDPEFDDGLGDntVEAEVSDHNLMVGLR---
>UniRef100_D2JUS7	129	0.779	5.252E-30	41	174	195	2	137	139
-----------------------------------------PLKASFIAGGGAFGYQMDDIRVDVEGVYSQLSKNNVTGAafNPDTVADSLTAISGLVNVYYDIAIEDMPITPYIGVGVGAAYISTPLKEAVNDQKSKFGFAGQVKAGVSYDVTPEIKLYAGARYFGSFGAHFDKDD--------------------
>UniRef100_A0A0U4B8I6	129	0.838	7.185E-30	54	186	195	0	135	136
------------------------------------------------------GYKMDDIRVDVEGVYSYlnkNDVKDVTFDPANTIADSVTAISGLVNVYYDIAIEDMPITPYVGVGVGAAYISTPLATAVSSQNGKFAFAGQARAGVSYDITPEIKLYAGARYFGSYGANFDKTDQDGKGELKVLYS--------
>UniRef100_A0A418WBC1	129	0.270	7.185E-30	47	190	195	57	203	338
-----------------------------------------------WAAGGAMGYDFGRPRVEAEVTYRRNEADEISSGGATvDVDGNLSSLAVMINALYDFE-NSSRFTPYIGAGIGAAWVYANdiGVPGARVDDDDVVFAYQGIAGVKVAVTGGLSLFVDYRYFATLDPEFDAPgGGTIESEYATHNIMAGL----
>UniRef100_A0A6H0XIC9	128	0.763	9.831E-30	41	186	195	1	148	149
-----------------------------------------PLKASFIAGGGAFGYKMDDIRVDVEGLYSQLSKDAsiIDSTETNNVADSLTAFSGLVNVYYDIAIEDMPITPYVGVGVGAAYISTPLKTAVNDQNSKFGFAGQVKAGVSYDVTPEIKLYAGARYFGSYGASFKKATTSTNNDINVLYS--------
>UniRef100_A0A089VKB4	128	0.621	9.831E-30	22	186	195	0	164	167
----------------------EIKGIQYKKNDKD----QDPLKASFIAGGGAFGYKMDDIRVDIEGLYSQLSKNEVdGATATPEVADNLSVMSGLVNVYYDVAIEDMPITPYVGVGVGAAYLSNPAKDKIVTDqKHGFGFAYQAKAGVSYDVTPEIKLFAGARYFGSYGAKFDKQEGTtvTKDEYKVLYS--------
>UniRef100_A0A2S2Q7S4	128	0.320	9.831E-30	1	172	195	31	238	275
-DGDSSYYVRLQYNGDFFNVMSDKELKANTGTNNamaslfspdkadgtkkTASPYKPKYKSSLLAGGIAAGYTMEGIRAEFEVFYSNLGVDgagykeaNAEKPENAKEFGKVTAYAGaatadaigtnegfknivaMVNAYYDIDLgsESIPVVPYVGAGVGVSRTTF-------VGNSHFKLAYQAKAGVSYAITPEIKVYGGYRYFGMYGTEFKD----------------------
>UniRef100_B5KZS0	128	0.707	1.840E-29	21	176	195	0	150	157
---------------------TKVDGIAHKSGKD----NNSPLKASFIAGGGAFGYKMDNIRVDVEGLYSWLNKDADVVGDT--VADNLTAISGLVNVYYDVAIEDMPITPYIGVGVGAAYVSNPLATKVTDDKaSGFGVAYQAKAGVSYDVTPEVKLYAGARYFGSYGANFGKTAKD------------------
>UniRef100_A0A418WB97	127	0.271	2.518E-29	47	190	195	68	217	351
-----------------------------------------------WAGGVAFGYDWGGPRLEAEVSYRRNENDRISAGGASaPLAGHVSALAVMLNAFYDF-TNSSRFTPYLGAGIGVGVIDAAdgrvDPGPVFLNDTDVVFAYQGIAGVKVAVTEGLSLFVDYRYFATLDPSFNlpGAGPDLDAEYATHNLMVGL----
>UniRef100_A0A518HFW9	127	0.824	3.444E-29	43	170	195	0	130	131
-------------------------------------------KPSFMAGGGAFGYKMDDIRVDVEGLYSYlnkNDVKDVAPTPADTIADSLTAFSGLVNVYYDIAIEDMPITPYVGVGVGAAYISTPLATAVSSQNGKFGFAGQARAGVSYDITPEIKLYAGARYFGSFGAHF------------------------
>UniRef100_A0A2C9DUC5	127	0.694	3.444E-29	21	174	195	0	151	161
---------------------TKVDGITNAtGKEKDSPLTR-----SFIAGGGAFGYKMDDIRVDVEGLYSQLNKDAAVIGGADanIAADSVTAFSGLVNVYYDIAIEDMPITPYIGVGVGAAYLSNPSKAAGVSDQRGFGFAGQVKAGVSYDVTPEIKLYAGARYFGSYGASFDKAN--------------------
>UniRef100_B5KZQ7	127	0.634	3.444E-29	21	182	195	0	162	164
---------------------TEIKGIEYKKGTE----AQDPLKASFLAGGGAFGYKMDDIRVDVEGLYSQLSKNDVQGITADPtkVADKLTAISGLVNVYYDVAIEDMPITPYVGVGVGAAYLSNPATDKIVaDQKHGFGFAYQAKAGVSYDVTPEIKLFAGARYFGSYGAKFDKKDGEtvTKDEYK------------
>UniRef100_B5KZW1	127	0.675	3.444E-29	21	176	195	0	157	164
---------------------TKIDGVK--GLKKNNADTTDFYTASFMAGGGAFGYKMDDVRVDVEGIYSQLNKDTTLIGTPDPSAGiasNLTAISGLVNVYYDVAIEDMPITPYIGVGVGAAYVSNPLAQKVIDDKaSKFGVAYQAKAGVSYDVTPEIKLYAGARYFGSYGVNFGKINKD------------------
>UniRef100_A0A518HFY6	126	0.732	4.712E-29	43	170	195	0	130	131
-------------------------------------------KPSFIAGGGAFGYKMDDIRVDVEGVYSYlnkNDVKDVVFTPADSIANSLTTISRLVNVYYDIAIEDMPITPYVGVGVGAAYVSTPLKTVINNQNSKFGFAGQVKAGVSYDVTPEVKLYAGARYFGSFGAHF------------------------
>UniRef100_D2JUS6	126	0.813	4.712E-29	41	172	195	2	135	139
-----------------------------------------PLKASFIAGGGAFGYKMDDIRVDVEGVYSQLSKNNVTGAafNPDTVADSLTAISGLVNVYYDIAIEDMPITPYIGVGVGAARISTPLKTAVDSQTYKFGFAGQVKAGVSYDVTPEVKLYAGARYFGSYGAHFDK----------------------
>UniRef100_A0A089VQY3	126	0.653	4.712E-29	22	172	195	0	148	177
----------------------EIKGIEYKKGNED----QDPLKASFIAGGGAFGYKMDDIRVDIEGLYSQLSKNEVdGATATPKVADNLTAFSGLVNVYYDVAIEDMPITPYVGVGVGAAYLSNPATDKIVTDqKHGFGFAYQAKAGVSYDVTPEIKLFAGARYFGSYGAKFDK----------------------
>UniRef100_D2JUS9	126	0.731	6.446E-29	40	175	195	1	138	139
----------------------------------------DPFKASFIGGGAAFGYKMDDIRVDIEALYSQlnKNVNNDEVLTPDTVAGSLTAISGLVNVYYDIAIEDMPITPYVGVGVGAAYISTPLKDAVNDQKSKFGFAGQVKAGVSYDVTPEVKLYAGARYFGSYGANFEKSGG-------------------
>UniRef100_I6QCI1	126	0.611	6.446E-29	17	194	195	1	175	180
-----------------LPFYTKVDGIKNaAGKEKDSPLTR-----SFIAGGGAFGYKMDDIRVDVEGLYSQLAKDTAVENAXETnVADSLTAFSGLVNVYYNIAXEDXPITPYVGVGVGAAYINNPSKADTXKEPKGFDFAYHAKAAVSSNVTPEIKLYAGARYFXSYGASFNKETVSATKEINVLYSAVGAEAGV
>UniRef100_A0A4P8PIL1	126	0.637	8.819E-29	14	194	195	0	176	181
--------------GVVLPFITKIVGVTYISGMDNNT----PLKASFLAGGGAFGYIMDVIRVVVVGLYSQLSIDADVVDTSPAVVESLTAFSGLVIVYYDIAIVDMPITPYVGVGVGAAYVSNPLVTEVTGViKSGFGFAYQAKAGVTYVVTPEIKLYAGARYFGSYGAIFGMTAIDV-GGIKVLYSTVGAEAGV
>UniRef100_G3LH61	125	0.801	1.206E-28	39	169	195	13	141	142
---------------------------------------DSPLKASFIAGGGAFGYKMDDIRVDVEGLYSWLNKDADVAGET--VADNLTAISGLVNVYYDVAIEDMPITPYIGVGVGAAYISTPLKTAINDQNSKFGFAGQVKAGVSYDVTPEIKLYAGARYFGSYGAN-------------------------
>UniRef100_A0A2H4N6I2	125	0.723	1.650E-28	39	172	195	0	132	136
---------------------------------------DSPLTRSFIAGGGAFGYKMDDIRVDVEGLYSQLAKDGTVV-SDDKVADSVTAFSGLVNVYYDIAIEDMPITPYVGVGVGAAYISNPSKVDVVKDQKGFGFAYQAKAGVSYDVTPEIKLFAGARYFGSYGASFDK----------------------
>UniRef100_A0A6G9HDH5	125	0.784	1.650E-28	36	172	195	11	149	166
------------------------------------QENNSPLKASFIAGGGAFGYKMDDIRVDVEGLYSQLAKDTAVIATTQVnnVADSLTAFSGLVNVYYDIAIEDMPITPYIGVGVGAAYISTPLKTALGSQTYKFGFAGQVKAGVSYDVTPEIKLYAGARYFGSLGANFDK----------------------
>UniRef100_A0A1W6FBM3	124	0.620	2.258E-28	39	194	195	3	160	165
---------------------------------------HDPLKASFMAGGAAFCYKMDDIRVDVEGRFSQLNKNDVSGATFTPttVANSVAAFSGLVNVYYDIAIDDIPIPPYVGVGVCASYISNLSEASAVKDQKGFGFAYQAKAGVSYDVTPEIKLFAGARYFGSYGASFNKEAVSATKEINVLYSAVGAEAGV
>UniRef100_Q6JCI9	124	0.736	3.088E-28	0	124	195	3	125	129
SDEETSYYIRLQYNSEFSPLNTKVDGIT--GAQKDSKDTNDLYKPSFMAGGSAFGYRMDDIRVDIEGLYSQLSKSTLSRAPTPDIVDNLTAISGLVNVYYDVVIEDIPITPYVGVGLGVAYISNP----------------------------------------------------------------------
>UniRef100_A0A8F2Z161	124	0.795	3.088E-28	39	170	195	12	141	142
---------------------------------------DSPLKASFVAGGGAFGYKMDDIRVDVEGLYSWLNKDADVVGDT--VADNLTAISGLVNVYYDVAIEDMLITPYIGVGIGAAYISTPLKTAVNEQNSKFSFAGQVKAGVSYDVTPEIKLYAGARYFGSYGAHF------------------------
>UniRef100_Q4VVF2	124	0.711	4.224E-28	39	172	195	8	142	150
---------------------------------------DSPLTRSFIAGGGAFGYKMDDIRVDVEGLYSQLAKDTAVVNASETnVADSLTAFSGLVNVYYDIAIEDMPITPYVGVGVGAAYISNPSKADAVKDQKGFGFAYQAKAGVSYDVTPEIKLFAGARYFGSYGASFNK----------------------
>UniRef100_D0RCD5	124	0.553	4.224E-28	0	164	195	11	186	188
SADETSYYVRVQYNGEFLPFKTSIGGF---EAKESNLVTTDTYASSFISGGGAFGYKMDDIRVDIEGLYSklnkadgvtfqklNNANPPVGDGTDAPFDTELTAIAGLVNVYYDIAMEDMQVIPYVGVGVGAAYVNNPLATaAVTGQDKGFGVAYQAKVGVSYDMTPEIKFYAGARYFG------------------------------
>UniRef100_A0A7S8M331	123	0.881	5.778E-28	51	177	195	0	125	126
---------------------------------------------------GAFGYKMDDIRVDIEGLYSQLSKDK-DFTSTPEAANSLTAISGLVNVYYDVAIEDMPITPYVGVGVGAAYISTPLATAVSSQNGKFAFAGQARAGVSYDITPEIKLYAGARYFGSYGANFDKTNKDG-----------------
>UniRef100_A0A8I0FFT0	123	0.334	5.778E-28	1	172	195	31	235	282
-DGDSSYYIRAQYHGDFFNVMSDKELKWMDGTTAKSllgfkkdgtgaeAPYKPKYTPSLLAGGIAAGYTMEGIRAEFEVFYSGLGVDgseykqggdakpdnakafgkadstlvGDVVANAKGTNDGFKSIVAMVNAYYDVDlgMENIPVTPYVGAGVGASRTTFAG-------NSNFKLAYQAKAGISYAVTPEIKVYGGYRYFGMYGAEFKD----------------------
>UniRef100_A0A317EFI5	123	0.273	5.778E-28	47	190	195	58	203	339
-----------------------------------------------WAAGVGFGYDFGGPRVEAEVTYRDNDADKV---GATRYKGDLASLALMLNALYDFE-NSSRFTPYVGVGIGAAWVYANAVKPaasvFSTNDDDVVFAYQGIAGVKVAITTGLSLFVDYRYFATLDPEFTSRGFGGKvdGEYASHNIFAGL----
>UniRef100_D2JUT2	123	0.716	7.904E-28	39	172	195	0	132	136
---------------------------------------DSPLTRSFLAGGGAFGYKMDDIRVDVEGLYSQLTKDATVVSDNK-AADSVTAFSGLVNVYYDIAIEDMPITPYVGVGVGAAYISNPSKADAVKEQKGFGFAYQAKAGVSYDVTPEIKLFAGARYFGSYGASFNK----------------------
>UniRef100_A0A522VEV5	123	0.239	7.904E-28	55	189	195	78	218	364
-------------------------------------------------------YSFGGLRSELELGYRSNGADSISGSNTtvgvGGLSGDVKAYSAMINGLYDLPV-NFPVRPYLGAGIGIAHIDVDkvARDSGFINDSDTQFAYQGIAGLGWDVDPKWRVNLDYRYFSTLDPDFtTGSNANVSGEYHTHTVMLG-----
>UniRef100_A0A518HG33	123	0.725	1.081E-27	43	170	195	0	130	131
-------------------------------------------KPSFMAGGGAFGYKMDDIRVDVEGVYSYlnkNDVKDVVFTPADTIANSLTAISGLVNVYYDIAIEDMPITPYVGVGVGAAYVSAPLKTAINNQNSKFGFARQVKAGVSHAVTPEVKLYAAARYFGSFGAHF------------------------
>UniRef100_M1E579	123	0.715	1.081E-27	21	170	195	0	145	151
---------------------TKITGITHKSGKD----KDSPLKASFLAGGGAFGYKMDDIRVDVEGLYSQLSKD-GDVAGDSAIAESLTAFSGLDNVYYDVAIEDMPVTPYIGVGVGAAYVSNPLATKVTDDKaSGFAFAYQAKAGVSYDVTPEMKLYAGARYFGSYGANF------------------------
>UniRef100_C1JYK7	123	0.628	1.081E-27	19	173	195	0	151	164
-------------------FYTKVDGIKNAANKD----KDSTLKRSFIAGGVAFGYKMDDIRVDVEGLYSRLAKNKDVIDASEaSVAESLTAFSGLVNVYYDIVIEDMPIIPYVGVGVGAAYISNPSNVAEVKDQRSFGFAYQAKGGVSYDVTPEIKLFAGARYFGSYGASFDKT---------------------
>UniRef100_A0A6G6CUW6	122	0.675	1.479E-27	21	176	195	0	150	161
---------------------TKVNGITNAtGKEKDSPLTR-----SFIAGGGAFGYKMDDIRVDVEGLYSQLAKDATVV-SDDKAADSVTAFSGLVNVYYDVAIEDMPITPYIGVGVGAACISNPSNATDVKGQKGFGFAYQAKAGVSYDVTPEIKFFAGARYFGSYGASFDKAAKD------------------
>UniRef100_A0A7X6THU9	122	0.289	1.479E-27	47	191	195	62	208	212
-----------------------------------------------FAGTVAMGFRFNpNIRFEAEFGYQQNDLDRLKYGwESIPMDGETWSNSLLVNGYIDF-FNNSPITPFVTAGVGGAYVevndlKFPGEWGPGYDGDDTVFAWQVGAGIGYALTPQLTLDIKYRYFATADPEFDGT----EVEYASHNIYAGIR---
>UniRef100_G3LH70	122	0.633	2.023E-27	2	154	195	0	146	147
--ERSCYSVRF-HHGEILPFYTKVDGITNATGKA----KDSPLTRSFIAGGGAFGYKMDDIRVDVEGLYSQLTKDATVVSDNK-AADSVTAFSGLVNVYYDIAIEDMPITPYVGVGVGAAYISNPSKADEVKDQKGFGFAYQAKAGVSYDVTPEI----------------------------------------
>UniRef100_A0A2L1IQD2	122	0.602	2.023E-27	0	143	195	4	145	148
SDEETSYYVRLQYNGEVLPFKTRIDGIEYKKGTE----IHDPLKASFMAGGAAFGYKMDDITVDVEGLYSQLNKNDVSGATFTPttVANTAAAFSGLVNVYYDKAIEDMPITPHVGVGVGAAYISNPSQASAIKDQKGFGFAYQVK---------------------------------------------------
>UniRef100_UPI001F1BA5EE	122	0.277	2.023E-27	47	190	195	60	203	339
-----------------------------------------------WAAGGAMGYDFGRIRVEAEVSYRENEASRIQGAN---ATGDLSALALMLNALYDLE-NSSRFTPYIGAGIGAAWVytdKIRRGTPASTTDDDVQFAYQGIVGVKAAITTGLSLFVDYRYFATLDPTWSSNaFGSVDGEYASHNIMAGL----
>UniRef100_UPI001665CAB4	121	0.280	2.766E-27	51	191	195	76	232	236
---------------------------------------------------GAIGYDFGRvaqwggFRTELEIGYRQNDVDSLSIGGSNLanSDGDATVWSGMVNVYHDLYLPASRLTPYIGLGVGAAYVEYDsfsaAGAPGAMSDDDTVLAYQGIVGASYALSPAMSLVGEYRYFGTQAVEVTSGAADGsvtsSDTYGSHNVMVGLR---
>UniRef100_Q4VVE2	121	0.720	3.784E-27	32	170	195	6	148	157
--------------------------------TADTTDTTDLYTASFIAGGGAFGYKMDDIRADVEGIYSQLNQGTTVTGtsvPAGGIAKNLTAISGLVNVYYDIAIEDMPITPYVGVGVGAAYVSNPLAKKADDDKaSGFGVAYQAKAGVSYDVTPEIKLYAGARYFGSYGANF------------------------
>UniRef100_A0A518HFV0	121	0.707	5.175E-27	43	170	195	0	129	130
-------------------------------------------KASFMAGGAAFGYKMDDIRVDVEGLYSQLNKNDVGGAtfAPTTVANSVAVFSGLVNVYYDIAIEDMPITPYVGVGVGAAYISNPSEASAVKDQKGFGFAYQAKAGVSYDVTPEIKLYAGARYFGSFGASF------------------------
>UniRef100_A0A023SG94	121	0.742	5.175E-27	47	172	195	0	127	134
-----------------------------------------------FAGGGAFGYKMDDIRVDVEGLYSQLNKDATvmDTNVANAVADSVTAFSGLVNVYYDVAIEDMPITPYIGVGIGAAYLSNPSKADDVKDQRGFGFAYQAKAGVSYDVTPEIKLYAGARYFGSYGANFDK----------------------
>UniRef100_A0A518HG07	120	0.702	7.077E-27	43	170	195	0	130	131
-------------------------------------------KPSFIAGGGAFGYKMDDIRVDVEGVYSYlnkNDVKDVVFTPADTIANSLTTISSLVNVYYDIAIEDMPITPYVGVGVGAVYVSTPLKTAINHQNGKFGFAGQVKAGVNYEATPEVKLYAAARYFGSFAAHF------------------------
>UniRef100_A0A518HG04	119	0.709	1.324E-26	43	170	195	0	130	131
-------------------------------------------KPSFIAAGGAFGYKMDDIRVDVEGLYSYlnkNDVKDVVFTPADTIANSLTIISGLVNVYYDIAIEDMPITPYVGVGVGAEYVSTPLKTIINNQNSKFGFAGQVKAGVSYDAPPEVKLYAAARYFGSFGAHF------------------------
>UniRef100_A0A0G2QWQ9	119	0.638	1.324E-26	13	173	195	1	159	178
-------------NGEILPLFTKADGITHKKA----YSDYGALTASFKAGGGAVGYKRDDFRVDEEGVYSVVNKTTVTDANCTPaiSAVSVTAISGPVNVYYDIAIEDMRITPYVGVGVGAAYISTPLKDAVNDQKRKFGFAGQVKAGVSYDVTPEVKLYAGASYFGYNRVNFDTT---------------------
>UniRef100_A0A518HFZ9	119	0.694	1.810E-26	43	170	195	0	130	131
-------------------------------------------KPSFIAGGGAFGYKMDDIRVDVEGVYSYlnkNDVKDVILTPADTIANSLTTFSRLVNVYYDIAIEDMPITPYVGVGVGADYVSTPLKTAINNQNSKFGFAGQVKAGVYYDVTPEIQLYAGAYYFGSFGAHF------------------------
>UniRef100_A0A518HG28	118	0.687	4.630E-26	43	170	195	0	130	131
-------------------------------------------KPSFIAGGGAFGYKMDDIRVDVEGVYSYlnkNDVKDVVFTPADAIANSLTAISRLVNVYYDIAIEDMPITPYVGVGVGAVDVSAPSKTVINNQNSKFGFDGQVKAGVNYDATPEVKLYAAARYFGSFGAHF------------------------
>UniRef100_A0A1S5R232	118	0.554	4.630E-26	21	191	195	1	172	174
---------------------TDITGVTAKKSGSDS-TAIDPFEASFIGGSGAFGYKMDDFRVELEGLYSQLNKNDLVGAVFDPttAADKLGVISGLVNVYYDVVIDDVPVAPYVGVGIGAAYINNPSAVEAVKNQKGFGVAGQAKVGVSYAATPEIKVYAGARYFGTYGAKFDKATASDGVISKVLYSVVGAE---
>UniRef100_V5JY66	118	0.608	4.630E-26	12	176	195	2	163	178
------------YNGEILPFYTKVDGITN----ATYTEKESPLTRSFIAGGGAFGYKMDDIRVDVERLYSHLANDTSVLNTFETnVADSLTAFSRLVDVYYDIAIEDMPITPYDGVGVGAAYISNPSKAGAAEDQKGFGFAYQAEAVVSYDVTPDFKLFAEARNIGSYGASFDKAAKD------------------
>UniRef100_A0A4P8FA46	118	0.574	4.630E-26	6	192	195	1	184	185
------YYVRLQYNGVILPFYTKVVGIINVTSIG----EDTPLKRSFIAGGVAFGYIMDVIRVVVVGLYSRLAINiAVIDASVANVADSLTAFSGLVIVYYVIVIVDMPITPYVGVGVGAAYISNPSNAAVVIDQRRFGFAYQAKAGVTYVVAPEIKLFAGARYFGSYGATFVMAAMGVVGIKNVLYNTFGAEA--
>UniRef100_A0A518HG80	117	0.707	6.331E-26	43	170	195	0	129	130
-------------------------------------------KASFMAGGAAFGYKMDDIRVDVEGLYSQLNKNDAGGAtfAPTAVSNSVAVFSGLVNVYYDIAIEDMPITPYVGVGVGAAYISNPSDARAVKDQKGFGFAYQAKAGVSYDETPEIKLYAGARYFGSYGASF------------------------
>UniRef100_A0A2Z4KJ72	117	0.694	8.657E-26	39	167	195	7	137	140
---------------------------------------DSPLTRSFIAGDGAFGYKMDDIRVDVEGLYSQLAKDtaSSTMLTETNVADSLTAFSGLVNVYYDIAIEDMPITPYVGVGVGAAYISNPSKADAVKDQKGFGFAYQAKAGVSYDVTPEIKLFAGARYFGSYG---------------------------
>UniRef100_A0A4P8FBW8	117	0.568	1.184E-25	13	194	195	0	178	183
-------------NGVILPFYTKVVGITNATGIE----KDTPLSRSFIPGGGAFGYIMDVIIVVVVGLYSQLAIDtAVLYTSVTNVADSLSAFSGLVIVYYDIPIVDMPITPYVGVGVGAAYISNPSKAVAVIDQKGFGFAYQAKAGVCYVVSPEIKLFAGARYFGSYGATFVMAAMDVTGIKNVVYSTVGAEAGV
>UniRef100_A0A518HG64	116	0.684	1.619E-25	43	170	195	0	129	130
-------------------------------------------KASFMAGGAAFGYKMDDIRVDVEGLYSQLNKNDDGGAtfAPTTVANSVAVFSGLVNVYYDIAIEDMPITPYVGVGVGAAYITNPSEATAVKDQKGFGFAYQAKEGVSYDVTPEINLYAGARYFGCYGASF------------------------
>UniRef100_Q4VVE7	116	0.649	1.619E-25	40	172	195	10	146	157
----------------------------------------DPFKASFMAGSAAFGYKMDDIRIDIEGLYSQLNKNKISgteKTGNTEIADNLSVMSGLVNVYYDVAIEDMPITPYVSVGIGAAYLSNPATKEVVaDQKHGFGFVYQAKAGVSYDVTQEIKLFAGARYFGSYGAKFDK----------------------
>UniRef100_A0A0G2QWR7	116	0.612	2.213E-25	16	172	195	4	159	182
----------------FLTAFPKIDGIDYKKDTD----IYSPLKASFIAGGGAFGYKMDDIRVDVEGVYSYlidQDVKDVVFTPSHTVAVSSSLIGPPINVYYDIAVEDMPITPYVGGGVAAAYITPPLDAAVNRQNGKFAFAGQARAGVSYDITPEIKLYAGARYFGSYAAHYDG----------------------
>UniRef100_C7DSH0	115	0.576	3.026E-25	16	164	195	0	146	150
----------------FYLLKTRIDGIEYKKGTE----VHDPLKASFMAGGAAFGYKMDDIRVDVEGLYSQLNKNDVGGAtfAPTTVANSVAVFSGLVNVYYDIAIEDMPITPYVGVGVGAAIYQQSFRASAVKDQKGFGFAYQAKAGASYEGKTEIKLYAGARYFG------------------------------
>UniRef100_A0A6P0YT90	115	0.260	3.026E-25	30	191	195	82	253	257
------------------------------GTTVDVEPVDITVDTDtGFGINGAIGYQFDQARAELDLGYRQNAVDGVTVGDLPevDTDGRFKTWTLAANGYYDIP-TGTAFRPYVGAGVGVARlvaddvsVNVPVAGEAELDESGVSFMFQAQAGLAYDFSEDASAFVGYRLQGIPGQNFSAADVDFNADTTlIHSAQVGAQ---
>UniRef100_A0A5J6RDZ1	115	0.702	4.138E-25	40	159	195	5	125	127
----------------------------------------DPLKASFIAGGGAFGYKMDDIRVDIEGLYSQLsKNDIKDATFTPDAADNLTAISGLVNVYYDVAIEDMPITPYVGVGVGAAYLSNPSKADAVKDKKGFGFAYQAKAGVSYDVTPEIKLFAG-----------------------------------
>UniRef100_Q2VIZ6	115	0.962	5.657E-25	87	192	195	2	107	108
---------------------------------------------------------------------------------------SLTAISGLVNVYYDIAIEDMPITPYIGVGVGAAYISTPLATAVSSQNGKFAFAGQARAGVSYDITPEIKLYAGARYFGSYGANFDKTNXDGKGELKVLYSTVGAEA--
>UniRef100_A0A518HFW8	115	0.641	5.657E-25	43	170	195	0	130	131
-------------------------------------------KPSFIAGGGAFGYKMDDIRVDVEGVYSYlnkNDVKDVVFTPADGATISLTTISGLVNVYYDIAIEDMPITPYVGVGVAAAYVSPRSENPINNQNSKFGFAEQVKGGVNYEVTPEVKHYAAARYFGSFGAHF------------------------
>UniRef100_A0A962AH09	115	0.288	5.657E-25	50	192	195	62	206	210
--------------------------------------------------SGAVGYDYgNNVRTEIELSYRSNKVDGLSDNTGPfaSPGGKVTATAVMANAYYDIP-TATPVTPYIGAGIGIAHVKTDnysTAGTIISDGKDNAFAYQGILGADYALESDLSLFGEYRYFSTEKVNMGYGN---KGTYHNHALMAGLKY--
>UniRef100_C7DSH6	114	0.659	1.058E-24	39	167	195	18	149	150
---------------------------------------HDPLKASFMVGGAAFGYKMDDIRVDVEGLYSQLNKNDVGecnICSNNCCKQCGSIFRGLVNVYYDIAIEDMPITPYVGVGVGAAYISNPSEASAVKDQKGFGFAYQAKAGVSYDVTPEIKLYAGARYFGSYG---------------------------
>UniRef100_UPI00209EDD4C	114	0.346	1.058E-24	1	172	195	31	225	267
-DEETSYYVSGHYNADLFNMMSgqELKFGTSSllslkkDGNEVESNYKPNYGKSFIGGGVAAGYTMEGIRVELEGLYSKLDVDNTGYTTSGdekvfgtvmaaketvkdevrGTNEGFTHIAAMINAYYDVDlgMEDIPVSPYIGIGAGLSMTNFIGA-------SHYKPAYQAKAGVSYAVTPEIKLYAGYRYFGVYGSEFKD----------------------
>UniRef100_UPI001AE4EE52	113	0.270	1.446E-24	49	192	195	67	210	347
-------------------------------------------------GDLSAGYATAmGLRAELETAWRWRNRVDDTSSATPalnGVDGKMSSIAFMGNLLYDFKF-GLPITPYIGVGAGVAGVK---QTLGGQSDRDWVFAYQGIVGASYDITDNLAVTLDYRYFATTDPEFDLGPASSKGEYRNHTILAGLRY--
>UniRef100_A0A212KSC2	113	0.293	1.977E-24	39	191	195	50	208	212
---------------------------------------KDSYDTG-FAGGAFVGYRsSNDFRAEFEIAYRTNSIETVRNRNTTAEvdgQGELYGVSFMGNVYRDLRWEDSSFVPYLGLGLGFMRMEYENETTGftTANSSDEVLAYQVMAGVSYEWTEQTSLFAEYRYFGTQQPKFtNDASVTFEGELQAHMTSLGVR---
>UniRef100_A0A2Z2GY01	113	0.527	2.702E-24	12	190	195	0	177	178
------------YNGEFLPFNTRIDGITYKKETKD----HDPLKPSFMAGGAAFGYKMDDIRVDVEGLYSHLNKNDVGGAtfAPTTVANNVAQFSRLVNVYFNIAIEDMPITPYVGVGVVGAYIINPSEASAVKDQKGFGFAYQPETGVIYDEAPQNKLYAAARHFVSSvAALFDKKTVSATNNINVLYSDAGA----
>UniRef100_A0A2E0EP09	113	0.271	2.702E-24	4	172	195	33	194	219
----SPWYV--QAHGE-FTWMEDTDLDIGGAKAGDLEYDLE------YAAGATLGYDFQPFRVEIEAMYREADFDdlANSVVAPAGFGGSIETYTAMVNAYYDID-TGSNWAPYVGAGLGVAQHEFDSIT-IQTSDEDTVLAYQAMAGISYNFSdyPAITIGGGYRFFGTQSPEFSD----------------------
>UniRef100_A0A317ECC0	113	0.305	2.702E-24	18	190	195	27	194	331
------------------PYVTGFGGYTINPDVGVDSDTNPSGHLSFdhgWVGGAAVGYDFGRARIEFEGAYRKNNYDELQLGTTTFTSDsDLAVISGLVNVLYDFE-NESVITPFIGFGIGAAYLD--------DDNSDTVLAYQGIAGAKISVTENLSAVVDYRYFRTLETDIGTNIGNLKFEYEQHTITAGL----
>UniRef100_C7DSG7	112	0.577	3.694E-24	16	167	195	0	149	150
----------------FYLLKTRIDAIEYKIRTE----VHDPLKASFMAGGAAFGYKMDEKTVDVEGLYSQlYNNDVGGATPAPtTVANSVAVFSGLVNVYYDIAIEDMPITPYVGVGVGAAIYSNPSEASAVKDQKGFGFAYQAKAGVSYDVFPVIKLYAGARYVGSYG---------------------------
>UniRef100_U5XJ97	111	0.627	6.903E-24	9	145	195	0	131	132
---------RLKYNGEILPFYTKVDGIT----KETGKEKDSPLTRSFIAGGGAFGYKMDDIRVDVEGLYSQLTKDATVV-YDNSAADSVAAFSGLVNVYYDIAIEDMPITPYVGVGVGAAYISNPSKVDAVKEQKRFGFAYQAKAG-------------------------------------------------
>UniRef100_A0A484HN20	111	0.276	6.903E-24	25	191	195	35	210	214
-------------------------GYIGSASLSDSDWNSPastgvTLNLSYDAGmalGAAIGYQLDVLRVEMELSHQKNNVTGVSFSGGSlDMSGDMSIVSLLANGYLDI-INNTPITPFLSVGVGLAKVEgndffVPGIGIGSGSADDTVQAFQIGGGLGYEINETVTLYANYRYFGTSDVDFDGT----RVSIGSHNFMVGAR---
>UniRef100_B5AXP8	111	0.793	9.436E-24	50	163	195	1	116	117
--------------------------------------------------GGAFGYKMDDIRVDVEGVYSYLNKNDVTDAkfTPDTIADSLTAISGLVNVYYDIAIEDMPITPYVGVGVGAAYISTPLKDAVNDQKSKFGFAGQVKAGVSYDVTPEVKLYAGARYF-------------------------------
>UniRef100_A0A518HG65	111	0.682	9.436E-24	43	169	195	0	128	130
-------------------------------------------KASFMAGGAAFGYKMDDIRVDVEGLYSQLNKNDEGGAtfAPTTVANSVAVFSGLVNVYYDIAIEDMPITPYVGVGVGAAYISNPSDGTAVKDQKGFGFAYQAKAGVSYDETPQIKLYAGARHYGSYGAT-------------------------
>UniRef100_A0A0B4ZN47	111	0.592	1.290E-23	13	171	195	0	157	158
-------------NGEFCPLFTKVEGVSNTKDKSDFSALKPF----FIKIGGAFGYKMGDIRVVVEGVYSYltkNDVKDVTFGPANIIAVSVTAISGLVNVYYDIAIEDMPITPYIGVGVGAAYINDQKDNAGNDQKSKFGFTDQVKAEVSYDVAPEVKLYDGASYFGSYGDNKD-----------------------
>UniRef100_A0A2E0ELA0	111	0.262	1.290E-23	47	191	195	66	219	223
-----------------------------------------------FAAGASIGFRpyysqsfLDNTRWELEYTYRAGDLDSVNNGALNvGLDGSIDAHAFMANLYYDIA-TGTQFVPYLGGGIGFASFDADSST-LAIDESSTEFAYQGMVGVSYtpRSVPDTEWNLGYRYFGTQDPEFSDAAGNtIEHEYNSHNVEVGAR---
>UniRef100_A0A3G3C4V2	110	0.546	2.410E-23	15	176	195	0	151	164
---------------EILPFRTKVDGIKNkSGREKDSPSR-------SFTGSGAFGYKMDDIRVDIEGLYSRLAKD--TADASEASLADSSAFSGLVNVYYD-TIEDMPVTPYVGIGVGAAYISNLSSSADVKNQKRFGFAYQAKAGVSYD-APEIKLFAGARYFGSYGAGFDKEGRN------------------
>UniRef100_Q8VR05	109	0.716	4.502E-23	5	124	195	0	111	125
-----SYYVRLQYNGEVLPFKTKIDGITHTSGQ-------SPLKASFTAGGGAFGYKMDDIRVDVEGLYSQLAKDATVVSDNK-AADSVTAFSGLVNVYYDIAIEDMPITPYVGVGVGAAYISNP----------------------------------------------------------------------
>UniRef100_A0A518HGA5	109	0.684	4.502E-23	43	170	195	0	129	130
-------------------------------------------KASFMAGGAAFGYKMDDIRVDVEGLYSQLNKNDDGGAtfAPTAVANSVAAFSGLVNVYYDIAIEDMPITPYVGVGVGAAYISNPSEASAVKDQKGFGFAYQAKAGVSYDETPQNKLYAGGGYYGCYGASF------------------------
>UniRef100_A0A2W7IXX4	109	0.235	4.502E-23	47	192	195	75	248	381
-----------------------------------------------YVGVLSLGYGFGNgFRTELEGNFRQNNIDTISgfrgAGRVTSSGGHQNTYGLMANAFYDFDVGDvfgtgIPFTPYIGAGVGYAWTNWNgvrastATTRTVIDDTDGQFAYQGIAGAAFPITsvPGLSLTAEYRFFGTLSPELDvrqtsfpsGVTTRGKAEVEnlNHSFLVGLRY--
>UniRef100_I3NWC6	108	0.669	1.149E-22	72	194	195	4	127	128
------------------------------------------------------------------------NVNNDEVLTPDTVAGSLKAISGLVNVYYDIAIEDMPITPYVGVGVGAAYVSXPLKEAINGQKNKFGFAYQAKAGVNYDVTPEIKLYAGARYFGSCGANFDsDASKKDKGGHAVFYSTVGAEVGV
>UniRef100_A0A2H0QWH9	108	0.329	1.571E-22	42	191	195	59	205	209
------------------------------------------YDPG-FGIGGAVGYNLtDQIRVEGELAYRETDVDSVSLGGTTVSGGNleLEIWSGMVNTYYNIPLDD-KVSPYLGAGIGAAYND---------NIEEFAFAYQAMAGVDFKVDEQGTLYGGYRYFGTTEFEenFSDAvlgNVTTKTDVSQHIVEVGYR---
>UniRef100_Q9AP20	106	0.564	4.008E-22	14	159	195	0	142	146
--------------GEVXPFKTKIDGVTYKSGKD----NNSPLKASWXAGGGAXGYKMDDIXVDVEGLYSQLSKDAXVVDTSPXVVESLTAFSXLVNVYYXXPIEDMPITPXLGVGVXAPXVXNPLXTEVTGDkKSGFGFAYQAKXGVXYDVTXEIXLYAG-----------------------------------
>UniRef100_A0A6A8QM52	106	0.294	4.008E-22	51	189	195	59	203	351
---------------------------------------------------GQIGYGFGPVRVEGELGWRSNGVDKNKQPFNTSGSGSLDAASVMANVYYDVK-TGTNITPYFGVGVGGVDVNAEkiRANGVTLSNKDaFVFGYQGIAGASYALNDNLSLKADYRYLRTLDAKLKEDPSYGvgktKADYQAHAIMIG-----
>UniRef100_K7N828	106	0.648	7.483E-22	24	145	195	0	120	121
------------------------DGITYKKD----KSDYSPLKPSFIAGGGAFGYKMDDIRVDVEGVYSYlnkNDVKDVTFDPANTIADSVTAISGLVNVYYDIAIEDMPITPYIGVGVGAAYISTPLEPAVNDXKSKFGFAGQAKAG-------------------------------------------------
>UniRef100_A0A5E4MSM2	105	0.361	1.022E-21	37	172	195	30	185	229
-------------------------------------TYKPKYKSSLLAGGIAAGYTMEGIRAEFEVFYSNLGVDGSdykasaggadapdnakkfgkktglteaDTANATGINDGFKSIVAMVNAYYDVDLSEIPVTPYVGAGVGVSRTTF-------VGNSHYKLAYQAKAGVSYAVTPEIKVYGGYRYFGMYGAEFKD----------------------
>UniRef100_A0A5D0VDE2	105	0.266	1.022E-21	36	192	195	64	241	265
------------------------------------DFYDDEMDGTFMIGAG-VGYKFNNhFRTDFTIDYEfpaefSSKGDCTSTCGAPGYSiekADIDVWTFMLNGYVDIGTWN-RITPYVGAGLGASYVSTsnitfqnpDGSTGSYDSDGNWNFAWALMAGASYDITPNLALDAGYRYLNIGDGRSKQFSTAGQTsrieyeDLSAHEFRLGARY--
>UniRef100_A0A2N3PRM3	105	0.292	1.022E-21	51	189	195	61	206	353
---------------------------------------------------GQVGYGFGPVRVEAELGWRANGVDKVKQPFNNANGkGSLDASSAMANVYYDIATE-TPITPFIGAGAGVVDVSADRIrvnNTTFSDDDRIVFGYQGIVGASYRLDDHWSLKTDYRYLRTLNAGLhedpSYGNGRSKAEYTSHAVLVG-----
>UniRef100_Q2VIY8	105	0.854	1.397E-21	86	192	195	1	110	111
--------------------------------------------------------------------------------------DSLTAFSGLVNVYYDIAIEDMPITPYVGVGVGAAYISTPWATAVSSQNGKFAFAGQARAGVSYDITPEIKLYAGARYFGSFGAHFDKDTAAAskdKGELKVLYNTVGAEA--
>UniRef100_A0A6H0HAT7	105	0.223	1.397E-21	2	171	195	23	221	280
--ETEGFYFGGGYHGQFFNSMSELQAKGDKISVNDvgnlrtKGQFLSKYQPSYnplFAANMAFGYERklgnNSYRTELEGMYSSIKVDNIGLEgnrisishlkdigegnnkktygyGIQVNNDKVENASVMANAYYYWKNDGLSFSPYVGAGVGATRMKMFETTSIRP-------AYQVKAGLGYSINESVNMHIGYRHFGVIGSNFD-----------------------
>UniRef100_UPI0018E05037	104	0.232	1.909E-21	47	192	195	60	226	359
-----------------------------------------------FGGVLSIGYGFGNgLRAEIEGNYRQNDVGKLTLGSTtlPRIGGTARTYGAMANVLYDFNL-GLPVVPYVGGGVGYAWTDYDTVrsrgpglSSVTTDDNEGQFAYQGIAGAAFPIAavPGLALTAEYRFLGTLRPELStvtrntagavTSNRDAKVDNYNHSVFVGLRY--
>UniRef100_A0A0K0VHH9	103	0.640	4.867E-21	59	181	195	0	124	128
-----------------------------------------------------------DIRVDVEGLYSQLNKNDVSGATFTPttVASSVAAFSGLVNVYYDIAIEDMPITPYVGVGVGAAYISNPSEASAVKDQKGFGFAYQAKAGVSYDVTPEIKLFAGARYFGSYGASFNKEAVSATKEI-------------
>UniRef100_UPI0022F157F1	103	0.215	4.867E-21	47	192	195	69	234	368
-----------------------------------------------FGGVLSIGYGFGNgLRAEIEGNYRQNDVDTLKAGGNlPGIGGTVRSYGAMVNALYDFNL-GLPVVPYVGAGVGYVWSDYDtvrsrglGRSSVTIDDDNGQFAFQGIVGAAFPIAavPGLALTAEYRFLGTLDPEFTAVTRNTAGVVTSrtkvdsenynHSVFLGLRY--
>UniRef100_I1T6R4	103	0.714	6.650E-21	71	182	195	4	115	120
-----------------------------------------------------------------------NDVKDVTFDPANTIADNVTAISGLVNVYYDIAIEDMPITPYIGVGVGAAYISTPLEPAVNDQKSKFGFAGQVKAGVSYDVTPEVKLYAGARYFGSYGANFDGKKTDPKDSTR------------
>UniRef100_UPI0018DF22A4	103	0.239	6.650E-21	47	192	195	85	268	401
-----------------------------------------------FMGSLAIGYGFGNgFRTEVEGSYRHNNVDRLGGfqnrAGGPPgvafrnIDGELQQYAVMANLYYDFQLPRWfpnmpvAVVPYIGGGVGYMWTDLDASgarlpagaNSVHIDDTTGQFAYQGIAGLSFPITavPGLSITAEYRYTGALQSKFDGTVRAPNGAVVSrgkyevdqahnHSALIGVRY--
>UniRef100_A0A7L8YP48	102	0.738	9.084E-21	5	113	195	0	105	106
-----SYYVRLQYNGEILPLFTKVDGITNvTGKEKDS-----PLKASFIAGGGAFGYKMDDIRVDVEGLYSQLSKDATIINTSeKNVADSLTAFSGLVNVYYDIAIEDMPITPYIC---------------------------------------------------------------------------------
>UniRef100_E3VXF8	102	0.771	9.084E-21	57	171	195	0	117	118
---------------------------------------------------------MDDIRVDVEGVYSYlnkNDVKDVVFTPADTIANSLTAISGLVNVYYDIAIEDMPITPYVGVGVGAAYISTPLATAVNSQNGKFAFAGQARAGVRYDITPEIKLCTGAGYFGSYGARFD-----------------------
>UniRef100_A0A7V1IML6	102	0.245	9.084E-21	47	191	195	97	250	254
-----------------------------------------------FVVGGAFGRRLGRiLRIEANLSYRRSDVDELTSTGVVLAgSGDVGVFAAMANVYADF-LPSAPIRPYLGVGLGVGVIDVnsdDAANVLIVDDSSVEFAWNLMAGAVVPVSDAISLFGGYRYLATTDPEFDATlvgvgSGTVEGEFDAHEGVAGLR---
>UniRef100_A0A225X4Y4	102	0.213	9.084E-21	2	171	195	23	221	280
--ETEGFYFGGGYHGQFFNSMSELQAKGDKVSVNDvgnlgtKGQFLSKYQPSYnplFAANMAFGYERklgnNSYRSELEGMYSSIEVDNIGLEgnrisishlkdigegnnkktygyGIQVSNDKVENASVMANAYYYWKNDGLSFSPYVGAGVSTTRMKMFGTTSIRP-------AYQVKAGFGYSINESVNMHIGYRYFGVIGNNFN-----------------------
>UniRef100_UPI001573DA9A	102	0.236	9.084E-21	2	167	195	23	218	283
--ETEGFYFGGGYHGQFFNSIGslKVEAAKGSKHVTVDEMYVPdkikgqkpsEYKGDYnppFAGGVAFGYEgelgNNSYRAELEGMYSSIKADNVGLEGnqmsvsylkeisekkyiydTKVDNDQIENMSVMANAYYHLKNDSFSFSPYVGAGVGLTRMKIFGEASIKP-------AYQLKAGLDYSINESVNMHVGYRHFGAFG---------------------------
>UniRef100_UPI001A968BDF	102	0.248	1.695E-20	47	179	195	67	214	370
-----------------------------------------------FGGVISVGYGFGNgLRAEIEGNYRQNDVNNIDAAGGrlPGISGTARTYGAMANVLYDFNF-SPLVVPYIGGGVGYAWTDYDNVGsrfyrgnqigrSVSIDDTDGRFAYQGIAGLAFPIAavPGLAITAEYRFFATLDPSFDGSSQSSTG---------------
>UniRef100_L7T1A5	101	0.725	2.315E-20	80	192	195	0	119	120
--------------------------------------------------------------------------------PADTIANSLTAISGLVNVYYDIAIEDMPITPYVSVGVGAAYVSTPLKTAINNQNSKFGFAGQVKAGVSYDVTPEVKLYAGARYFGSFGAHFDSETtgvdnkkVVTKDAYKVLYSTVGAEA--
>UniRef100_A0A4V3AAB9	101	0.264	2.315E-20	47	192	195	57	225	356
-----------------------------------------------WAAVGSLGWGFGNgLRAEVEGNYRTNDVDKSKVSGGGTVGGRgaLANYGVMANVLYDIQ-TGTPFTPYVGVGAGYGWLETDkyrasstvLNASATSDDTAGAFAYQAIAGVGYNLGAGVTLTTEYRFYGTVDPKIDGEVRSGAGPTGTvlragevksgnynHSVLVGLRY--
>UniRef100_UPI001358FFAD	101	0.245	2.315E-20	47	192	195	69	234	368
-----------------------------------------------FGGVLSIGYGFGNgLRAEVEGNYRQNDVDTLKAGGTlPGIGGTVRTYGAMVNALYDFNL-GLPVVPYIGAGVGYVWHDYDvvrsrgaGQSRVTIDGDDGQFAFQGIAGAAFPIAavPGLAITAEYRFLGSLDPEFTAVSRNAAGvttartkvdsENYNHSVFLGLRY--
>UniRef100_UPI0021F248C1	101	0.242	3.162E-20	47	192	195	66	238	371
-----------------------------------------------WVGVGSLGYGFGNgLRLEVEGNYRENDVGSLSVNGLPTPsfqGGRARSYGAMGNVLYDFAIPGVPVMPYLGAGVGYVWHDYERVRGVSggqllqFDDEDGKFAYQAIAGVGFNLGvPGLTLTAEYRFMGTLSPELSGTvrvannggaatgpvigRSSVEVDNFNHSVLVGLRY--
>UniRef100_Q2VIZ4	100	0.830	4.319E-20	87	192	195	2	107	108
---------------------------------------------------------------------------------------SLTAISGLVNVXYDIAIEDMPITPYVGVGVGAAYISTPLTTAVSIQNGKLAFAGQARAGVSYDITPEIKLYAGARYFGSYGAXFDNNTNDGXWELVVXYSTVGXHA--
>UniRef100_A0A8G0RNA5	100	0.615	4.319E-20	17	146	195	0	121	122
-----------------LPFKTKIDGIEHRLGQ-------SPLKSSFIAGGGAFGYKMDDIRVDVEGLYSQLAKDATVV-SDKEAAGSVTAFSGLVNVYYDIAIEDMPITPYVGVGVGAAYISNPSKADAVKGQKGFGFAYQAKAGV------------------------------------------------
>UniRef100_A0A6J4KGQ7	100	0.265	4.319E-20	42	192	195	53	225	275
------------------------------------------YKNLGAVGLASIGWGFGNgLRAEVEGNYRENEVERARVGGfrSTSAGGYLRNYGVMANVLYDINIPSFPVTPYVGVGAGYGWIESKkvrasaGGLTVTSEDTDSRFAYQAIAGAAYNLpVPGLALTAEYRFYGTLDPELRGSVRTGgangpviasdKTELTnyNHSVLVGVRY--
>UniRef100_A0A953E6D7	100	0.227	4.319E-20	51	192	195	63	229	362
---------------------------------------------------GSIGWGFGNgLRAELEGSYRQNRVDSAKGGGlrSNSAGGYLNNYAVMANVLYDFNIAGFPVVPYVGVGVGYGWVqsrkvyatSTAMGGSLTSNDTDAQFAYQGILGAAYNIAavPGLAITAEYRFFGTLEPSLKAEGRDGgrtgpilltvksEPTNYNHSVLLGVRY--
>UniRef100_A0A917L4V0	100	0.238	5.899E-20	47	188	195	75	233	375
-----------------------------------------------FAGVLSVGWGFGNgFRVELEGNYRQNEVDQVTVTGfGGNSSGTARTYGIMANAFYDFGaVFDWPVYPYLGLGIGYAWQNYDNVTiralatagntlpTARIDGTGGEFAYQAIVGLGFPIrsVPGLAITAEYRFFGTLSQDFDATATNANGVVQRSSVEV------
>UniRef100_A0A0P7Y0K7	99	0.233	1.503E-19	20	191	195	54	260	264
--------------------FTTGEGVVVPAGTvlasgTPLGWNTEFDTSGFV--SAAYGWRLDNgFRLEAEIGYSSSDVDthtDVTAGGNPigaadaavlitgspelgvtvadlvaDGRGQLRNTSFMINAYYDFDLEG-PLGAYAGAGIGASDVKVryNPSDTAIINDSETVFAYQAMAGVSYDVSDTFQLFGGYRYRATQNVDFDVTLFPATLDIenRSNILEVGAR---
>UniRef100_UPI001CFDA59A	99	0.257	1.503E-19	42	192	195	49	222	354
------------------------------------------YKHPGAAAVAAIGWGFGNgLRAELEGNYRYNEVDTATIGGirATSTAGRLHQYGVMVNAVYDIQ-TGTPFTPYLGVGAGYGWLETSkfrasvPGATVTSNDTDGAFAYQAIAGVGYNLGafvPGLTLTAEYRFYGTLDAKLDAevrtggpngqviDSGRIEPTNYNHSVLLGLRY--
>UniRef100_UPI0020C35DD0	99	0.245	1.503E-19	51	192	195	60	222	354
---------------------------------------------------GSIGWGFGNgLRAEVEGNYRDNSVDNWTVNGVrAGSAGYLRTYGVMGNVLYDFNLPGLPIVPYLGVGAGYAWSEIhngrfnRGTSSYRVDDSEGQFAYQGIAGIGYNLGamvPGLTLTAEYRFLGTLEPSLSVTRTAGPARVDVpgsfkpdnfnHSVLLGLRY--
>UniRef100_UPI001F529A44	98	0.228	2.802E-19	47	192	195	85	268	324
-----------------------------------------------FMGSLALGWGFGNgLRTEVEGSYRYNNVDrlggfQNRATGTPgvafgGIDGELQQYGVFANLYYDFQLPRWfpnmpvAFVPYIGGGVGYMWTDLNatgtrtvaGGNTINIDDTTGQFAYQGMAGVAFPITsvPGLAITAEYRYTGALQSKFDGTvtnpaggvVSNGSFEVDQahnHSAMLGVRY--
>UniRef100_A0A3A9JVD0	98	0.224	2.802E-19	47	192	195	67	240	374
-----------------------------------------------FGGVLSVGYGFGNgLRAEIEGNYRQGDVDQIKAGIGgrlPGISGTVRTYGAMANVLFDLPLALpVPVTPYIGGGVGYAWTDYDNVGsrfytpaggngrSFNIDDKDGNFAFQGIAGVAFPITavPGLAVTAEYRFFGTLDPKVTGSSRElngpairqkFETENYNHSAFVGLRY--
>UniRef100_A0A2U1UZY8	98	0.206	2.802E-19	47	192	195	89	272	406
-----------------------------------------------FMGALSVGYGFGNgFRTEIEGSYRYNNVDrlggfQNRAGGAPGvafrnIDGDMQQYAVMANVFYDFQLPRWfpnmpvAVVPYIGGGVGYMWTELEASgarlpagaNSVRIDDSAGQFAYQGIAGLAFPITavPGLSVTAEYRYTGALQTKFDGTVRNPAGGVVSrgsyevdqahnHSAMLGLRY--
>UniRef100_UPI001444BB98	97	0.235	5.224E-19	3	167	195	24	224	285
---TEGFYFGSGYYGQFFNSMSslkvETKDITHASIKDGTNPEakgqlLDKYKSNYnplFAPNVAFGYegKFgdNSYRAELEGIYSSVKVDGIGLGgnkadityqkkfktgtegseqdktygyGIKVDNDKIENISVMANAYYYWKNDDFSFSPYVGAGVGATRMKMFGQTSIRP-------AYQLRAGLDYSINENVNMHIGYRHFGVIG---------------------------
>UniRef100_UPI00165A1186	97	0.218	5.224E-19	47	192	195	67	240	318
-----------------------------------------------FGGVISVGYGFGNgLRAEIEGNYRQGDVDTMKAGIGgrlPGISGTVRTYGAMANVLFDLPLALpVPVTPYIGGGVGYAWTDYDNVGsrfytanggngrSFNIDDTDGNFAFQGIAGVAFPIAavPGLAVTAEYRFFGTLDPKVSGASRDqngpviaqkFETENYNHSAFIGLRY--
>UniRef100_UPI001CA4792F	97	0.273	5.224E-19	31	172	195	44	197	361
-------------------------------DTADGDRTSISFEWGW-AGVLSVGYGFGNgLRIELEGNYRNNDVDTIKVNGvnTPRAGGTATTWGLMVNALYDFNLG--PVLPYVGVGAGYAWHDYDsvgfrqnsggNSGTVNVGGTNGAFAYQAILGLAFPIqaVPGLALTAEGRFFGTANEDIDG----------------------
>UniRef100_UPI001EF4CC4F	97	0.218	5.224E-19	47	192	195	67	240	374
-----------------------------------------------FGGVISVGYGFGNgLRAEIEGNYRQGDVDTMKAGIGgrlPGISGTVRTYGAMANVLFDLPLALpVPVTPYIGGGVGYAWTDYDNVGsrfytanggngrSFNIDDTDGNFAFQGIAGVAFPIAavPGLAITAEYRFFGTLDPKVSGASRDqngpviaqkFETENYNHSAFIGLRY--
>UniRef100_K7N7T1	97	0.677	7.133E-19	32	145	195	4	121	122
--------------------------------TADTTDTTDLYTASFIAGGGAFGYKMDDIRVDVEGIYSQLNQNTTVTGtsvPAGGIAKNLTAISGLVNVYYDIAIEDMPITPYVGVGVGAAYVSNPLAKKANDDKaSGFGVAYQAKAG-------------------------------------------------
>UniRef100_A0A3G3BS24	97	0.780	7.133E-19	86	176	195	22	112	123
--------------------------------------------------------------------------------------DSLTAFSGLVNVYYDIAIEDMPITPYVGVGVGAAYISNPSKTGVVKDQKGFGFAYQAKAGVSYDVTPEIKLFAGARYFGSYGASFDKAAKD------------------
>UniRef100_C7DSG8	97	0.555	7.133E-19	16	148	195	0	130	150
----------------FCPLKPRIVGIGIKRGTE----VHDPLKASFLAGGAAFGYKRAGCRVDVEGLYSQLSKSGVGGAtfAPTTVANSVAVFSGLVNVYYDIAIEDMPITPYVGVGVGAAYISNPSEASAVKDQKGFGFAYQAKAGVSY----------------------------------------------
>UniRef100_A0A9E2U9F7	97	0.302	7.133E-19	45	167	195	54	180	227
---------------------------------------------SFNAGynvGVRGGYRLGAWRFEEEYSYRHNNVAEYGEASTG-VNGNRHTHSIMTNVVYDF-ILGWPVSPHIGVGIGAMNVSDHLSVPSSgvlFNDSSWQFGYQAIAGLRYEINPYLALDLDYRYLATTE---------------------------
>UniRef100_A0A5B2TCF7	97	0.222	7.133E-19	47	192	195	85	268	305
-----------------------------------------------FMGALALGWGFGNgLRTEIEGSYRYNNVDRLGGfqnrAGGPPgvafrgIDGDMQQYGVFANLYYDFQLPRWfpnmpvAVVPYIGGGVGYMWTDleasgtrlTPGGNSVRIDDTVGQFAYQGMAGLAFPISavPGLSVTAEYRYTGTLQSKFDGTVTNPAGGVVSrgsyevdqahnHSAMLGVRY--
>UniRef100_UPI001906F51A	97	0.262	7.133E-19	39	171	195	46	189	353
---------------------------------------RWEYKHPGFAGVASIGWGFGNgLRAEIEGNYRYNEIDKIRLNGARVASaGQVQQYGAMVNALYDIQ-TGTAFTPYLGVGVGYGWFETTkvrvgpvNGAVITSEDTAGNFAYQGIAGVGYNLGamvPGLTLTAEYRFYGTLDPKVD-----------------------
>UniRef100_A0A502FQH5	97	0.233	7.133E-19	47	189	195	64	217	369
-----------------------------------------------WTGVGSVGFGFGNgLRLEAEGNYRENNHGDFRLRGVPALtsqGGRARSYGGMGNVLFDFNIPGIPVTPYLGAGAGYVWHEYDgvrgnaLGQQITIDDREGNFAYQGIAGVAFNLGvPGLALTAEYRFLGTLSPELNATVRNSTGSATPGNVVLG-----
>UniRef100_UPI001CFEB687	97	0.229	7.133E-19	47	192	195	43	220	370
-----------------------------------------------WAAFGRLGYRFDqNWRVELEGGYREGQLAEVSrtaptpletgicqpsvVGPCDVPAGHMQVASLMANVIYDFGDESWALRPFIGMGAGVARVDTEFLGSIGGnrtvgiaaDDANTALAAQFLGGVSWAIGNRANLDLTYRYFRT-DFEFDTQVSNplrqvgqIEGDYnDSHAVTLGLRY--
>UniRef100_Q2VIY7	96	0.762	9.739E-19	86	182	195	1	97	107
--------------------------------------------------------------------------------------DNLTAISGLVNVYYDVAMEDMPITPYXGVGVGAAYISTPLKTPINDQKSKFGFAGQVKAGVSYDVTPEIKLYAGARYFGSYGANFDGKKTDPKDXXK------------
>UniRef100_C7DSH4	96	0.520	9.739E-19	16	163	195	0	145	149
----------------FYLLKPRIDGIEYKKGTE----VHDPLKASFMAGGAAFGYKMGDIRVDVEGLYSQLNKNDVGGAtfAPTTVANSVAVFSGLVNVYYDIAIEDMPITPYRWCWCWCSIYQQSFRSSAVKDQKGFGFAYQAKAGVSYEGTTAIKLYAGARYF-------------------------------
>UniRef100_A0A7W0JDB3	96	0.308	1.330E-18	43	163	195	48	165	185
-------------------------------------------KPGFM-GGVSIGYKFENsVRLEGEFAYRRNRMKVPSYYDGHCA---LTTHSVMANVYYDHDL-GYEWTPYIGAGIGYAHNTTMIHTkGDGVFSSQNKFAYQVMAGVNYKICDKTYAGLEYKYF-------------------------------
>UniRef100_UPI0010544EC5	96	0.297	1.330E-18	39	169	195	49	186	212
---------------------------------------TDSDYQSGFNAGGSIGYKSNPLRYEGQLTYLSANLNKFRINGIQQTGvtGYSNAILGMANVYYDIPPILEPIQPFLGVGLGYAWVHAKLGSTGPGvttsyEGSNSVFAYQALAGLTYNFAENYALNLGYRYIGTERAD-------------------------
>UniRef100_UPI0007EE9E41	96	0.237	1.330E-18	2	167	195	23	217	271
--ETEGFYFGSGYYGQFFNGMGELKAKIGDKDAADTNkvsindrdaqntegQLLSKYKGDYnppFAANVALGYtgelNGNSYRAELEGMYSSVKVDNIGLTSGQmtisytegsdkygsiINHDQIENISVMANVYHHWKSDRFSFSPYVGVGVGATRMTM-------FEKSSIRPAGQLKAGLDYRINEDVNMHIGYRGFGAIG---------------------------
>UniRef100_UPI0022321211	96	0.237	1.330E-18	2	167	195	23	217	279
--ETEGFYFGSGYYGQFFNGMGELKAKIGDKDAADTNkvsindrdaqntegQLLSKYKGDYnppFAANVALGYtgelNGNSYRAELEGMYSSVKVDNIGLTSGQmtisytegsdkygsiINHDQIENISVMANVYHHWKSDRFSFSPYVGVGVGATRMTM-------FEKSSIRPAGQLKAGLDYRINEDVNMHIGYRGFGAIG---------------------------
>UniRef100_I1T6W7	96	0.669	1.815E-18	59	191	195	1	136	137
-----------------------------------------------------------DIRVDVVGVYSYLNKSDVTDAkfTPDIXADSYTAISGLVNVYYDIAIEDMPITPYIGVGVGAARISTPLKAVVGSQPYKFGFAGQVXAGVXYDVTPXXXXYAXARYFGSFXAXFxNAATGKDKGELXVLYSTVGAE---
>UniRef100_UPI001055084C	96	0.281	1.815E-18	38	190	195	49	201	212
--------------------------------------TDASYQAGFDAGG-SIGYKSNPMRYEGELTYLNANIKNFEINGIRqiSPSGYSNAILAMANAYYDFPAIVAPIQPFLGLGLGYAWVNAKLNSAGPngatrFTGSNSVFAYQATAGLTYNFAENYALNIGYRYVAT-----EKADDLGKV-FQAHLANVGI----
>UniRef100_A0A5E4NKJ6	96	0.296	1.815E-18	1	123	195	481	645	691
-DGDSSYYVRLQYNGDFFNVMSEKELKLGSGTSAaplfsidkvgakTVASYKPKYKTSLFAGGIAAGYTMEGIRAEFEVFYSNLGVDGsdykasaggadapdnakafgkktgltglTDATNATGTNDGFKNIVGMVNAYYDIDLgsESIPVVPYVGAGVGVSRTTF-----------------------------------------------------------------------
>UniRef100_A0A523K4V7	95	0.261	2.478E-18	47	170	195	69	194	221
-----------------------------------------------FTVNGAFGRYLDDervIRLEAEALYDRADISNI---GGTKVSGSLSNMGVMFNFLYDIP-TNSRWIPYLGGGIGYSQVfvdDLSVGGVTLVDDSAGAFAWQFKAGIAYQFNPSMAVTLAYRYFATDNVSF------------------------
>UniRef100_UPI0003B6E7B8	95	0.275	2.478E-18	32	181	195	52	217	236
--------------------------------TANNATTGNWDSDDGWLGAVAVGYDWSgmgvDMRTELEYTYYGSDHDfdaqnATSGGSTATVSGSIdNIQTLMLNAYYDFD-TGSAWTPYVGAGLGMAFISADLDfssnwrnAPEDNSFTETNFAWQVGAGVAYDITDYCVLDFNARYVHLGDVDYSENSSEGKYTW-------------
>UniRef100_UPI0006AD04FC	95	0.272	2.478E-18	47	169	195	56	176	260
-----------------------------------------------WAAGGVVGYDFVGPRIELEGTYRSNNGTGNVAFPTGYANvyGKVDQLSIMANLLYDF-MPGATITPYVGAGAGIAFVD---STIQGCGLCSTQFAYQGIVGIGWNVTESLRVNLDGRYYGTTSPN-------------------------
>UniRef100_A0A7Y6MV51	95	0.203	2.478E-18	2	169	195	23	226	294
--ETEGFYFGGGYHGQFLNSIGSLEVKQTSGAEETGKAAHftineayirgkvkgkkpSEYKREYnppFAGGVAFGYEgelgNNSYRAELEAMHSSVKADNVGLKGnqmgvsyiktisgsnyvyaATVDNDQIENTSVMANAYYHLKNDSFSFSPYVGAGVGLTRVKIFGEASIRP-------AYQLKAGLNYSINESVNMHVGYRHFGAFGAN-------------------------
>UniRef100_A0A4R0Y8Z8	95	0.240	2.478E-18	42	192	195	82	259	390
------------------------------------------YEPG-FTGALSMGWGFGNgLRVEVEGNYRQNDVDKVGGFPGfgarSPAGGVQRTYGAMANVLYDFRIPGMPWvVPYIGGGAGYAWRDWDtlrfqgTGAAAISRASEGSFAYQAIGGFAFPIAqvPGLAVTAEYRYFATDFNDMNtrviRTSGPGTGagvaggqlraSNENHSVLVGLRY--
>UniRef100_A0A5J6REL0	95	0.620	3.383E-18	17	139	195	0	119	120
-----------------LPFKTEIKGIEYKKDNKD----QDLLKASFMAGGAAFGYKMDDIRVDIEGLYSQLSKNEVdGATATPKVADNLTAFSGLVNVYYDVAIEDMPITPYVGVGLGAAYLSNPLKSPVGDKKHGFGFA-------------------------------------------------------
>UniRef100_A0A1T4P8C2	95	0.256	3.383E-18	47	169	195	57	178	321
-----------------------------------------------YAVGGKVGYDFVGPRLELESIYRNNQSSGYVLFPGGTawVNGQINDLSVMANALYDF-LPGAIVTPYIGAGLGIAFLDPSVSAGCTMCN--TQFAYQGMIGIGFKATPNIRIDLEGRYYGTTNPN-------------------------
>UniRef100_UPI001BA97CEB	95	0.248	3.383E-18	47	172	195	59	197	361
-----------------------------------------------WAGVLSVGYGFGNgLRAELEGSYRSNDVDNIKVNGrnAPRAGGTVNSYGVMVNALYDFNLG--GVMPYIGAGIGYVWQDVDslgfrassnnASGSVDVGGTEGAFAYQAIVGLAFPIDavPGLALTAEYRFMGTTGHTIDG----------------------
>UniRef100_A0A2C7A5U8	94	0.228	4.618E-18	47	172	195	89	241	269
-----------------------------------------------FMGALSIGYGFGNgLRTEIEGSYRYNNVDrlggfQNRAGGAPGvafrnIDGDMQQYAVMANVFYDFQLPRWfpnmpvAVVPYIGGGVGYMWTDLEASgtrlpagaNSVQIDDTAGQFAYQGIAGLAFPITsvPGLSITAEYRYTGALQSKFDG----------------------
>UniRef100_UPI0021F23CBB	94	0.267	4.618E-18	47	170	195	70	211	280
-----------------------------------------------FAGVVSIGWGFGNgLRTEIEGFYRRNDFDGGTVAGlsSRSNGGSLWQAGAMVNVLYDIDLRQLGwaqpiFTPYIGGGIGWSFITQDnvradfrptRSQVLVTDDDDNVFAFQGIAGLAFPLGvPGLSLTAEYRFFGTTEPSF------------------------
>UniRef100_A0A521L248	94	0.263	4.618E-18	47	177	195	67	195	310
-----------------------------------------------FAVGGSIGYDFVGPRVELEGVYRSNyaSLTSNVVGINAAAGSQINQTAIMANLFYDFNAGGT-IVPYIGAGAGVAFVNASALGGSTAS---TQFAYQGIIGVGYNIDPMFRINLDGRYYGTTNPTINNPFVGG-----------------
>UniRef100_A0A521QL81	94	0.272	4.618E-18	47	169	195	131	251	357
-----------------------------------------------WAAGGIVGYDFVGPRIELEGTYRSNNGTGNVAFPTGYANvyGKVDQLSIMANLLYDF-MPGATITPYVGAGAGIAFVD---STIQGCGLCSTQFAYQGIIGIGWNVTESLRVNLDGRYYGTTSPN-------------------------
>UniRef100_UPI001BA8655E	94	0.241	4.618E-18	47	172	195	59	197	361
-----------------------------------------------WAGVLSVGYGFGNgLRAELEGSYRTNDVDNIKVNGinAPRAGGTVSSYGLMVNALYDFNLG--GVMPYLGAGIGYVWQDVDslgfransnnASAGVDVGGTEGAFAYQAIVGLAFPIDavPGLALTAEYRFMGTTGHTIDG----------------------
>UniRef100_A0A962AIF0	94	0.246	6.303E-18	26	172	195	34	188	213
--------------------------IANPSNSSVSGSSTGKVKYGFSSGAGIVGgwqpealsSDTGDVRFEGEASYHAMKLKNVLANTNP--SGDLKAIALMGNAYYDFN-TGTGFKPYVGAGVGQGFVKFPKGQGLGNSDStQNVFAYQAMAGVSYtpESMPQTDWSLGYKYMGFEKPSFSD----------------------
>UniRef100_UPI002231E75C	94	0.224	6.303E-18	2	170	195	23	224	278
--ETEGFYFGSGYYGQFFNSTGELKtsttGIKNLSINDRSAQNTEgqllsKYKGDYnppFAANVALGYtgelGNNSYRAELEGMYSSVKVDNIGLASSQmtasyvkvvgeknsaeekhlygaiVNHDQIENISVMANVYHHWKSDRFSFSPYVGIGIGATRMTMFEKPSIRP-------AGQLKAGLDYRINEDVNMHIGYRGFGVMGNNF------------------------
>UniRef100_A0A6H2NVQ2	94	0.238	6.303E-18	2	170	195	23	229	283
--ETEGFYFGSGYYGQYLNYMGELKAKIGDKDAADTNkvsmndrdaqntegQLLSKYKGDYnppFAANVALGYtgelGSNSYRVELEGMYSSVKVDNIGLASSQmtasyvkvvknknnaeekhlygaiVNHDQIENISVMANVYHHWKSDRFSFSPYIGIGIGATRMTMFEKPSIRP-------AGQLKAGFDYRINEDVNMHIGYRGFGVMGNNF------------------------
>UniRef100_UPI001EF44ACC	94	0.229	6.303E-18	49	192	195	82	264	398
-------------------------------------------------GVLSLGYGFGNgFRVEVEGNYRYNELDKMGGFPGRAvgtnagsafrnFDGEVQQYGVMANVYYDFQLPQWfptmpvAVVPYIGGGVGYMWTSMDargtrrgaPGETVDINDTAGQFAYQGIAGLSFPITsvPGLAITAEYRYMGTLQSKYDGrvrnaagqNVANGSFEVDQahnHSALIGVRY--
>UniRef100_A0A8X6NB59	94	0.224	6.303E-18	2	170	195	699	900	954
--ETEGFYFGSGYYGQFFNSTGELKtsttGIKNLSINDRSAQNTEgqllsKYKGDYnppFAANVALGYtgelGNNSYRAELEGMYSSVKVDNIGLASSQmtasyvkvvkdnngaeekhsygaiVNHDQIENISVMANVYHHWKSDRFSFSPYVGIGIGATRMTMFEKPSIRP-------AGQLKAGLDYRINEDVNMHIGYRGFGVMGNNF------------------------
>UniRef100_I1T6V2	94	0.846	8.604E-18	77	167	195	16	106	108
-----------------------------------------------------------------------------TFTPADAIADSLTAISGLVNVYYDIAIEDMPITPYIGAGVGAAYLSTPLKTAVNGQNSKFGFAGQVKAGVSYDVTPEVKLYAGARYFGSYG---------------------------
>UniRef100_U5XJ85	94	0.702	8.604E-18	62	172	195	0	109	114
--------------------------------------------------------------VDVEGLYSQLTKDATVV-YDNSAADSVAAFSGLVNVYYDIAIEDMPITPYVGVGVGAAYISNPSKVDAVKEQKRFGFAYQAKAGVSYDVTSEIKLYAGARYFVSYGASFNK----------------------
>UniRef100_A0A2Z3KLF5	94	0.272	8.604E-18	38	165	195	48	183	213
--------------------------------------FDNVDYESGFNAGLRLGYQYNPMRYELEYTYLRANTQNFQVDFIDQIGvtGNTNANIGMANIYYDFPDVILPtISPFVGVGIGYAYIQTSLESTGPfgvtlFDDHQHAFAYQGTAGLTFNFAENWALNAAYRYLAT-----------------------------
>UniRef100_A0A512NNV5	94	0.306	8.604E-18	47	168	195	57	176	320
-----------------------------------------------WALGGKVGYDFVGPRVELEGMYHSNTGTAVVAFPTGYanVRGRIEQISVMANALYDF-FPGAMITPYVGGGVGVAFVDANI---QGCNLCLTMFAYQAILGIGYNATPAMRIGLEGRYYGTTNP--------------------------
>UniRef100_UPI0013B4602F	93	0.214	1.174E-17	47	163	195	59	198	201
-----------------------------------------------WAAFARLGYRFNpNWRVELEGGYRSGDIGTVRavsgtqglcnltpaTGPCYSPEGDIESTTLMANVIYDFGYSAWNIRPFVGLGVGVNHVSTDAIGRlratpavtFTADDSSTKFAAQAIAGLAWAVSDRANIDLTYRYL-------------------------------
>UniRef100_A0A917N9P3	93	0.280	1.174E-17	45	169	195	55	186	212
---------------------------------------------SGFNAGGSIGFKSNPLRYEGQLTYLSANLNKFRVNGTEQTGvaGYSNAILAMANVYYDIPPILEPIQPFLGVGLGYAWVHAKLKSSGPGattayEGSNSVFAYQALGGLTYNFAENYALNLGYRYVGTERPD-------------------------
>UniRef100_UPI002227F6F3	93	0.218	1.174E-17	2	167	195	23	221	275
--ETEGFYFGSGYYGQFFNGMGELKAKIGDTAATDANnvsindrsaqntdgQSLSKYKGDYnppFAANVALGYtgelNGNSYRAELEGMYSSVKVDNIGLTSGQmtisytkdkndpkesygaiVNHDQIENISVMANVYHHWKSDRFSFSPYVGVGVGATRMTM-------FEKSSIRPAGQLKAGLDYRINEDVNMHIGYRGFGAIG---------------------------
>UniRef100_UPI0016511557	93	0.230	1.174E-17	2	170	195	23	228	282
--ETEGFYFGSGYYGQYLNYMGELKAKIGDKDAADTNkvsindrdaqntegqllSKYKGYYNPPFAANVALGYtgelGSNSYRVELEGMYSSVKVDNIGLTssqitvsylkengndsnkgtylyGAAVSHDQIENISVMANVYHHWKSDRFSFSPYIGIGIGATRMTMFEKPSIRP-------AGQLKAGFDYRINEDVNMHIGYRGFGVMGNNF------------------------
>UniRef100_UPI0013318727	93	0.246	1.174E-17	47	170	195	70	211	326
-----------------------------------------------FAGVVSLGWGFGNgLRTELEGFYRQNDFDSTTAAGVTsrTNGGHLWQAGAMVNVLYDLDLRRFGwaepiFTPYFGGGIGWSFVAQDnvraefrptRSQTLVTDDDDNVFAFQGVVGAAFPLGvPGLSLTAEYRFFGTTGPNF------------------------
>UniRef100_A0A953E6V4	93	0.227	1.174E-17	42	192	195	62	244	378
------------------------------------------FDTGFVALG-SIGWGFGNgLRVELEGNYRQNDV-SKFKGFAPFLWGHnnaggiQSTWGAMVNAFYDFDLANFGlspslVQPYIGVGVGYAWTDWHHVRATSVNgvrvtagGTEGEFAYQAIAGAAFPLTqwgvPGLSVTAEYRFFGTLEPSFNARLFStatgadlGGAKLRSqnlnHSVLLGLRY--
>UniRef100_A0A0G3BDQ4	93	0.955	1.603E-17	81	170	195	1	90	91
---------------------------------------------------------------------------------PDTIADSLTAISGLVNVYYDIAIEDMPITPYIGVGVGAAYISTPLATAVSSQNDKFAFAGQARAGVSYDVTPEVKLYAGARYFGSYGANF------------------------
>UniRef100_A0A8I0FDC7	93	0.210	1.603E-17	4	190	195	22	256	263
----EGFYIGGKYHGQFFNNTGSLKVTSSSGKditaanvndrigANTESQSIDKYKPNYdppFSASVVLGgvkqLEQHECRFELEGMYSQVKVDNIGLINGPitvmynmkdkgnedaaysiiANHDQIENSSIMANVYHHWKNDQFSFSPYVGAGIGGTRIKMFEKTSIRP-------AYQLKAGLNYQVNKDTDIYIGYRHFGVIGGNFDKfatlkkgksdwVKDDSTTNLKnsffgTHGVEVGM----
>UniRef100_A0A6J3WSK8	93	0.620	2.187E-17	19	140	195	0	118	119
-------------------FYTKVDGITNAtGKEKDSPLTR-----SFIAGGGAFGYKMDDIRVDVEGLYSKLAKDTDVVNTSETnVADSLTAFSGLVNVYYDIAIEDMPITPYVGVGIGAAYITNPSKADVVKDQTGFGFAY------------------------------------------------------
>UniRef100_A0A941TGT9	93	0.272	2.187E-17	47	169	195	53	174	196
-----------------------------------------------YALGGKIGYDFVGPRLEVEGLYRHNNSSgwVNYPGAVTYVNGQINQFSLMTNALYDI-TPGAKFVPYVGGGIGLAFIDPSVSAGCTM--CSTQFAYQAMAGLGFNAAPNVRFNLETRYYGTTNPT-------------------------
>UniRef100_A0A0W0RJM0	93	0.264	2.187E-17	38	165	195	48	183	213
--------------------------------------FDNVDYESGFNAGLRLGYQSNPMRFELEYTYLRANTQSfqVDFIDQTGVSGNTTANIGMFNIYYDFPDVILPtISPFVGAGVGYAYIQTSLNSTGPfgvtlFDDQQNAFAYQGTAGLTFNFAENWALNAAYRYLAT-----------------------------
>UniRef100_D6QX12	93	0.212	2.187E-17	2	167	195	2	196	250
--ETEGFYFGSGYYGQFFNGIGELKAKIGdtaatatnnvsvndRSAQNTEGQSLSKYKGDYnppFAANVALGYtgelGNNSYRAELEGMYSSVKVDNIGLTSGQmtisykekseqygsiINHDQIENISVMANVYHHWKNDHFSFSPYVGVGIGATRMTM-------FEKSSIRPAGQLKAGLDYRINEDVNMHIGYRGFGAIG---------------------------
>UniRef100_A0A7G5CA39	93	0.225	2.187E-17	2	169	195	23	228	288
--ETEGFYFGSGYYGQYLNYMGELKAKIGDKGAADTNkvsindrdaqntegQLLSKYKGDYnppFAANVALGYtgelGNNSYRVELEGMYSSVKVDNIGFASSQitasyvkvvkdqndaeekhlygaiVNHDQIENISVMANVYHHWKSDRFSFSPYVGIGIGATRMTMFEKPSIRP-------AGQLKAGLDYRINEDVNMHIGYRGFGAIGND-------------------------
>UniRef100_A0A537N3U8	93	0.284	2.187E-17	5	173	195	36	190	333
-----GFYIGAEGGGNWM--FS-------TSTTTSFGATGTLYPALGWAAGGMIGYDFVGPRVELEGIYRSSQA-TVGGGPFNSFGASKDDIGILANVLYDFNAGGT-IVPYIGAGAGIAFVK---SSALGLSSDSTQFAYQAILGVGYNIDPMFRVNLDARYYGTTNPNLAGN---------------------
>UniRef100_UPI001A96C1DF	93	0.225	2.187E-17	49	192	195	82	263	397
-------------------------------------------------GVLSLGYGFGNgFRTEIEGSYRYNELDKLGGFPGrnggvatsnfRNFDGEVQQYGVMANVYYDFQLPQWfptmpvAVVPYIGGGVGYMWTDIDakgsraaaNGNTVSINDTAGQFAYQGIAGLAFPITsvPGLSITAEYRYTGALQSKYDGdvrtptgaTVATGKFEVDQahnHSALIGVRY--
>UniRef100_A0A3N5T439	92	0.271	2.985E-17	86	192	195	2	101	104
--------------------------------------------------------------------------------------GDVSTISLMVNGYYDFMPKET-ICPFIGAGIGYANVEGDIDELGSEDDN--VFAYQVAVGVAFAINPQTKIDVQYRYFDTDDGDFDGL----EVEYGTHNAMLGVRY--
>UniRef100_A0A941TMT5	92	0.272	2.985E-17	47	165	195	56	173	199
-----------------------------------------------YAVGGKIGYDFVGPRVELEGTYRNNTSSgwVNFPGAVAYVNGQINQFALMGNVLYDF-VPAAKFVPYVGGGLGLAFIDPSVSAGCTM--CSTQFAYQMMAGIGYNSSPNIRLNLEARYYGT-----------------------------
>UniRef100_A0A7G3ZYH8	92	0.264	2.985E-17	38	165	195	48	183	213
--------------------------------------FDNVDYESGFNAGLRLGYQSNPMRYELEYTYLRANTQNFQVDFIDqiGVSGNTNANIGMFNFYYDFPDVILPtISPFVGVGIGYAYIQTSLEGTGPfgitlFDDHQHAFAYQGTAGLTFNFSENWALNAAYRYLAT-----------------------------
>UniRef100_UPI0016663036	92	0.241	2.985E-17	48	192	195	65	242	276
------------------------------------------------AGVLSLGWGFGNgLRAEVEGGYRWNHIDKAGIAPGlaapfsgalVQFRGSQRTVSVMANVLYDFALfGNMPVVPYVGAGVGWAWIETHklratsnaFGLRFESDDWDNRFAYQAIAGLSFNLpVPGLALTTEYRFFGTLSPSHGGqvrainapgrpvvASGAFDTDNFNHSIMLGVRY--
>UniRef100_A0A521R766	92	0.300	2.985E-17	47	176	195	53	173	277
-----------------------------------------------FALGGQIGYDFVGPRVEVEVGYGQLPTNVN--IPGTAITGKVGQLSAMANVLYDFMPTST-ITPFVGVGAGVAFVDSNASLG------STQFAYQAIVGVAYNISESMRFQVQGRYFGTTNPSVNTPFGN------------------
>UniRef100_UPI001A97441E	92	0.282	2.985E-17	49	172	195	82	233	397
-------------------------------------------------GVLSLGYGFGNgFRVEVEGNYRYNEVDKLGGFPARApgagfgsafrnFDGQQKQYGAMANVYYDFQLPQWfpnmpvAVVPYIGGGVGYMWKDVDARgtrrdapnTIVSIDDTTGAFAYQGIAGLSFPIAsvPGLAITAEYRYTGSLQSKFDG----------------------
>UniRef100_A0A1T4PBF4	92	0.264	4.073E-17	47	165	195	54	171	197
-----------------------------------------------YALGGKLGYDFVGPRVELEGMYRNNisSGWVNFPGAISYVNGQINQFALMGNALYDF-TPGAKFVPYVGAGIGVAFIDPSVSAGCTM--CSTQFAYQAIGGIGYNAAPNVRFNLETRYYGT-----------------------------
>UniRef100_A0A5C6DEC5	92	0.286	4.073E-17	47	169	195	99	227	254
-----------------------------------------------WAIGGALGRRIGNgFRAELEFAFRSNTADTFVAPRGRVAgewSGHSFAYSGMGNVYYDVcDLQVAGITPYIGGGIGLAVVDADFESlGLPIEIQDAAFAYQAIVGATKQLNRSVDLFAEYRYVGTTDIT-------------------------
>UniRef100_D6QX20	92	0.218	4.073E-17	2	171	195	2	200	266
--ETEGFYFGSGYYGQFFNGIGELKAKIGdtaatatnnvsvndRSAQNTEGQSLSKYKGDYnppFAANVALGYtgelGNNSYRAELEGMYSSVKVDNIGLTSGQmtisykekseqygsiINHDQIENISVMANVYHHWKNDHFSFSPYVGVGIGATRMTM-------FEKSSIRPAGQLKAGLDYRINEDVNRHIGYRGFGVLGSNVD-----------------------
>UniRef100_UPI0021F8198F	92	0.208	4.073E-17	2	167	195	23	221	283
--ETEGFYFGSGYYGQYLNYMGELKAkigdtaatdagnvsVNGRDDQNTEGQLLSKYKGDYnppFAANVAFGYtgelGNNSYRVELEGMYSSVKVDNIGLTSSQmtisyikdkakpeeryraiVNHDQIENASLMANVYHHWKSDRFSFSPYVGIGIGATRMTMFEKPSIRP-------AGQLKAGLDYRINEDVNMHIGYRGFGAIG---------------------------
>UniRef100_A0A178GTI7	92	0.213	4.073E-17	2	182	195	23	244	283
--ETEGFYFGSGYYGQYLNYMGELKAKIGdtaataankvsvndRNAQNTEGQSLSKYKGDYnppFAANVALGYtgelNGNSYRAELEGMYSSVKVDNIGLTSGQmtisytkdkanpeesygaiVNHDQIENISVMANVYHHWKSDRFSFSPYVGVGVGATRMTM-------FEKSSIRPAGQLKAGLDYRINEDVNMHIGYRGFGAIGsseckletLKWDPNFDNGAGKLK------------
>UniRef100_UPI002231A63F	92	0.208	4.073E-17	2	167	195	23	221	284
--ETEGFYFGSGYYGQFFNGMGELKAKIGdtaatatnnvsvndRSAQNTEGQSLSKYKGDYnppFAANVAFGYtgelGNNSYRAELEGMYSSVKVDNIGLTSGQmtisytrdkarpeesygaiVNHDQIENISVMANVYHHWKSDRFSFSPYVGIGIGATRMTM-------FEKSSIRPAGQLKAGLDYRINEDVNMHIGYRGFGAIG---------------------------
>UniRef100_A0A522AGR8	92	0.297	4.073E-17	51	167	195	71	189	358
---------------------------------------------------GSAGYKWEQgFRTELELSHRDNKAKDLNANNTP-VTGSQQDTSVMANVLLDIP-TGSRLTPYLGAGIGVSWVNFDqvhSAASPIYDGTSGKFAWQYIAGVAYTIAPNWELTGEFRYKGSNG---------------------------
>UniRef100_A0A1A9VJQ4	92	0.227	4.073E-17	2	167	195	1911	2105	3900
--ETEGFYFGSGYYGQYLNYMGELKAKIGDKDAADTNkvsindrdaqntegQLLSKYKGDYnppFAANVALGYtgelGNNSYRAELEGMYSSVKVDNVGLTNGQmtisytkdndkygsiINHDQVENASIMANIYHHWKSDRFSFSPYVGVGVGATRMTM-------FEKSSIRPAGQLKAGFDYRINEDVNMHIGYRGFGAIG---------------------------
>UniRef100_UPI00163A73B2	91	0.238	5.558E-17	47	189	195	67	236	242
-----------------------------------------------FSGGIAFGYDLHpqfsiPVRTELEF-YARGKADTTYNlykdhAGHSDLKNEVSVNSLMLNAYYDF-RNDSAFTPWVSAGIGYARIHQESTGsgswdygygervrySISRSGSADNFAWSIGAGVRYDVTPDIALDLSYRYLDAGKSSLYYKDTEGdkyksEVDVKSHDILLG-----
>UniRef100_UPI002226052A	91	0.208	5.558E-17	2	167	195	23	221	244
--ETEGFYFGSGYYGQYLNYMGELKAKIGdtaatsankvsvndRDAQNTEGQLLSKYKGDYnppFAANVAFGYtgelGNNSYRVELEGMYSSVKVDNIDLTSGQmtisytkdkndpkesygaiVNHDQIENASLMANVYHHWKSDRFSFSPYVGIGIGATRMKMFEKPSIRP-------AGQLKAGLDYRINEDVNMHIGYRGFGAIG---------------------------
>UniRef100_UPI00222FCD13	91	0.208	5.558E-17	2	167	195	23	221	283
--ETEGFYFGSGYYGQYLNYMGELKAKIGdtaataannvsvndRSAQNTEDQSLSKYKGDYnppFAANVALGYtgelNGNSYRAELEGMYSSVKVDNIGLASSKitisyikdkanpeerygaiVNHDQIENASLMANVYHHWKSDRFSFSPYVGIGVGATRMKM-------FEKSSIRPAGQLKAGLDYRINEDVNMHIGYRGFGAIG---------------------------
>UniRef100_UPI00222F7D80	91	0.219	5.558E-17	2	167	195	23	220	284
--ETEGFYFGGGYYGQFFNSTGELKTSTTGiknlsindrSVQNTEGQLLSKYKGDYnppFAANVALGYtgelGNNSYRAELEGMYSSVKVDNIGLAssqitvsylkdigkdagkktyiySATVNHDQIENMSLMANVYHHWKSERFSFSPYVGVGVGATRMTM-------FEKSSIRPAGQLKAGLDYHINEDVNMHIGYRGFGVIG---------------------------
>UniRef100_UPI00202E3A93	91	0.221	5.558E-17	2	170	195	23	227	291
--ETEGFYFGGGYYGQFFNSMGSLEvktkDITHASIKDgnhfgEKGQLLNKYQSNYnplFAGSIAFGYtgelGNNSYRAALEGMYSSVKVDNIDLEgnrvsvmyqrkfkvkegqteqektygyGIKASNDQIKNASVMANVYHHWKNDNFSFSPYVGAGIGATRMKMFGAASIRP-------AYQLRAGLDYSINENVNMHVGYRHFGVIGGNF------------------------
>UniRef100_UPI0005C297E9	91	0.269	5.558E-17	47	176	195	51	171	314
-----------------------------------------------FAFGGQIGYDFVGPRVELEVGYGQLPTNVN--IPGTAITGKVGQLTTMANVLYDFMPTSS-ITPFVGVGAGVAFVDSNASLG------STQFAYQAIVGLAYNINESMRFQVQGRYMGTTNPSVNTPFGN------------------
>UniRef100_A0A937DTZ9	91	0.266	5.558E-17	47	168	195	55	174	319
-----------------------------------------------WALGGVVGYDFVGPRVELEGMFRSNNGTGVVAFPNGFASvrGRVEQVSAMANLLYDFA-PGATITPYLGAGAGIAFVD---STIQGCNMCSTQFAYQGIIGVGWNVNQNFRINLDGRYYGTTNP--------------------------
>UniRef100_A0A3A9JLC3	91	0.229	5.558E-17	49	192	195	82	264	398
-------------------------------------------------GVLSLGYGFGNgFRVEVEGNYRYNELDKLGGFPGrapgvnagsafNRFSGEVQQYGAMANVYYDFQLPQWfpnmpvAVVPYIGGGVGYLWTDIDargtrrgaPGETVDINGGAGQFAFQGIAGLSFPIAsvPGLAITAEYRYMGALQSKYDGNVRNASGQLVSngsfevdqnHNqsVMVGVRY--
>UniRef100_D6QX13	91	0.213	7.584E-17	2	167	195	2	200	254
--ETEGFYFGSGYYGQYLNYMGELKAKIGdtaataannvsvndRSAQNTEGQSLSKYKGDYnppFAANVALGYtgelNGNSYRAELEGMYSSVKVDNIGLASSQitisyikdkanpeerygaiVNHDQIENASLMANVYHHWKSDRFSFSPYVGIGVGATRMKM-------SEKSSIRPAGQLKAGLDYRINEDVNMHIGYRGFGAIG---------------------------
>UniRef100_A0A1T4RYX1	91	0.291	7.584E-17	47	173	195	53	170	313
-----------------------------------------------WAAGGVVGYDFVGPRVELEGVYRNNQTNIGF--PGRAINNQIGQLSVMANLLYDFA-PGATITPYVGAGAGIAFVDSD------SSLGSTQFAYQGIVGLGWNVDSTFRVNLDGRYYGTTNPSVAGT---------------------
>UniRef100_A0A2H9SDL7	91	0.270	1.035E-16	40	165	195	75	206	236
----------------------------------------PRYQGGFDAGG-NFGYKSNPMRYEAEVTYLKSNIDHFYLDNTEQSKADGYNQGvfGMANIYFDVPMLNPVLQPYLGAGIGYGWVQSTLSSTGPTTLTNFNaenstFAYQGMAGITYNFAENYALSIGYRYLGT-----------------------------
>UniRef100_UPI00165434D5	91	0.214	1.035E-16	7	172	195	21	237	290
-------YIKANYFGAFFNAIGSLEGKEDAGDNITEGVFsfnkkerieagYSPKYVPGFAGSAAIGYLFKNMRVEFEGLYsqtnlydedysdkkkaryielrRHNDASTGAECNSPWRSGKVdihiqencsveaefraafkmknegfNNLAGMVNVYRDFNIAKMPFTPYVGIGAGVTRVKF-------LGKTRYALAYQAKLGINYQLTAQTQAFAGLRYFGILDNQFKD----------------------
>UniRef100_A0A512NI81	91	0.290	1.035E-16	47	168	195	52	171	316
-----------------------------------------------WAAGGKIGYDFVGPRIEVEGLYHSNTGTGNVLFPGGVanVRGRIDQVSVMANLLYDFNIGG-PIVPFIGAGAGIAFVD---STIQGCNMCSTQFAYQGIIGVGYNITDAFRINLDGRYYGTTNP--------------------------
>UniRef100_UPI001C66728E	91	0.236	1.035E-16	51	192	195	69	241	372
---------------------------------------------------LSLGWGFGNgLRAEIEGGYRWNHIDKAGIAPSlaapfsgalAQYRGSQRTVSVMANVLYDFALfRDLPVTPYVGLGAGWAWIETHklratsnvFGLRFASDDWDNRFAYQAIAGLAFNLpVPGLAVTAEYRFFGTLSPEHDArvialpggavvARGKVEADNLNHSLLVGVRY--
>UniRef100_UPI001A96E9FB	91	0.256	1.035E-16	47	169	195	71	214	387
-----------------------------------------------YAAVGAIGWGFGNgIRAEIEGNYRQNEVDNVRiLGGTGSSRGRIHQYGVMANAYYDFNafaamSPIPGITPYLGIGAGYVWNDWrsvgggaalpgNRAASVFINDRDGRFAYQAIAGVAYNLGavvPGLAITAEYRFMGTLEPH-------------------------
>UniRef100_A0A1M3CSR6	90	0.299	1.412E-16	43	163	195	51	176	198
-------------------------------------------KASYSAGymlSSAMGYRFANcLRAEAEFAYRNNHVKRLKFdDQSQRAGGYQESFSGLVNAYYDLPV-CWTLRPYVGAGIGYGYATLKLRHNDEREKShRDGFAWQAIGGVAYALSYNVDLALEYRFF-------------------------------
>UniRef100_A0A7G6SZ21	90	0.270	1.412E-16	43	189	195	64	220	226
-------------------------------------------KTGFVLGGV-VGRRINDtFRVEGEVSYARYKAGGYSYsnglrSGSGPASGNISATYLLANVWADVAHYGDA-KLYVGGGLGAAYVtaDAPFGDTFGYGHGGWGFAGQVGAGVTYAVTQNIDLDFGYRFKATSGVDLDDRVGDSdvfkDAKLYSHNVQLG-----
>UniRef100_A0A521QJB8	90	0.315	1.412E-16	47	179	195	50	173	244
-----------------------------------------------WAVGGKAGYDFVGPRVELEVGYGQ--VPTSANIPGTAINGKVGQLNAMVNLLYDF-MPTSVITPYIGVGAGIAFIDSNTSLG------STQFAYQAMLGVAYNVDESLRFMIEGRYFGTTNPSVDTPFGNVTF---------------
>UniRef100_UPI0022303C1E	90	0.209	1.412E-16	2	167	195	23	220	282
--ETEGFYFGSGYYGQFFNGMGELKTSTTdiknlsindRDAQNTKGQSLSEYKGDYnppFAANVALGYtgelGNNSYRAELEGMYSSVKVDNIGLTSSQitvsylkdigqdanketylysaaVSHDQIENISVMANVYHHWKSDRFSFSPYVGIGVGATRMTMFEKPSIRP-------AGQVKAGFDYRINEDVNMHIGYRGFGAIG---------------------------
>UniRef100_UPI00209E3776	90	0.214	1.412E-16	2	167	195	23	220	282
--ETEGLYFGSGYYGQFFNGMGELKTSTTgiknlsindKDAQNTKGQLLSKYKGDYnppFAANVAFGYtgelNGNSYRAELEGMYSSVKVDNIGFTssqitvsylketgkdpkketylyGAAVSHDQIENISVMANVYHHWKSDHFSFSPYVGIGVGATRMTM-------FEKSSIRPAGQLKAGFDYRISEDVNMHIGYRGFGAIG---------------------------
>UniRef100_UPI0022279CD9	90	0.223	1.412E-16	2	167	195	23	225	287
--ETEGFYFGSGYYGQFLNGMGELKAKIGDKDAEDTNkvsindtsaqrtegQLLSKYKGDYnppFAANVAFGYtgelGNNSYRAELEGMYSSVKVDNIGLTSSQitvsylkkidkdpnkgtylhsaaVSHDQIENISVMANVYHHWKSDRFSFSPYVGIGIGATRMTMFEKPSIRP-------AGQLKAGFDYRINEDVNMHIGYRGFGAIG---------------------------
>UniRef100_UPI002231BF70	90	0.218	1.926E-16	2	167	195	23	221	275
--ETEGFYFGSGYYGQFLNYTGELKAKIGdtaataanqvsvndRSAQKTEGQSLSKYKGDYnppFAANVALGYtgelNGNSYRAELEGMYSSVKVDNIGLTSSQvtisytkdkndpkesygaiVNHDQIENISVMANVYHHWKSDRFSFSPYVGVGVGATRMTM-------FEKSSIRPAGQLKAGLDYRINEDVNMHIGYRGFGAIG---------------------------
>UniRef100_Q4EBQ3	90	0.213	1.926E-16	2	167	195	23	221	283
--ETEGFYFGSGYYGQYLNYTGELKAKIGdtaatatnnvsvndRSAQNTEGQSLSKYKGDYnppFAANVALGYtgelNGNSYRAELEGMYSSVKVDNIGLTSGQmtisytkdktrpeesygaiVNHDQIENISVMANVYHHWKSDRFSFSPYVGVGVGATRMTM-------FEKSSIRPAGQLKAGLDYRINEDVNMHIGYRGFGAIG---------------------------
>UniRef100_UPI001BAA03CF	90	0.248	1.926E-16	51	193	195	134	292	294
---------------------------------------------------IAGGYQWDNVRAELEIGSSSFGLDeskpvpgkldferqiiTTSDTKPTSVTGNLNVTTALFNAYYHF--SSSKFSPYVGAGIGLGFISSePVGNNPVSVDNGTSFAYQAKLGAQYEVVKKGNIFAEFKYLGLTGYTSNKDDLELKvGSSNAYGFSVGYRQG-
>UniRef100_A0A9E2UNS6	90	0.258	1.926E-16	47	168	195	57	176	320
-----------------------------------------------WAVGGKVGYDFVGPRLEIEGLYHSNNGTGVRAFPNGyaTINGQIQQVSLMANALYDF-FPAAVVTPYVGGGIGVAWLDDSI---QGCNLCATQFAYQGIIGVGWNAMPSLRVGLEGRYYGTTNP--------------------------
>UniRef100_A0A849N1K2	90	0.284	1.926E-16	51	172	195	75	203	363
---------------------------------------------------GSLGWGFGNgLRVEVEGNYRTNDIRRLKITGVPssPGGGYYENFGPMVNVLYDFRFGG-PIVPYVGAGVGYTWNQVRKGGGLGFHSTQTegALAYQGILGVAYEMGPSvpgLAFTLEGRYFGSQSPKFDD----------------------
>UniRef100_UPI00187D1C1F	89	0.254	2.628E-16	0	165	195	22	179	200
SDEPTPSrhtrYTSLKIGGTF------------PRDIEDSGVTISF--ANGLSGSVAIGMKLKNsMRIELEGAYRKVDFEKATVGRNSVnLNGDITSKSLIANVYYDFN-NSSKVTPYIFGGTGYSWHNGEVSlGNVSIKGSGSDLAYQAGVGMSIELNPGISADINYKYFGI-----------------------------
>UniRef100_A0A0W0ZUR0	89	0.272	2.628E-16	38	165	195	48	183	213
--------------------------------------FDNVDYESGFNAGLRLGYQSNPIRYELEYTYLRANTQNFQVNFIDqiGVSGNTNANIGMANFYYDFPDVILPtISPFLGVGIGYAYIQTSLNSTGPfgvtlFNEKQSAFAYQGTAGLTFNFAENWALNAAYRYLAT-----------------------------
>UniRef100_UPI00048848C3	89	0.228	2.628E-16	47	168	195	59	198	262
-----------------------------------------------WAAVASIGWGFGNgIRAELEGNYRNNSVDRMSLGGvrGNPAGGTIHQYGFMGNAFYDLALGDvlgmgVSVTPYVGAGIGYVWNDYrkvigrnSPTNRVMIDGNDGRFAYQGIAGVAFglgSMMPGLSLTTEYRFFGTTDP--------------------------
>UniRef100_UPI002220DC7C	89	0.232	2.628E-16	2	167	195	23	216	270
--ETEGFYFGTRYYGQYLN-FGKLKAKIGSKDATDankvsvndrgaqstEGQLLNKYEGDYnppFAANVALGYtgelGNNSYRAELEGMYSSVKVDNVGLTSGQmtisyteggnqygsiINHDKIENISVMANVYHHWKSESFSFSPYVGIGVGATRMTM-------FEKSSIRPAGQLKAGFDYHINEDVNMHIGYRGFGVIG---------------------------
>UniRef100_C0F9T9	89	0.214	2.628E-16	2	167	195	23	220	288
--ETEGFYFGSGYYGQFFNGMGELKTSTTdiknlsindRDAQNTKGQSLSEYKGDYnppFAANVAFGYtgelGNNSYRAELEGMYSSVKVDNVGLTssqitvsylkdigkdagkktyiySATVNHDQIENMSLMANVYHYWKSDRFSFSPYVGVGVGATRMTM-------FEKSSIRPAGQLKAGLDYHINEDVNMHIGYRGFGAIG---------------------------
>UniRef100_A0A917K7M2	89	0.245	3.585E-16	18	172	195	27	198	224
------------------PRVTGVYVGAGAGFNflDDSDSDRnisISFEWG-FAGVVSVGYGFGNgLRLEVEGNYRQNDVDTISTNGGnlPRTTGTVRSYGAMVNVLYDFVLG--PVMPYVGVGGGYVWNDYDSVGFQVRNGNNNasfnaggtngAFGYQAILGVAFPIqsVPGLALTAEGRFMGTTGDDIDG----------------------
>UniRef100_UPI00209CD25B	89	0.264	3.585E-16	45	193	195	77	264	266
---------------------------------------------GSLSGSVAAGYQFNDlFRMEGELGYTGLGdfdsdptaafcpgtdtavPAATTVPCFVERDGGSHAWTFLVNGFFDFG-TFARITPYVGAGAGIAYTDygvytetectdsgtysctFPGTLYSDVREREFHFAYQLSAGASYDLTDKLKLDLGYRLFGIPGAKQVVRDGDGvkfEDSTLQHQIRVGLRLG-
>UniRef100_D6QX23	89	0.214	3.585E-16	2	171	195	3	205	271
--ETEGFYFGSGYYGQYLNYMGELKAKIGdtaataannvsvndRSAQNTEGQSLSKYKGDYnppFAANVALGYtgelNGNSYRAELEGMYSSVKVDNIGLASSQitisyikdkanpeerygaiVNHDQIENASLMANVYHHWKSDRFSFSPYVGIGVGATRMKM-------FEKSSIRPAGQLKAGFDYRINEDVNRHIGYRGFGVLGSNVD-----------------------
>UniRef100_A0A5E4NQY4	89	0.225	3.585E-16	4	171	195	22	221	272
----EGFYIGGKYHGQFLNNTGSLEvtsssgkditaanindriGANteGQSISDYKPNYNPPFSASVVLGGVK-QLEQHECRFELEGMHSQVKVDNIGLINGPitvmynmkdkdnkdaaysmiANHDQIENSSVMVNAYHHWKNDQFSFSPYVGAGIGGTRIKMFEKTSIRP-------AYQLKAGLNYQVNKDTDIYVGYRHFGVIGGNFD-----------------------
>UniRef100_A0A1H8TSS3	89	0.314	3.585E-16	47	168	195	57	176	320
-----------------------------------------------WAAGGKVGYDFVGPRFEVEGVYHSNNGSAVVIFPTGYanVRGRIEQVSVMGNLLYDF-FPGATVTPYIGAGVGAAFVDANI---QGCSLCLTMFAYQGIAGVSFAATEAMKIGIEGRYYGTTNP--------------------------
>UniRef100_A0A327M0K2	89	0.283	3.585E-16	47	172	195	71	203	363
-----------------------------------------------WAAVGSLGWGFGNgLRVEAEGNYRTNDIRRFKVTGSPsiPGGGYYDSFGPMVNVLYDFHIGG-PIVPYVGVGAGYVWNEVRKGNRFGFAGTQTegAFAYQGILGLAYDMSpmvPGLAFTLEGRYLGSQAPKFDD----------------------
>UniRef100_A0A7W1HF59	89	0.250	4.890E-16	47	163	195	65	196	216
-----------------------------------------------FVVGAAVGYRFDNmIRVEAELAYRHNEISKFSVKGsrsdlkaKSVSGKRNSTCSIMANAYYDFaniscEVSDYTFTPYVGVGIGYAHNRASGSPARNFETSviDNGVAYQGMVGVTHMVSAKTMVGLEYKYF-------------------------------
>UniRef100_UPI0022F2D733	89	0.266	4.890E-16	50	192	195	80	243	247
--------------------------------------------------GGGVGYKFNEWfRADVTLDYEFKSKFdgkldcfgCTTAGLYSDERAKISALTPLVNVYADLG-TWYGITPYVGAGIGASYIMVDNYRYTNPNgtggkikgDNNWDFSWALMAGIGYNVSENLVVDAGYRYLNLGDGKTKKfggvNDKPVKFkDLEAHEFRVGVRY--
>UniRef100_A0A3L7JDB9	89	0.252	4.890E-16	45	193	195	78	266	268
---------------------------------------------GSVSGSVAAGYNFSDlFRMEGELGYTGLgdfdsdpefgrfcegsdagDPTATTVPCSIERDGNSHAWTFLVNGFFDFG-TFARITPYVGAGAGIAYTdygvyterectsagdftcDIPGTLYSDVREREFHFAYQLSAGASYDLTDKLKLDVGYRLFGIPGAQqlvRDGDGVDFEEDTLQHQVRFGLRLG-
>UniRef100_A0A3T0GJP8	89	0.237	4.890E-16	2	167	195	23	216	270
--ETEGFYFGGGYYGQYLNL-GKLKAKIGDKDAKDDNRVSindidaqrtegqliSKYKGDYnppFAANVALGYtgelGNNSYRAELEGMYSSVKVDNVGLTSGQmtisyteggnrygsiINHDKIENISVMANVYHHWKSESFSFSPYVGIGVGATRTTM-------FEESSIRPAGQLKAGFDYHINEDVNMHIGYRGFGVIG---------------------------
>UniRef100_UPI0005C1A5DE	89	0.244	4.890E-16	51	171	195	74	212	288
---------------------------------------------------GSLGWGFGNgLRTEVEGFYRNNDYHGTTIAGlaSRTNGGNLWQAGAMANALYDVDLRRLGwaqpvFTPYIGVGIGWSHVTQDdvrsdfrpvRSQVITGSGEDDAFAFQGIAGASFPLGDtGLSLTAEYRFFGTTKPTFD-----------------------
>UniRef100_UPI00222E24BC	89	0.196	4.890E-16	2	168	195	23	224	293
--ETEGFYFGSGYYGQFFNGMGELKTSTTGiknlsindrDAQNTKGQSLSEYKGDYnppFAANVVLGYtgelNGNSYRAELEGMYSSVKVDNIGLISNQmtvsytkekvkkqadntdieylyraiVNHDQIENISVMANVYHHWKGDRFSFSPYIGIGIGATRMTM-------FEKSSIRPAGQLKAGLDYRINEDVNMHIGYRGFAVGGV--------------------------
>UniRef100_A0A917KEV2	89	0.234	4.890E-16	33	172	195	44	198	362
---------------------------------DDSDSDRnisISFEWGY-AGVLSVGYGFGNgLRLEVEGNYRQNDVDSISTNAGnlPRTTGTVRSYGAMANVLYDFVLG--PVMPYVGVGGGYVWNDYDSVGFQVRNGNNNaqfnaggtngAFGYQAILGVAFPIqsVPGLALTAEGRFMGTTGDDIDG----------------------
>UniRef100_UPI0018E02EB6	89	0.258	4.890E-16	51	171	195	74	212	376
---------------------------------------------------GSLGWGFGNgLRTEVEGFYRNNDYHGTTVAGlaSRRNGGNLWQAGAMVNALYDVDLRRFGwaqpiFTPYIGVGIGWSHVTQDdvrsdfrpvRSQVIVSSGDDDVFAFQGIAGASFPLgNTGLSLTAEYRFFGTTKPTFD-----------------------
>UniRef100_A0A2P1L4I7	88	0.780	6.670E-16	86	167	195	6	87	89
--------------------------------------------------------------------------------------DSLTAFSGLVNVYYDIAIEDMPITPYVGVGVGAAYISNPSKADTVKDQKGFGFAYQAKAGVSYDVTPEIKLYAGARYFGSYG---------------------------
>UniRef100_A0A7L8YP37	88	0.738	6.670E-16	68	176	195	1	111	116
--------------------------------------------------------------------YSQLSKDATIINTSeKNVADSLTAFSGLVNVYYDIAIEDMPITPYIGVGVGAAYVSNPLATKVTDDKaSGFGVAYQAKAGVSYDVTPEVKLYAAARYFGSYAANFGKTAKD------------------
>UniRef100_A0A7C2B0X1	88	0.273	6.670E-16	53	160	195	66	181	183
-----------------------------------------------------LGYGIGkNLRAEAEVFYGRNALDTIanpaaNGGNPQSAGGNKSVLGLMANGYYDFK-TDMAIVPYIGAGIGVVKVSVNDASAPGISgtnDSDTVMAWQLRAGVSYAILDNTYLTFGY----------------------------------
>UniRef100_UPI0022231BD1	88	0.314	6.670E-16	38	169	195	49	187	213
--------------------------------------DDVAYEDGFNA-GLRLGYQSNPIRYELEYTYFQTNTKDFDVDFIDqtGISGDTNANIGMANIYYDFADVILPtISPFLGVGIGYAYIQTSLDSTgpfglFSFSVKEGAFAYQGTAGLTYNFAENWALNASYRYLATASND-------------------------
>UniRef100_A0A7G5CCI6	88	0.210	6.670E-16	2	170	195	23	229	283
--ETEGFYFGSGYYGQYLNYIGELKAKIGdtaatatnnvsvndRSAQNTEGQLLSKYKGDYnppFAANVALGYtgelGNNSYRAELEGMYSSVKVDNIGLASSQmtasyvkvvkdqnsaeekhlygaiVNHDQIENISVMANVYHHWKSDRFSFSPYVGIGIGATRMTMFEKPSIRP-------AGQLKAGFDYRINEDVNMHIGYRGFGVMGNNF------------------------
>UniRef100_UPI002023BF33	88	0.219	6.670E-16	2	167	195	23	220	288
--ETEGFYFGSGYYGQFFNSTGELKTSTTGiknlsindrGAQNTEGQLLSKYKGDYnppFAANVALGYtgelGNNSYRAELEGMYSSVKVDNIGLAtsqitlsylketgndpnkktylySTPVNHDQIENISVMANVYHHWKSDRFSFSPYVGIGVGATRMTMFEKPLIRP-------AGQLKAGFDCRISEDVNMHIGYRGFGAIG---------------------------
>UniRef100_A0A6A7MA14	88	0.256	6.670E-16	47	165	195	51	166	315
-----------------------------------------------WAAGGKLGYDFVGPRVELEGMYHSNTGNGVVAFPSGFanVRGRIDQVSVMANLLYDF-MPGEGFTPYVGAGAGIAFVD---STIQGCNLCSTQFAYQGILGIAYNM-DAFRIGLEGRYYGT-----------------------------
>UniRef100_A0A378J5M5	88	0.248	9.097E-16	5	165	195	23	183	213
-----GWYSSVFGGYSYIPGYT-------SRFDSGFFFSDAAYRNGFNVGG-RLGYQSNPLRYEIEYTYLQANTKSFDVFFIPqiGVSGNTNANIGMANIYYDFPDVILPtISPFLGVGIGYAYIQNSLESTGPfgaifFKQSNGLFAYQGTAGLTYNFAENFALNASYRYLAT-----------------------------
>UniRef100_UPI00117C8F68	88	0.227	9.097E-16	2	167	195	23	216	270
--ETEGFYFGGGYYGQYLNL-GKLKAKIGGKDAKDDNRVSindidaqrtegqliSKYKGDYnppFAANVALGYtgelGNNSYRAELEGMYSSVKVDNIGLSSGQmtisyieggnrygsiINHDKIENISVMANVYHHWKSDSFSFSPYVGIGIGATKMTM-------FEKSSIRPAGQLKAGFDYHINEDVNMHIGYRGFGVIG---------------------------
>UniRef100_A0A0F3NR76	88	0.293	9.097E-16	48	176	195	102	245	276
------------------------------------------------AFNGAIGYSMGGPRVELEIGYERFNTISNDTyasdkaykivalgrngaitanNYVTAEINNITTVSLMANACYDIPVHDMSLVPYVCAGIGSNLVNT------TKDSLTPKFAYQAKAGVSYTITPEVSLTVGGFYHGIIGTKYEKLHVD------------------
>UniRef100_A0A8X6H5B2	88	0.209	9.097E-16	7	172	195	343	559	612
-------YIKANYFGAFFNAIGSLEGKEDAGDNITEGVFsfnkkerieagYSPKYVPGFAGSAAIGYLFKNMRVEFEGLYsqtnlydedysdkkkaryielrRHNDASTGAECNSPWRSGKVdihiqencsveaefraafkmknegfNNLAGMVNVYRDFNIAKMPFTPYVGIGAGVTRVKF-------LGKTRYALAYQAKLGINHQLTAQTQAFAGLRYFGILDNQFKD----------------------
>UniRef100_A0A1G0HYF4	87	0.298	1.241E-15	48	161	195	74	184	212
------------------------------------------------AFGAALGYRFQQFRVESELSFYFNKLKNY--NQTTSETVTINGVNFMLNGYVDIPM-QSPLVPYVGAGIGTTVYSITSGDTVTTPDNSARFAVQGIAGVEYKVSPEVGVSAEYR---------------------------------
>UniRef100_D3HQK5	87	0.254	1.241E-15	5	165	195	23	183	213
-----GWYSSVFGGYAYIPGYT-------SKFDSGFFFSDTAYRNGYNVGG-RLGYQSNPLRYEIEYTYLQADtkKFDVFYIPQVGVSGNTHANIGMANIYYDFADVILPtISPFLGVGIGYAYIQNSLDSTGPfgaifFNQNNGVFAYQGTAGLTYNFAENWALNASYRYLAT-----------------------------
>UniRef100_A0A5F1B7H4	87	0.242	1.241E-15	2	167	195	23	216	270
--ETEGFYFGGGYYGQYLNL-GKLKAKIGDKDATDDNRVFindrntertepqpiSEYKADYsppFAANIAFGYtgelGNNSYRAELEGIYSSIKVNNIGLANTqmnikyekennkygvTINHGKIDNISVMANVYHHWKNDSFSFSPYVGIGVGATRMTM-------FEESSIRPAGQLKAGFDYHINEDVNMHIGYRGFGVIG---------------------------
>UniRef100_A0A6M5E3V7	87	0.247	1.241E-15	2	167	195	23	216	270
--ETEGFYFGGGYYGQYLNL-GKLKAKIGDKDATDdnkvfindrntektEPQQISKYKADYsppFAANIAFGYtgelGNNSYRAELEGMYSSIKVNNIGLANTqmnikyekenneygiTINHDKIDNISVMANVYHHWKNDSFSFSPYVGIGVGATRMTM-------FEKSSIRPAGQLKAGFDYHINEDVNMHIGYRGFGVIG---------------------------
>UniRef100_UPI002024E924	87	0.210	1.241E-15	2	168	195	23	224	293
--ETEGFYFGSGYYGQFFNSMSELKtsttGIKNLSINDRSAQNTEgqslsKYKGDYnppFAANVTFGYtgelGNNSYRAELEGMYSSVKVDNIGLTSNQmivsytkekvkknagntdteylylaiVNHDQIENISVMANVYHHWKGDRFSFSPYIGIGVGGTRMTMFGKALIRP-------AGQLKAGLDYRINEDVNMHIGYRGFAVGGV--------------------------
>UniRef100_UPI001F112D26	87	0.242	1.241E-15	51	193	195	154	312	314
---------------------------------------------------IAGGYQWDNVRAELEIGSSSFGLDeskpvpgrldlrtgtvATSDTRPTSVIGNVNVTTALLNAYYHF--SSSKFSPYVGAGIGLGFIsNEPIGNDPLLVDNGTSFAYQAKLGAQYEVVKKGNIFAEFKYLGLSGYTSNKNDLELKvGSSNVYGFSVGYRQG-
>UniRef100_A0A081GLE2	87	0.272	1.241E-15	45	176	195	156	301	357
---------------------------------------------GGFSGDVGIGYDFGALRTELTYGYSRASLNAVgaanpigfgllgVVPFTNNVSGVINKNDVLLSVYYDFE-NNSRWTPYIGGGIGYSNLSTPsfaLNGVPTNSVNKGLFGWQAKAGISYAMSYNTDLYLEGVYQGTGGYSTENLRFD------------------
>UniRef100_UPI0022F27F46	87	0.252	1.692E-15	50	192	195	79	247	251
--------------------------------------------------GGGVGYKINEWaRIDATVDYEFksdfhgklicpTTACSTLANPYSSEKAKVSAITPLLNVYADLGTWH-GFTPYIGAGAGASYIMIDDYKYANPNgttgknrgGNDWSFSWALMAGVGYQVSDNVIIDAGYRYLNLGDGKTKKTNGGFNGsksikfdDLQAHEFRVGVRY--
>UniRef100_UPI000D5506CE	87	0.218	1.692E-15	2	167	195	23	216	270
--ETEGFYFGGGYYGQYLNLGGLKAKIGGKDATDankvsvndrgtqsTEGQLLNKYKGDYnppFAANVALGYtgelGDNSYRAELEGMYSSVKVDNVGLTSGQmtisyteggnqygsiINHDKIENISVMANVYHHWKNDSFSFSPYVGIGVGVTRMTM-------FEESSIRPAGQLKAGFDYHINEDVNMHIGYRGFGIVG---------------------------
>UniRef100_A0A506UHC6	87	0.294	2.308E-15	45	169	195	68	188	217
---------------------------------------------SDWGGTAGFGYHFNDyLRSDLTVEYNQ-------GSSSDAIDQDFNSWGFLLNGYVDLG-TYMGVTPYVGGGVGTVNVHWKGVDEPDDietRDDDWRFAYQLSAGLAYAVTDNLKLTVGYRYLNVDGGE-------------------------
>UniRef100_UPI000FD5452C	87	0.285	2.308E-15	30	167	195	64	208	267
------------------------------GVAGSKSFDYGKLKGGFSLGGG-VGYKINDhFRTDLTADYwfkSNFNGATSDLTTTSTEVSKMSALLLLANAYVDIGTWH-GITPYVGAGIGGARVKWDtvydpNTTESNPGTSSWRFAYAVMAGASYCLTDKVILDAGYRFSHIQG---------------------------
>UniRef100_UPI00222711E9	87	0.209	2.308E-15	2	167	195	23	220	282
--ETEGFYFGSGYYGQYLNNTSVLKTSTTGiknlsindrGAQNTEGQSLSEYKGDYnppFAANVAFGYtgelGNNSYRAELEGMYSSVKVDNIGLTSSQitvsylketgedpnketylysaaVSNDQIENISVMANVYHHWKSDRFSFSPYVGIGIGATRMTMFEKPSIRP-------AGQLKAGFDYRINEDVNMHIGYRGFGAIG---------------------------
>UniRef100_A0A9E2XJB2	87	0.285	2.308E-15	47	172	195	53	169	284
-----------------------------------------------FAVGGQIGYDFVGPRVEIEGVYRNN--QTYNGPPGTAVASQVGQLGILANLLYDF-MPASVITPYIGAGAGVGFVD------GNSSLGSTVFAYQGIIGLGWNVDTNFRVNLDGRYYGSSNPQVNG----------------------
>UniRef100_A0A951B8H8	87	0.240	2.308E-15	41	192	195	65	246	377
-----------------------------------------TYDTGW-VGVASVGYGLGNgLRLEVEGNYRDNNVRTLHGTPFPtAAGGDTQTYGAMVNVLYDVDVASYTgvdwVMPYVGVGAGYAWTKLHAVKAsgttvpffGRSDDTDGNFAYQAIVGAAIPIdaMPGLAFTAEYRFFGVIGdtsykgavdtgataATFTRTFGSAKlGDQYNHSILAGVRY--
>UniRef100_A0A3G2C5C6	86	0.837	3.147E-15	5	83	195	0	79	80
-----SYYVRLQYNGEILPLFTKVDGATGAkKKTADTDTTTDLYKASFMAGGGAFGYKMDDIRVDVEGLYSQLXKNDVTGAAFNP---------------------------------------------------------------------------------------------------------------
>UniRef100_UPI001BD98D2F	86	0.218	3.147E-15	2	167	195	23	216	267
--ETEGFYFGGGYYGQYLNfgkLKAKIEGKDATdankvsvndrGAQSTEGQLLNKYERDYnppFAANVALGYtgelGNNSYRAELEGMYSSVKVDNVDLTSGQmtisymkdgnqygsiINNDKIENISVMANVYHHWKSESFSFSPYVGIGVGATRMTM-------FEKSSIRPTGQLKAGFDYHINEDVNMHIGYRGFGVIG---------------------------
>UniRef100_A0A3B0IYJ4	86	0.227	3.147E-15	2	167	195	23	216	270
--ETEGFYFGGGYYGQYLNL-GKLKAKIGGKDATDDNRVSindidaqrtegqliSKYKGDYnppFAANVALGYtgelGNNSYRAELEGMYSSVKVDNVGLTSGQmtisyteggnrygsiINHDKIENISVMANVYHYWKSDSFSFSPYVGIGIGATKMTM-------FEKSSIRPAGQLKAGFDYHINEDVNMHIGYRGFGVIG---------------------------
>UniRef100_A0A2L1IQB9	86	0.640	4.291E-15	0	98	195	13	108	109
SDEETSYYVRLQYNGEILPFKTKVDGVKNKSGKD----NDSPLTTSFIAGGGAFGYKMDDIRVDVEGLYPQYGKDAAVVNASETnVADSLTAFSGLVNVY------------------------------------------------------------------------------------------------
>UniRef100_A0A951B9V2	86	0.252	4.291E-15	45	169	195	59	196	365
---------------------------------------------SGWAGLGSIGYGFGNgLRLEAEGNYRDTQNRKITGTAYPtEAGGQIQTYGAMVNALFDLDIGFPWLYPYLGVGAGYGWTDLNKVYASGPsvpallnagSNRQGNFAWQVIAGLSFPVpdVPGLSLTAEYRFYSIVGPT-------------------------
>UniRef100_A0A369RJN1	85	0.214	5.850E-15	2	167	195	23	219	265
--EAEGFYFGGGYYGQYLN-FGELKAKIGGQDAtsanmvsindrnsrDTKGQLLSKYKGDYnppFAASVAFGYtgELGNniYRAELEGMYSSVKVDNVGLTSGQmtisyieskdkkdkygsiINHDQIENASIMANVYHHWKSERFSFSPYVGIGIGGTRMTMFEKTSIRP-------AGQFKAGLDYRINEDVNMHIGYRGFGVIG---------------------------
>UniRef100_UPI00221E5A1C	85	0.242	5.850E-15	2	167	195	23	216	267
--ETEGFYFGGGYYGQYLNL-GKLKAKIGDKDATDDNKVFindrntektepqpiSKYKADYsppFAANIAFGYtgelGNNSYRAELEGMYSSIKVNNIGLANTqmnikyekenneygvTINHDKIDNISVMGNVYHHWKNESFSFSPYVGVGVGLTRMTM-------FEESSIRPAGQLKAGFDYHINEDVNMHIGYRGFFVID---------------------------
>UniRef100_UPI0004272BA5	85	0.236	5.850E-15	49	192	195	94	265	269
-------------------------------------------------FGAGVGYKFNDyLRADLTVDYEtpaKFKGQAYCTLAGPCGGGewessesaKITAYSALANVYADLG-DFHGLKPYLGAGAGASYLKTSdvkssaqdaFSGNYPAGKGKWNFAWALMAGVEYPLSDRLSLDLGYRYLNLGDAQTGSVTANPGGavthinyeDIQAHEVRLGLRY--
>UniRef100_UPI000C9DFC69	85	0.229	5.850E-15	51	193	195	134	301	303
---------------------------------------------------IAGGYQWDNVRAELEIGSSSFGLDeskpvpgkldferqiiATSDTKPTSVTGNLNVTTALLNAYYHF--SSSKFSPYVGAGIGLGFISSePVGNNPVSVDNGTSFAYQAKLGAQYEVVKKGNIFAEFKYLGLTGYTSNKDynlglggRSDIEFKVGSSNVygfSVGYRQG-
>UniRef100_UPI0022279DD0	85	0.223	5.850E-15	7	172	195	42	258	311
-------YIKANYFGAFFNAIGSLEGKEDAGDNITEGVFsfnkkerigagYSPKYVPGFAGSAAIGYLLKNMRVELEGLYSQTNlydedysdknkaryielrrnddvsagaacnspwrsgkvdihiqencsVEAKFKAAFKMRNEGFNNLAGMVNIYHDFNTEEMPFTPYVGVGAGVTKVKF-------LGKTRYALAYQAKLGINHQLTAQTQAFAGLRYFGIFGNQFKD----------------------
>UniRef100_F6M778	85	0.692	7.977E-15	21	124	195	2	100	107
---------------------TXIDGVTYKXGKD----NNSPLKASFLAGGGAFGYKMDDIRVDVEGLYSQLSKDADVV-SDDKAADXVTAFSGLVNVYYDIAIEDMPITPYVGVGVGAAYISNP----------------------------------------------------------------------
>UniRef100_A0A529JVR0	85	0.272	7.977E-15	48	167	195	22	156	157
------------------------------------------------AAGAGVGYQINQhFRTDLTADWMSKSDFRGSTSgicldGDPCTSTDTSSYTallLLANAYVDIGTWH-GITPYVGAGIGGAWVKWDTLHNVTEDGSfehsggkGWRFAYAAMAGASYCLTDRVKLDVGYRYSHIEG---------------------------
>UniRef100_UPI00222F3ED1	85	0.214	7.977E-15	2	167	195	23	225	293
--ETEGFYFGSGYYGQFYNGTGELKAKIGNTDAKgdnrvsindmsamsTKGQLLSKYKGDYnppFAANVAFGYtgKLGNnsYRAELEGMYSSVKVDNIGLMSNQmtvsylkkigsgkdektymyktvVNHDQVENASVMANVYHHWKSDSFSFSPYVGVGVGATRVTMFEKASI-------RLAGQLKAGFDYRINEDVNMHIGYRGFGVLG---------------------------
>UniRef100_UPI0010BF6B52	85	0.246	1.087E-14	47	167	195	61	194	240
-----------------------------------------------FAGVLSLGYGFaNGFRAELEGSYRSSSIGSISGTDvANFSGGSQRSYGLMVNGFYDVRLGVDWVRPYLGAGLGYQWTELDdyrlgpadgRAFGMSASGTDSAFAYQAILGAAFPLraVPGLSLTAEYRFLGTFG---------------------------
>UniRef100_UPI00068AC9D1	85	0.250	1.087E-14	50	191	195	91	264	269
--------------------------------------------------GGGFGFKATEWlRFDVTGDYRGeasgtlngtfstydaWSGTWSTGGNSRDFEGRLSTALFLANAYLDLG-TWSGFTPYVGAGIGAgylslTNLDIQDVGVTTDFDGKWSFAWALMAGASFQLAPNWLLDFGYRYTSISGADFTSgvDGVDGLGymgeavvhvdDITAHEFRVGAR---
>UniRef100_UPI00223030D9	85	0.209	1.087E-14	2	167	195	23	220	282
--ETEGFYFGSGYYGQYLNNTSVLKTSTTGiknlcindrGAQNTEGQSLSEYKGDYnppFAANVAFGYtgelGNNSYRAELEGMYSSVKVDNIGLTSSQitvsylketgedpdketylysaaVSNNQIENISVMANVYHHWKSDRFSFSPYVGIGIGATRMTM-------FEKSSIRPAGQLKAGFDYRVSEDVNMHIGYRGFGAIG---------------------------
>UniRef100_A0A7X4B7J1	85	0.197	1.087E-14	41	192	195	80	295	298
-----------------------------------------KYDTG-FKLEGVVGYEIGsSLRIELELFYSEADVDKQAYSDIstvtplgpvslpgereTPVSGSIKQLGAMVNLWYDIDL-GSKWTPYVGVGAGVIEVDFgdvkydenalaqhisdslhiagaqqaaqqagvpfdlarvslpqlPPGFVPAVSTTDTVFAYQAAAGVSYQLRDNVALRLGYRYQTSDDLKFRgrndlGNTADTKTDVHIHFIEIGFRY--
>UniRef100_A0A512NI61	85	0.297	1.087E-14	47	194	195	64	199	328
-----------------------------------------------FTIGGAIGYDFIGWRPQLEVGYSWLPVNVN--IPGTAITNKVGQLTTLAAIYYDF-MPQSVWTPYAGVGAGLGFVDSN------SSLGATVFAYSAAVGIGYNVNPMFRLQVEGRYLGTTGV---SVNVPGVGTVTGPNQNFGVGAGV
>UniRef100_A0A4R5QHV6	85	0.229	1.087E-14	47	192	195	77	255	387
-----------------------------------------------FAGLASLGWGFGNgIRAEVEGNYRENDVNAIggfDLSPFIGIQGKQRSYGAMGNVFYDIDlarygIAGSPVTPYLGLGAGYVWTEWQGVRAASvpsfsrlsltANDSDGQFAYQAIAGMAFPLGQfglrGLSVTAEYRFLGTVTPKIqtelrrpdNSVADRGKVEPDnyNHAVLVGLRY--
>UniRef100_A0A317UAE6	84	0.278	1.483E-14	38	169	195	49	187	213
--------------------------------------DDVAYENGYNA-GVRLGYQSNPIRYELEYTYLRANTKdfDVDLIDQTGVSGNTNANVGMANIYYDFADVIMPtISPFLGLGIGYAYIKTSlnstgPFGAASFGVTEGAFAYQGTAGLTFNFAENWALNASYRYLATASND-------------------------
>UniRef100_A0A6C1U7J4	84	0.218	1.483E-14	2	167	195	23	216	270
--ETEGFYFGGGYYGQYLNLGGLKAKIGGKDATDankvsindrnaqsTKGQLISKYKGDYnppFAANVALGYtgelGNNSYRAELEGMYSSVKVDNVGLTSGQmtisytegsdqygsiINHDKIENISVMANVYHYWKSDSFSFSPYVGIGVGGTRMTM-------FEESSMRPAGQLKAGFDYHINEDVNMHIGYRGFGVFG---------------------------
>UniRef100_UPI0020C9FF17	84	0.287	1.483E-14	48	172	195	102	241	278
------------------------------------------------AFNGAIGYSMVGPRVELEIGYESFKTISTDSyasdkaykvvalgranpltanNYVTAEINNITTISLMANACYDIPMHDISLIPYVCAGLGSNFV------NITKDSLITKFAYQAKAGVSYAVTPEVSLTVGGFYHGVIGTKYED----------------------
>UniRef100_UPI00200B7D6B	84	0.244	1.483E-14	51	164	195	79	213	280
---------------------------------------------------LSLGWGFGNgFRAEVEGNYRENDVRGVGGFGGPtatsrftAIGGTVRQYGVMTNVLFDFDMSsfGTNISPYIGGGVGYLINDFDGftatrdansGNRLRITDSEGNFAYQAIAGLSFPIeaVPGLSLTAEYRYLG------------------------------
>UniRef100_UPI002220BFDA	84	0.204	1.483E-14	2	167	195	23	220	287
--ETEGFYFGSGYYGQYLNNTSVLKTSTTGiknlsiddmGARKTEGQSLSEYKGDYnppFAANVAFGYtgelGNNSYRAELEGMYSSVKVNNIGLTssqitvsylketgedpnketylyGAAVSHDQIENISVMANVYHHWKSDRFSFSPYVGIGIGATRMTMFEKPSIRP-------AGQLKAGFDYRINEDVNMHIGYRGFGAIG---------------------------
>UniRef100_UPI00209F2E68	84	0.228	2.021E-14	2	171	195	23	221	277
--EQQGLYLRGSHYNQFLNHSSSLKITKSAVKDNSITNFTindrsetkiesqkiSEYKPNYnppFAASLAFGYsgdfKDNSYEVELEGAYSQIKVNNIGLIDGPmvlfyrnkseaygvvMNHKQIENLSVMANIYHHWKNERFSFSPYIGAGIGATRMKMFEEASI-------APAYQLKAGLNHRIAEDVYINVGYKHFGVVGNNFD-----------------------
>UniRef100_A0A964E3L5	84	0.254	2.021E-14	45	192	195	63	227	359
---------------------------------------------GGVSGSGSIGYGLGNgLRLELEGIYLRASNKNIKpgaYGPNNAYHGYTQKYGAFANALYDIDVGSPYFYPYIGAGVGYLWTAIPsgavtSAGVSNISDTKGSFAYQGIAGFSVPIppAPGLSITAEYHYIGTTKKEsFDSTYEGGassvqFGPAVNQTVLVGLRY--
>UniRef100_A0A963T764	83	0.289	2.755E-14	48	180	195	71	201	225
------------------------------------------------ALSAAIGFQYANTRTELEYRRMEVSIDGVSyaggaAPGTPAINDDLLVQALMSNVYFDL-VNSSAFTPYVGVGVGGARVENELGER------DAAFAYQGRVGVEVALGGKFSLGAEYVYFRTLDVEYGPKDFAPGGP--------------
>UniRef100_A0A9D0V294	83	0.252	3.755E-14	50	192	195	87	207	210
--------------------------------------------------GGGFGYRFNDvLRADVTYTYAGKYKIGGGT--------DLSASTLMGNVYFDLPLHDWPVRPYLGAGLGYGW------ATYSPGSDDSGLAAAFMAGLSWNVSPNLVIDTGYRFRDifVSGPNVTD-----------HQLMVGLRY--
>UniRef100_A0A1G0WXW2	83	0.296	3.755E-14	45	165	195	55	182	211
---------------------------------------------SGYNGGGRIGFKDYPMRYEGEISYLTAFPSQYYVDNVrqTGYSGMTSATAALANVYFDFPEIIITLTPYLSGGIGYAYLSTNltstgPTTTYQFRNSGSVFAYQGSAGLSYNFANNYSLDVAYRYLGT-----------------------------
>UniRef100_A0A1I6GZU4	83	0.255	3.755E-14	27	192	195	57	243	246
---------------------------AGSNAVSDIDTNYDFFDNDYtvafdtgFVAGVTFGKRISEtLRVEGELSfasaeaanYSAISSAGYVFADSVTAEGNLDATYLLVNVWYDIPTAG-PLGYYVGGGLGGAKVDgdiTFNGFAFGYGPGETKLAGQIGAGLMYDVSQSLTLDVGYRFKHVGDVDFEDSDGTGvytGGTVQSHSLQAGLMY--
>UniRef100_A0A2W4BGM1	83	0.297	3.755E-14	47	167	195	81	227	261
-----------------------------------------------FSGGLGVGYQFNDLvRADVTGDLFRGDFSGRFSTPSPCADGaggtgctgktsaSFKAGSLLANAYVDLG-TVAGFTPYVGGGVGATRVSWgdvrttsacvgcasDVASARSSGDADWRFTYALMAGVAYQLSPNVKLDLGYRYSHVAG---------------------------
>UniRef100_UPI0006498637	83	0.217	3.755E-14	2	167	195	22	215	277
--EAEGFYFGGGYYGQYLN-FGELKAKIGGqdatsanmvsindrNSQDTKGQLLSKYKGDYnppFAASVAFGYtgELGNniYRAELEGMYSSVKVDNIGLTSGQmtisymksgdkygsiINHDQIENASIMANVYHYWKSDRLSFSPYFGIGVGGTRMTMFEKTSIRP-------AGQFKAGLDYRINEDVNIHIGYRGFGVIG---------------------------
>UniRef100_A0A3S0VAI9	83	0.264	5.117E-14	42	189	195	53	200	212
------------------------------------------YQSGYDVGG-SFGYKGSPLRYEGELTYVNAELKKFNVNGVRQVGvrGYNNVILGMANVFYDFPGIVYDVQPFLGIGIGYAWINAQLNSSGPTSPTRFtasnsAFAYQAAGGLTYNFAENYALNIGYRYVAT-----ERVDDLGKI-FQAHLANVG-----
>UniRef100_UPI00116032EB	83	0.266	5.117E-14	48	191	195	87	254	259
------------------------------------------------TGGLGVGYQFNDlfradvtgdlFRGDFSGRFSTASPCADGAGGTGCSGRTTASFkagSLLANAYVDLG-TVAGFTPYVGGGVGATRVSWgdvrttsAAASTSISGDADWRFTYALMAGVAYQLSPNVKLDLGYRYSHVAGGDMfgssaATTAAGATGAMARQEVRVGLR---
>UniRef100_V9RA05	83	0.285	5.117E-14	49	172	195	106	245	283
-------------------------------------------------FSGSIGYAMDGPRIELEAAYQQFNAKNPDNNDSDSSDyykyfglsredtiadkkyvvlknERITFMSLMINTCYDITAEGVPFTPYACAGIGADLISI-------FKDFNLKFAYQGKIGVSYPITPEVSAFIGGYYHGVIGNQFNK----------------------
>UniRef100_UPI001187CFF4	82	0.278	6.974E-14	35	174	195	48	193	215
-----------------------------------SDLDDGGFSADFNAGfnaNIALGWQEKFGRVEFEYSKFDFDYDSVGVGtSTFDADGSQSLDTWMVNAYIDVPVT-SRLTGYAGAGLGVAQTSANSLSVPAGSasaISELGFAYQARAGVSFDLTQRVELFSGYRFLGTETMALQDDD--------------------
>UniRef100_Q5W8Z3	82	0.236	6.974E-14	46	172	195	53	193	224
----------------------------------------------FLGFAGAIGYSMDGPRVEFEVSYETFDVKNQGNNYKNEAhryyalsqqdtitehkfvvlkNEGLADISFMLNACYDVTTEGIPFSPYICAGIGTDLVSMFETTNPKIS-------YQGKLGLSYPISPEASVFVGGHFHKVIGNEFKD----------------------
>UniRef100_A0A1E4B2I3	82	0.236	6.974E-14	3	162	195	26	224	262
---DEGVYVGI-GAGVSLPGDSKNRGAfTGAVPATDdfgaipngtpLAWDTD-FDTG-FALSGQVGYKFNNgFRLEVEAAYSRYDvgshfdllvgganidgVDSAVLTRGPANPanptvgaviadgqGRVSNFGLFANVFYDID-TGTAFKPYIGAGAGVNWVDVDFRPSgvEVGSGNQAGIAYQLMAGASYELSPRAELFGQYTY--------------------------------
>UniRef100_A0A257KR33	82	0.260	6.974E-14	45	166	195	68	208	264
---------------------------------------------SGMSYGLGVGYQFNNWfRADITGEYRskvnYTGVDFITYNPGGPLSdsynGGYKSWVGLVNAYVDLG-TWWCITPFVGAGVGFANVTTTGMQDVGLSNgipgsyfadgaSKTNLAWAAHAGLAYKVNNNFTVELAYRYLDLG----------------------------
>UniRef100_A0A0F3N707	82	0.266	6.974E-14	34	172	195	88	245	283
----------------------------------DFTTTDPAFEFRsnlISGFSGSIGYAMDGPRIELEAAYQQFNAQNPESNDSDSSDyykyfglsredtvadqkyvvlknENITFMSLMINTCYDITAEGVPFIPYACAGIGADLISI-------FKDFNLKFAYQGKIGVSYPITPEVSAFIGGYYHGVIGNQFNK----------------------
>UniRef100_X5H4M8	82	0.265	6.974E-14	34	172	195	91	245	283
----------------------------------TTDPAFEFHNNLISGFSGSIGYAMDGPRIELETAYQQFNAKNPDSNDSDSSDyykyfglsredaiadlkyvvlknESITFMSLMINTCYDITAEGVPFIPYACAGIGADLISI-------FKDFNLKFAYQGKIGVSYPITPEVSAFIGGYYHGVIGNQFNK----------------------
>UniRef100_UPI001EE2C592	82	0.270	6.974E-14	46	166	195	88	229	292
----------------------------------------------FFAGGG-VGYGFGFFRADVTAEYRSGTKlyavdrfngffgDGTPGTGINKYDGKLSTVLVMANGYIDLGTWH-GVTPFVGGGVGYAYHNVSNFSDVGagtalggfgtaPDKHSGSFAWAAHAGLAYSVTPNVQLELAYRYLHMG----------------------------
>UniRef100_A0A5C0YP13	82	0.224	6.974E-14	2	171	195	23	228	294
--ETEGFYFGGGYYGQYFNL-GKLKAKIGGKDAKDDNRVSindidaqrtegqliSKYKGDYnppFAANVTFGYtgelGNNSYRAELEGMYSSVKVDNIGLSSNQvtvsylkdvsesankktymyktvINHDQVENASVMANVYHYWKSDSLSFSPYVGVGVGATRMTM-------FEKSSIRPAGQLKAGFDYRINEDVNMHIGYRGFGVLGSNVD-----------------------
>UniRef100_A0A844ZZV8	82	0.224	6.974E-14	47	191	195	75	250	404
-----------------------------------------------WNANGQIGYAFDNgFRIELDGSYVTYDIDYHTNAFVGGTAigqqdaailtrgpitgisvdnalangqGDVETYGGFLNVLYDFDLG--GVTPYLGAGAGVYVIDVDYIPNGTLiaNDADTTFAYQGIAGVSGDLSDNVQLFAEYKYRGLFDeANIQDRNFPGSFEVDStqHIAALGVR---
>UniRef100_UPI000B0159F4	82	0.190	6.974E-14	47	192	195	69	294	426
-----------------------------------------------WAGLGSVGWGFGNgLRLEIEGNYRSNDLDRYTIAGYrlPRAKGSAETYGVMANAYYDFDLSSYGISssalmPYIGVGVGYAWsshrglsgsinatapagladrvvsrvnselesrflanltaeqraelpanaipqinlntSNLNANAQVRSDDTDGDFAYQAMAGVAFPIraVPGLAVTAEYRFFGTLSNKLStsvtasaagysiDRTYDIKYDNFNHSAMLGLRY--
>UniRef100_A0A160HL96	82	0.698	9.504E-14	54	143	195	0	92	93
------------------------------------------------------GYKMDDIRVDVEGVYSYlnkNDVKDVTFDPANTIADSVTAISGLVNVYYDIAIEDMPITPYIGVGVGAAYISTPLEPAVNEKISKFGFAGQVK---------------------------------------------------
>UniRef100_A0A7Y6NA42	82	0.297	9.504E-14	50	166	195	130	248	269
--------------------------------------------------SISLGYYAGeNGRIDFETMYSKVNIKN--GNSPPVLDRSASIFSFLLNFYYNPSIQDTQFAPYVSLGIGPTVFrlkKINESPQNSMPLNVPWFAYQVRLGVNYSITPEIKTFLGYRYFSIP----------------------------
>UniRef100_I7JEU6	82	0.216	9.504E-14	3	167	195	24	224	289
---TEGFYFSSRYHGQFFNnigLLKVKKIENNPRKhitinkmyisNKIKDKKLSEYKKDYnppFAGGIAFGYegKLGNssYRTELEGIYSSVKAGNFSQKGswtsilyfkgigeganrktymyaAKADSDQIENVSVMVNTCYHLKSNSFSFSPYIGAGTGLTRMKMFGKTLIGP-------AYQLKAGLDYRISKDVNMRVGYRHFGTFG---------------------------
>UniRef100_UPI0014450088	82	0.217	9.504E-14	6	180	195	29	254	299
------FYVKANYFGALFNAIGPFDGnedvyqditegiFSFNKTEKMEEGYNPKYVPG-FAGSAAIGRSFGNTRVELEYLHSQTNlydeeysnknkatyielrRDKATSTGAKCDSpwrsgkvdltinencevgakfraafkmknEGFNNLAGMVNVYHDFNKEGMQLVPYVGIGVGLSKIKF-------LGKTKYAPAYQAKLGVNYLLTEQTQAFAGLRYFGILDDEFEGVVPTIKIP--------------
>UniRef100_A0A850T773	81	0.281	1.295E-13	51	180	195	76	203	227
---------------------------------------------------AAIGFQYARTRTELEYRRMKASIDALAYSGGaapaaTPVNDDLVAQALMSNVYFDF-VNSAPLTPYVGLGVGGARVENELGER------DAAFAYQGRAGIEVALGDRFSIGAEYVYFRTLDLSYGPKDFTAAGP--------------
>UniRef100_UPI00202464E8	81	0.241	1.295E-13	38	172	195	64	237	268
--------------------------------------YSPKYVPG-FAGSAAIGYLLKNMRVELEGLYSQTNLydedysdknkaryielrrndgmSAGAACNSPWRSGKVdihiqencgaeanfraafkmknegfNNLAGMINMYHDFNIAEIPFTPYVGIGAGVTKVKF-------LGKTRYALAYQAKLGVNYQLTAQTQAFAGLRYFGILDNQFKD----------------------
>UniRef100_A0A4Q6I549	81	0.278	1.295E-13	49	172	195	103	242	280
-------------------------------------------------FSGSIGYSMDGPRIELEAAYQQFNPKNTDNNDTDngeyykhfalsrkdvmedkqyvvLKNEGITFMSLMVNTCYDITAEGVPFVPYACAGIGADLITI-------FKDLNLKFAYQGKIGISYPITPEVSAFIGGYYHGVIGNKFEK----------------------
>UniRef100_Q5S2D4	81	0.237	1.295E-13	51	172	195	111	246	282
---------------------------------------------------GAVGYSLGGARVELEASYRRFatladgqyaksgadslaaitrDANITETNYFVVKIDEITNTSVMLNGCYDVPHTDLPVSPYVCAGIGASFVDI-------SKQVTTKLAYRGKVGISYQFTPEISLVAGGFYHGLFDESYKD----------------------
>UniRef100_UPI001BA841EC	81	0.219	1.295E-13	2	171	195	23	228	294
--ETEGFYFGGGYYGQYLNL-GKLKAKIGGKDATDDNRVSindidaqrtegqliSKYKGDYnppFAANVTFGYtgelGNNSYRAELEGMYSSVKVDNVGLSSNQvtvsylkdvgesankktymyktvINHDQVENASVMANVYHYWKSDSFSFSPYVGIGVGATRMTM-------FEKSSIRPAGQLKAGFDYRINEDINMHIGYRGFGVLGSNVD-----------------------
>UniRef100_UPI002025105A	81	0.234	1.765E-13	52	166	195	1	140	174
----------------------------------------------------AAGYNFYpqfslPVRTELEFyargkassKYNLWRESAGAFSGREDIKNEITLNSLMLNAYYDF-RNDSSFTPYVSAGLGYARIhhkttdvydlkyySSEETISDSRSDTDNNFAWSLGVGVKYNIYDNLSVDLAYRYFDAG----------------------------
>UniRef100_A0A376X4P9	81	0.248	1.765E-13	61	178	195	1	135	181
-------------------------------------------------------------RTELEF-YARGKADTTYNlykghAGHSDLKNEVSVNSLMLNAYYDF-RNDSAFTPWVSAGIGYARIHQESTGsgswdygygervrySISRSGPADNFAWSLGAGVRYDVTPDITLDLSYRYLDAGDASVSYKDEWGD----------------
>UniRef100_A0A846N1V2	81	0.277	1.765E-13	91	191	195	89	184	188
-------------------------------------------------------------------------------------------TSFMANLIYHFDDLDLPVKPYVGVGAGA--VAVNFGAMGGPHETQTRFGMQALAGVEYPLAGRLSLIGEYRYIAANNADFAGV---GRVEYKTHNFMLGLK---
>UniRef100_A0A1V2SLG9	81	0.267	1.765E-13	51	162	195	71	177	189
---------------------------------------------------IGVGYQFNNyLRADATVGYSQRDSNYYETT--------TDLWEAMANAYVDLG-NYYGITPYVGGGIGFANVNYDYQGPVDarlKSGGTNRFEWALMAGIAVDITPRLKLDLGYRY--------------------------------
>UniRef100_A0A972VAI3	81	0.298	1.765E-13	48	164	195	68	189	238
------------------------------------------------AVSLAVGRRMsKYLRLDVEGFYQRNEIDRGDSSLI-VYGGRERTVGALANLYLDLPF-FYGFRPYIGGGVGWANVHSRVDSGFvffgvsRDTITKDTLAYQLVAGASYALTPHIELDFRGRYFG------------------------------
>UniRef100_A0A0F3N984	81	0.229	1.765E-13	46	172	195	99	239	276
----------------------------------------------FLGFAGAIGYSMGGPRVEFEVSYETFDVKNQGNNYKNEAhryyalshdatiaenkfvvlkNEGLSDISFMLNACYDVTTDGIPFSPYICAGIGTDLVSMFEATSPKIS-------YQGKLGLSYSISPETSVFVGGHFHKVIGNEFKD----------------------
>UniRef100_A0A178GUR7	81	0.219	1.765E-13	2	171	195	23	228	294
--ETEGFYFGGGYYGQYLNL-GKLKAKIGGKDATDDNRVSindidaqrtegqliSKYKGDYnppFAANVTFGYtgelGNNSYRAELEGMYSSVKVDNIGLSSNQvtvsylkdvvestnkktymyktvINHDKVENASVMANVYHYWKSDSFSFSPYVGIGVGGTRMTM-------FEKSSIRPAGQLKAGFDYRINEDVNMHIGYRGFGVLGSNVD-----------------------
>UniRef100_X5H393	81	0.236	2.404E-13	46	172	195	99	239	276
----------------------------------------------FLGFAGAIGYSMDGPRVEFEVSYETFDVKNQGNNYKNEAhryyalsqqdtitehkfvvlkNEGLADISFMLNACYDVTTEGIPFSPYICAGIGTDLVSMFETTNPKIS-------YQGKLGLSYSISPEASVFVGGHFHKVIGNEFKD----------------------
>UniRef100_Q46333	81	0.214	2.404E-13	16	172	195	65	248	290
----------------VFGLKKDWDGVKTPSSDSGSNSiiftekdYSFKYEnNPFLGFAGAIGYSMNGPRIEFEVSYETFDVKNPGGNykndahmycaldtGTPGStqgatlnssvmvkNENLTDIALMLNACYDITLEGMPVSPYVCAGIGTDLVSVINATNPKLS-------YQGKLGISYSINPEASIFIGGHFHRVIGNEFKD----------------------
>UniRef100_UPI0002374E24	81	0.219	2.404E-13	2	171	195	23	228	294
--ETEGFYFGGGYYGQYLNL-GKLKAKIGGKDATDDNRVSindidaqrtegqliSKYKGDYnppFAANVTFGYtgelGNNSYRAELEGMYSSVKVDNIGLSSNQvtvsylkdvgestnkktymyktvINHDQVENASVMANVYHYWKSDSFSFSPYVGIGVGGTRMTM-------FEKSSIRPAGQLKAGFDYRINEDVNMHIGYRGFGVLGSNVD-----------------------
>UniRef100_A0A419RQ94	81	0.237	2.404E-13	47	191	195	78	252	308
-----------------------------------------------WNAGGAIGYKFDsGLRVEIEGEYVTHDIDyhadlfvgntlvqdqpayflTRTSGTTPVVtllndgRGDVESYGGFLNILYDFDLG--AIEPYIGAGAGIYVIDVDYLPGGVDiaNDADTTFAYQGIAGISGDLSRNVQLFAEYNYRRLFDeASVTDLLLPGTIEIDAtqHIASLGLR---
>UniRef100_UPI001582D052	81	0.225	2.404E-13	6	172	195	34	261	315
------FYVKANYFGALFNNIGSLEGKEDAKSDVTDGVFsinkkgrieagHNPKYVPGFAGGASIGYSLGDMRVELEGLYSQTDLYDKDYSNKNHAryvelrrkkeysvgakcgspwvsikffktkdeakvdtekcdnisknladfraafrmkNEGFNNLAGMVNVYYDFNKEEMQLVPYVGVGGGLTKVKF-------LGRTRYAFAYQAKLGANYQLTAQVQAFAGLRYFGILGNEFKD----------------------
>UniRef100_A0A376Y3H7	80	0.243	3.276E-13	94	189	195	0	113	119
----------------------------------------------------------------------------------------------MLNAYYDF-RNDSAFTPWVSAGIGYARIHqkttgistwdygygYSGRESLSRSGSADNFAWSLGAGIRYDVTPDIALDLSYRYLDAGDSSVSYKDEWGdkyksEVDVKSHDIMLG-----
>UniRef100_UPI001F20C2B7	80	0.278	3.276E-13	49	172	195	41	180	218
-------------------------------------------------FSGSIGYSMDGPRIELEAAYQQFNPKNTDNNDTDngeyykhfalsrkdamedqqyvvLKNDGITFMSLMVNTCYDITAEGVSFVPYACAGIGADLITI-------FKDLNLKFAYQGKIGISYPITPEVSAFIGGYYHGVIGNKFEK----------------------
>UniRef100_Q84HU1	80	0.278	3.276E-13	49	172	195	103	242	280
-------------------------------------------------FSGSIGYSMDGPRIELEAAYQQFNPKNTDNNDTDngeyykhfalsrkdameeqqyvvLKNDGITFMSLMVNTCYDITAEGVSFVPYACAGIGADLITI-------FKDLNLKFAYQGKIGISYPITPEVSAFIGGYYHGVIGNKFEK----------------------
>UniRef100_B1N6B9	80	0.242	3.276E-13	43	172	195	96	245	282
-------------------------------------------DNPFLGFAGAIGYSMEGPRIELEVSYETFNVKNqdnsykndahmyyllarevdSSSPTKPQVNKSvllknegLTDFSIMLNACYDIITDNIPFSPYICAGVGADLVSMFNSINP-------KLAYQGKLGISYSISPEVSAFIGGHFHKVIGNEFKD----------------------
>UniRef100_UPI000346A4C6	80	0.214	3.276E-13	4	172	195	31	251	304
----KNFYIQANYFGAFFNAIGSLKGKEDAGENVTEGVFsfneeerieagYSPKYVPGLAGGASIGYVFKNMRVDLEVLYSQTNLDdedysdkgkaryielrrnddvsVGTERKSPWRSGKVdieiqekppnvqvkfkaafkmknegfNNLAGMINVYNDFNVGEMLCIPYFGVGAGVTKVKF-------LGKTRYALAYQAKLGVNYPLTTNTQAFAGLRYFGILGNEFKG----------------------
>UniRef100_A0A379MV41	80	0.194	3.276E-13	47	192	195	69	294	320
-----------------------------------------------WAGLGSVGWGFGNgLRLEIEGNYRSNELDRYTIAGYrlPRAKGSADTYGIMANAYYDFDLSSYGISssalmPYIGVGVGYAWtshrglsgsidatapagladrvvsrvnselqsrflanltaeqraqlpanaipqinlntSDLNARAQVRSDDTDGDFAYQAMAGLAFPVraVPGLAVTAEYRFFGTLSNRLSTTvtasaagrsidrTYDIKYDNFNHSAMLGLRY--
>UniRef100_A0A2A4Z4X9	80	0.225	3.276E-13	48	167	195	128	260	321
------------------------------------------------TGSIAAGYKFGNFRVEMSGEYRRHNSWGGFLSGGGvvlPVSAKTQQYGALMSAFYDVEIPGIPIQPYVGLGAGLTLSKTQYNVDYTAGGTTTsatinfskgmSFTGAAMAGIAMNIGDNITLDLGYRFTNTLG---------------------------
>UniRef100_A0A4Y1N271	80	0.194	3.276E-13	47	192	195	69	294	426
-----------------------------------------------WAGLGSVGWGFGNgLRLEIEGNYRSNELDRYTIAGYrlPRAKGSADTYGIMANAYYDFDLSSYGISssalmPYIGVGVGYAWtshrglsgsidatapagladrvvsrvnselqsrflanltaeqraqlpanaipqinlntSDLNARAQVRSDDTDGDFAYQAMAGLAFPVraVPGLAVTAEYRFFGTLSNRLSTTvtasaagrsidrTYDIKYDNFNHSAMLGLRY--
>UniRef100_A0A059U5E8	80	0.595	4.462E-13	21	117	195	0	94	95
---------------------TKIDGFEYKKGTE----FHDPLKASFMAGGAAFGYKRDNIRVDVEGLYSQLNKNNFSGATFTPttVANSVAPFSGLVNVYYNIPIENMPITPYVGVGVG-----------------------------------------------------------------------------
>UniRef100_A0A1V1G184	80	0.245	4.462E-13	51	192	195	61	209	218
---------------------------------------------------GAVGYSLGGARVELEASYRRFatladgqyaksgaeslaaitrDANITETNYFVVKIDEITNTSVMLNGCYDVLHTDLPVSPYVCAGIGASFVDI-------SKQVTTKLAYRGKVGISYQFTPEISLVAGGFYHGL----FDESYKDIPAH---HSVKFSGEA--
>UniRef100_A0A840N7G6	80	0.270	4.462E-13	49	167	195	82	217	272
-------------------------------------------------FGLGAGYRFNNWfRADVTGEYRgksnFHGVDVVTVNGTPfgtnTYTGSKSEWLVLANAYFDLG-TWWCITPFIGAGVGGSANTISGFTdtgqpaaslAFGPTATKWNFAWAVHAGLAYKVNPSLTMELAYRYADLGD---------------------------
>UniRef100_G9I3Q8	80	0.220	4.462E-13	51	193	195	111	275	282
---------------------------------------------------GAVGYSLGGARVELEASYRRFatladgqyaksgaeslaaitrDANITETNYFVVKIDEITNTSVMLNGCYDVLHTDLPVSPYVCAGIGASFVDI-------SKQVTTKLAYRGKVGISYQFTPEISLVAGGFYHGLFDESYKDIpahnsvkfSGEAKASVKAHIADYGFNLG-
>UniRef100_A0A1S6GP59	80	0.220	4.462E-13	51	193	195	111	275	282
---------------------------------------------------GAVGYSLGGARVELEASYRRFatladgqcaksgaeslaaitrDANITETNYFVVKIDEITNTSVMLNGCYDVLHTDLPVSPYVCAGIGASFVDI-------SKQVTTKLAYRGKVGISYQFTPEISLVAGGFYHGLFDESYKDIpahnsvkfSGEAKASVKAHIADYGFNLG-
>UniRef100_A0A6B8MBP2	80	0.245	4.462E-13	50	171	195	86	235	286
--------------------------------------------------GAGVGYQFNNWfRFDVTGEYRtaaqysaiqsytdiwsapGFSPCGIAARCHDLYHGQHSAAVFLANAYFDLG-TWYGITPFVGGGVGFAtnflnnWYDISAQPaggfGYASDKTQTNFAWQVGAGLAYNVTPNLKLEVAYRYLDMGKMSTN-----------------------
>UniRef100_UPI001FB8D5C9	80	0.240	4.462E-13	45	191	195	87	275	300
---------------------------------------------SFFAGGG-VGYQFGsYFHGDVTAEYRggtklkfqdsfnstcfskthneEGQHDAYDCKGVNAYGASLSSIVVMANGYFDLG-TWYGVTPFIGGGVGTAFHRLSGFSdsgygaatggyGYAKDKNTNTFAWAAMAGLGYSVTPNLKLEVGYRYLNLGhvgtNPVTCINDPDCGGavykvkDITSHDVRIGMR---
>UniRef100_A0A6I6AN84	80	0.267	4.462E-13	49	172	195	128	266	304
-------------------------------------------------FSGSIGYIMDGPRVEIEAAYQKFNPKNPNNETDTSDyykydalsradvmtdkkyvvlkNDGIAFSSLMFNACYDITAEGVPFIPYACAGIGADLISI-------FDDINLKFAYQGKIGISYPITPEISAFIGGYYHGLIGNKFNK----------------------
>UniRef100_R9QKY4	79	0.794	6.078E-13	99	171	195	9	81	90
---------------------------------------------------------------------------------------------------YTLAFEDMPITPYVGVGVGAAYVSTPLKTAINNQNSKFGFAGQVKAGVSYDVTPEVKLYAGARYFGSFGAHFD-----------------------
>UniRef100_A0A378JSN8	79	0.243	6.078E-13	42	169	195	66	208	234
------------------------------------------YEPGYDV-GLRFGFQNNAIRYEAELTYLNADVERFYINKlrQSRVNGETDAIFAMGNIYYDFPDMVEAISPFLGVGLGYGWIEgkfntrsfyysphaFPSFNAVDYQGSNSVFAYQVTAGFTYNYAENYALNLAYRYIGTDRVE-------------------------
>UniRef100_Q1L7X2	79	0.223	6.078E-13	44	193	195	107	275	282
--------------------------------------------TSFF---GAVGYSLGGARVELEASYKRFatladgqyaksgaeslaaitrDANITETNYFVVKIDEITNTSVMLNGCYDVLHTDLPVSPYVCAGIGASFVDI-------SKQVTTKLAYRGKVGISYQFTPEISLVAGGFYHGLFDESYKDIpahnsvkfSGEAKASVKAHIADYGFNLG-
>UniRef100_UPI001558CB2F	79	0.274	8.279E-13	54	162	195	1	104	116
------------------------------------------------------GYQFNNyLRADATVGYSQRDSNYYETT--------TDLWEAMANAYVDLG-NYYGITPYVGGGIGFANVNYDYQGPVDarlKSGGTNRFEWALMAGIAVDITPRLKLDLGYRY--------------------------------
>UniRef100_A9UFG6	79	0.226	8.279E-13	16	170	195	39	212	243
----------------VFGMKKEWDGNKSTATNTLFTEKDYSFKyenNPFLGFAGAIGYSMNGPRIEFEVSYETFDVKNpggnykndahmycaldttNTTAPTTTTSvmvknENLTDISLMLNACYDIVLDGMPVSPYVCAGIGTDLVSVINATNPKLS-------YQGKLGISYSINPEASIFIGGHFHRVIGNEF------------------------
>UniRef100_V9R724	79	0.250	8.279E-13	46	172	195	98	241	278
----------------------------------------------FLGFAGAIGYSMDGPRVEFEVSYETFDVKNqgnnykndahkycaltqqdGTTKPTQnkyvlLKSEGLLDISFMLNACYDIITDGMPFSPYICAGIGTDLVSMFETTNPKIS-------YQGKLGLSYSISPEASVFVGGHFHKVIGNEFKD----------------------
>UniRef100_Q8G8I2	79	0.272	8.279E-13	49	172	195	106	245	283
-------------------------------------------------FSGSIGYAMDGPRIELEAAYQKFDAKNPDSNDTNsgdyykyfglsrddamadkkyvvLKNEGITFMSLMVNTCYDITAEGVPFIPYACAGIGADLINV-------FKDFNLKFSYQGKIGISYPITPEVSAFIGGYYHGVIGNNFNK----------------------
>UniRef100_UPI00211A6AEF	79	0.245	8.279E-13	4	164	195	25	202	379
----TGPYVDLGGGYNLvqqqhthFSPTTEADGSTGNGGTSSRYRAKD-----GFTGFGSFGWGFGNgLRVEIEGVYNYNNfNHRRPTWGNGTTSGHSESYGGFVNVLYDIDLAqfgiNVPVTPFVGVGAGYLWQHFSPLTTAytngavnRMGGTNGSFAYQGIVGAAYDIpnVPGLALEVEYRMIG------------------------------
>UniRef100_Q8L2S5	79	0.663	1.128E-12	5	98	195	0	90	91
-----SYYVRLQYNGEILPLFTKIDGIKNAAG----KEKDSPLKASSIAGGGAFGYKMDDIRVDVEGLYSQLSKDTTIINTSETnVADSLTAFSGLVNVY------------------------------------------------------------------------------------------------
>UniRef100_A0A2P1NSR0	79	0.237	1.128E-12	51	172	195	102	237	262
---------------------------------------------------GAVGYSLGGARVELEASYRRFatltdgqyaksgaeslaaitrDANITETNYFVVKIDEITNTSVMLNGCYDVLHTDLPVSPYVCAGIGASFVDI-------SKQVTTKLAYRGKVGISYQFTPEISLVAGGFYHGLFDESYKD----------------------
>UniRef100_UPI000C7E6C3F	79	0.252	1.128E-12	51	191	195	88	260	265
---------------------------------------------------IGLGYQFtDVIRADLTAEYFDGRFDGTSLSATPCAGEGVgtgcafshranfSALGLMANGYVDLA-TLAGFTPYLGAGIGATRIDWktahetsscvgaggacsgNAGGASYGGRDSWRFTYALMAGVSYDVTDRLKFDAGYRYSQISDGDmFGSGDAQGyDDGLSRHEFRVGLR---
>UniRef100_A0A508WYK9	79	0.252	1.128E-12	51	191	195	88	260	265
---------------------------------------------------IGLGYQFtDVIRADLTAEYFEGRFDGTSLSATPCAGEgagtgcafshraNFSALGLMANGYVDLA-TLAGFTPYLGAGIGATRIDWktahetsscvgaggacsgNAGGASYGGRDSWRFTYALMAGVSYDVTDRLKFDAGYRYSQISDGDmFGSGDAQGyDDGLSRHEFRVGLR---
>UniRef100_UPI001CC5AC0A	79	0.288	1.128E-12	47	167	195	86	233	267
-----------------------------------------------FSGGLGVGYQFNDlvradvtgdlFRGDFSGRFSTASPCADGAGGTGCTGKtsaSFKAGSLLANAYVDLG-TVAGFTPYVGGGVGATRVSWGdvrttsacvgcasdvASSARSSGDADWRFTYALMAGLAYQFSPNVKLDLGYRYSHVAG---------------------------
>UniRef100_UPI000444D27B	79	0.240	1.128E-12	2	171	195	31	231	271
--GRKGFYVGTQYKVGVpnfsnfsaeetLPGLTKsifalgLDKSSISDHAGFTQAYNPTYASNFAGFGGVIGYYVNDFRVEFEGAYENFEPERQWYPEGGeshkffalsrtatvtanefivLENDGVIDKSLNVNFCYDIAHGSIPLAPYMCAGVGADYIKF-------LGISLPKFSYQVKFGVNYPVSVNVMLFGGGYYHKVIGNRYE-----------------------
>UniRef100_X5GJT1	79	0.225	1.128E-12	46	172	195	98	241	278
----------------------------------------------FLGFAGAIGYSMGGPRVEFEVSYEtfdvknqgnnyKNDAHKYCALGQQDNSGKAKAntyvllkseglldISFMLNACYDIITDGIPFSPYICAGIGTDLVSMFETTNPKIS-------YQGKLGLSYSISPEASVFVGGHFHKVIGSEFKD----------------------
>UniRef100_A0A097A2D5	79	0.226	1.128E-12	51	193	195	112	276	283
---------------------------------------------------GAVGYSLGGARVELETSYRRFatladgqyaksgaeslaaitrDAEITETNYFVVKIDEITNTSVMLNGCYDVLHADLPVSPYVCAGIGASFVDI-------SKQVTTKLAYRGKAGISYQFTPEISLVAGGFYHGLFDESYRDIpahnsvkfPGEAKASVKAHVADYGFNLG-
>UniRef100_A0A059IUU9	78	0.673	1.536E-12	14	109	195	12	105	127
--------------GEILPLFTKVDGITYKKDNGD----YSPLKAPFIAGGGAFGYKMDDIRVDVEGVYSYLNKNDVTDAkfTPDTIADSLTAISGLVNVYYDIAIEDMPIK-------------------------------------------------------------------------------------
>UniRef100_UPI00183CEBF6	78	0.262	1.536E-12	88	189	195	23	143	149
----------------------------------------------------------------------------------------LSVNTLMVNTYYDF-RNSSAFTPWVSVGLGYARIhhkatytdtswnksgEVSDFSALHYPGYDNNFAWSFGAGVRYDVTPDIALDLSYRYLDAGDASVSYKDEWGdkyksEVDVKSHDIMLG-----
>UniRef100_H6CTA4	78	0.220	1.536E-12	51	193	195	21	185	192
---------------------------------------------------GAVGYSLGGARVELEASYRRFatladgqyaksgaeslaaitrDANITETNYFVVKIDEITNTSVMLNGCYDVLHTDLPVSPYXCAGIGASFVDI-------SKQVTTKLAYRGKVGISYQFTPEISLVAGGFYHGLFDESYKDIpahnsvkfSGEAKASVKAHIADYGFNLG-
>UniRef100_A0A6N7JIU8	78	0.285	1.536E-12	52	174	195	68	190	214
----------------------------------------------------AAGWQpMESLRVELEYSYR--GRNALALPPGGPDANTAGTISLMANAMVDVKLTDW-MTPYVGIGVGMTRLEADRLTFglGTGDARGESFGYQGFVGVNVPVSSSFSLFADGRYTRPGDFAFTGVD--------------------
>UniRef100_A0A518JQV4	78	0.272	1.536E-12	45	172	195	61	191	216
---------------------------------------------SGLNANVALGWQEKFGRVEFEYSKFDFDFDTVGFGPFrADADGSQSLDTWMVNAYIDVPVT-SRLTGYAGAGLGVAQTSANslaTLAGTVSATSELGFAYQARAGISFDLTNRVELFSGYRFLGTETMTLQD----------------------
>UniRef100_A0A8I2D627	78	0.288	1.536E-12	51	181	195	66	206	217
---------------------------------------------------IAGGYKItDAFAVELEVGFAYNSLDSLSFHYGPEFGADISDHGLdldlyqipmMVNLSYTIPL-NSRIKPFIGVGAGGLVAIASAEIyGFKDEESAFAFAYQAFAGVNYQISNNVDIGVIYRFMGSSDLDFDSFETDGIGAH-------------
>UniRef100_A0A963U1J0	78	0.273	1.536E-12	47	180	195	70	201	225
-----------------------------------------------FAIAGAIGFQYAKTRTELEYRRMEMSVEGVAYSGGaapsaPVVNDDLVAQALMSNVYFDL-VNSSAFTPYVGFGVGGARIENELAER------DAVFAYQGRAGVEAALGGRFSVGVEYAYFRTLDVKYGPKEFDPAGP--------------
>UniRef100_Q5W8Y8	78	0.245	1.536E-12	46	172	195	52	195	226
----------------------------------------------FFGFAGAIGYSMDGPRVEFEVFYEtfdvknqgnnyKNDAHKYCALDKTGTANNATAnnyvllkseglldISFMLNACYDIITDGIPFSPYICAGIGTDLVSMFETTNPKIS-------YQGKLGLSYSISPEASVFVGGHFHKVIGSEFKD----------------------
>UniRef100_K4PN63	78	0.235	1.536E-12	46	172	195	71	216	250
----------------------------------------------FLGFAGAIGYSMNGPRIEFEVSYETFDVKNPGDNYKNDAhmycaldtaqqnsthgatlassvmvkNENLTDISLMLNACYDITLEGIPVSPYICAGIGTDLVSVINATNPKLS-------YQGKLGISYSINPEASIFIGGHFHRVIGNEFKD----------------------
>UniRef100_Q93E55	78	0.235	1.536E-12	46	172	195	99	244	280
----------------------------------------------FLGFAGAIGYSMNGPRIEFEVSYETFDVKNPGDNYKNDAhmycaldttqqsstygatlassvmvkNENLTDISLMLNACYDITLEGIPVSPYICAGIGTDLVSVINATNPKLS-------YQGKLGISYSINPEASIFIGGHFHRVIGNEFKD----------------------
>UniRef100_Q2GF63	78	0.216	1.536E-12	1	172	195	36	245	283
-DSREGFYISVKYNPSIshfrkfsaeeapINGNTSITkkvfglkkdgDIAQSANFNRTDPALEFQNNLISGFSGSIGYAMDGPRIELEAAYQKFDAKNPDNNDTNsgdyykyfglsredaiadkkyvvLKNEGITFMSLMVNTCYDITAEGVPFIPYACAGVGADLINV-------FKDFNLKFSYQGKIGISYPITPEVSAFIGGYYHGVIGNNFNK----------------------
>UniRef100_A0A1B0YWJ0	78	0.232	1.536E-12	51	193	195	112	276	283
---------------------------------------------------GAVGYSLGGARVELEASYRRFatlangqyaksgaeslaaitrDATITANNYFVVKIDEITNTSVMLNGCYDVMHTDLPVSPYVCAGIGASFIDI-------SKQVTTKLAYRGKVGISYQFTPEISLVAGGFYHGLFDESYKDIpahnsvkfPGEAKASVKAHIADYGFNLG-
>UniRef100_Q3YQQ7	78	0.248	1.536E-12	46	172	195	105	250	288
----------------------------------------------FLGFAGAIGYSMGGPRVEFEVSYEIFDVKNQgnsykndahkycalsrHTGGMPQAGhqnkfvflknEGLLDISLMINACYDITIDSMPFSPYICAGIGSDLVSMFETTNPKIS-------YQGKLGVSYSISPEASVFVGGHFHRVIGNEFKD----------------------
>UniRef100_UPI001BDB2290	78	0.211	1.536E-12	2	171	195	23	228	294
--ETEGFYFGRRYYGQYLNlgkLKAKIGGVDATNDNRvsindiDAQRTEgqliSKYKGDYnppFAANVTFGYtgelGNNSYRAELEGMYSSVKVDNVGLSSNQvtvsylkdvsesankktymyrtvINHDQVENASVMANVYHYWKSDSFSFSPYVGIGVGGTRMTM-------FEKSSIRPACQLKAGFDYRINEDINMHIGYRGFGVLGINVD-----------------------
>UniRef100_A0A7L7YRL7	78	0.231	1.536E-12	6	180	195	34	258	302
------FYVKASYFGALFNnigpfqgkedNTTDKDGvFSFNKNERIEAGYNPKYVPG-FAGSVAVGYLLENMRVEFEGLYSQIDlydedysdknkakyvelrrnkeRSAGVECNSPWRSGKIdinlqenckvgvelraafkmrnegfNNLAGMINVYHDFNKGETQFVPYAGIGGGLTKVKF-------LGRTRYAFAYQAKLGVNYQLTTQVQASAGLRYFGILGNVFKDIIPTIKIP--------------
>UniRef100_A0A850P427	78	0.261	1.536E-12	47	192	195	68	239	377
-----------------------------------------------FTGRGAVGWGFGNgLRAEVEGVYNYSQINHLRATSAPgSTSGSTQEYGGLINVLYDIDLTqfgiNVPVTPYVGVGAGYLWqhfnpVQTNFANGVVNRIGGTNggFAYQGIVGAAYDIpgVPGLAVTADYRMMGTtfTDGSFRSTSygpmgkiaGNANFDHAfRHQFNVGIRY--
>UniRef100_A0A2P1L4H1	78	0.743	2.091E-12	94	167	195	0	73	75
----------------------------------------------------------------------------------------------LVNVYCDIAIEDMPITPYVGVGVGAAYISNPSKVDAVKDQRGFGFAYQAKAGVSYDVTPEIKPYAGARYFGSYG---------------------------
>UniRef100_A0A968QKR5	78	0.252	2.091E-12	94	192	195	0	109	112
----------------------------------------------------------------------------------------------MANIYYDIP-TNSRFRPYLGAGLGFYTSRINNLTatffpaamlSPVNQTSETSFAFQIKAGISYEISPKSEAFLGYRYFNGSTLNFNDPGNLGRFSpdgVRIHAAELGFRY--
>UniRef100_A0A418WGG0	78	0.254	2.091E-12	94	190	195	0	96	233
----------------------------------------------------------------------------------------------MANVLYEFE-NDSRFTPYLGAGLGAGWMFVDTPNTISTgigvaDGNDVGFAYQGIAGAKVDVTEALAAFVDYRYLGTSDIQVN----EFKTSYSTHNVTAGL----
>UniRef100_K4PL44	78	0.236	2.091E-12	46	170	195	64	204	238
----------------------------------------------FLGFAGAIGYSMNGPRIEFEVSYETFDVKNPGGSYKNDAhmycaldtasgaqaahatsvmvkNENLTDISLMLNACYDIVLEGIPVSPYVCAGIGTDLVSVINATNPKLS-------YQGKLGISYAINPEASIFIGGHFHRVIGNEF------------------------
>UniRef100_UPI001AD97188	78	0.277	2.091E-12	48	167	195	87	233	267
------------------------------------------------TGGLGVGYQFNDlFRADVTGDLFRGDFSGRFSTASPCAGGaggagctgktsaSFKAGSLLANAYVDLG-TVAGFTPYVGGGVGATRVSWGdvrmtsacvgcasdvASSARSSGDADWRFTYALMAGLAYQLSPNVKLDLGYRYSHVAG---------------------------
>UniRef100_A0A0F3N5W1	78	0.218	2.091E-12	46	172	195	98	241	278
----------------------------------------------FLGFAGAIGYSMGGPRVEFEVSYEtfdvknqgnnyKNDAHKYCALDKTGSGNNASAnnyvllkseglldISFMLNACYDIITDGIPFSPYVCAGIGTDLVSMFETTNPKIS-------YQGKLGLSYSISPEASVFVGGHFHKVIGSEFKD----------------------
>UniRef100_A0A4Q6I4R8	78	0.263	2.091E-12	46	170	195	99	239	278
----------------------------------------------FLGFAGAIGYSMGSPRIELEILYETFDVknqgnhykndahrycalcrqdsmDRASGKFVFLKNEGLTDISFMINACYDITTEGMPFSPYICAGTGVDLVSMFEAINI-------KLAYQGKLGLSYAISPEAQVFVGGHFHRVAGSEF------------------------
>UniRef100_A0A170TM94	78	0.267	2.091E-12	49	172	195	106	244	282
-------------------------------------------------FSGSIGYIMDGPRVEIEAAYQKFNPKNPANETDTsdyykhyglsraetmtdkkyvvLTNNGVTFSSLMFNACYDITAEGVPFIPYACAGIGADLISI-------FDDINLKFAYQGKIGISYPITPEISAFIGGYYHGVIGNKYNK----------------------
>UniRef100_A0A4Q6I4S1	78	0.233	2.091E-12	46	172	195	103	249	287
----------------------------------------------FLGFAGAIGYSMGGPRIEFEVSYEIFDVknqgnsykndahkycalsrkdngmpagDTDKNKFVFLKNEGLLDVSLMINACYDITIENMPFSPYICAGIGTDLVSMFEITNPKIS-------YQGKLGLSYSISPEASVFVGGHFHRVIGNEFRD----------------------
>UniRef100_A0A6J3WSM0	78	0.692	2.848E-12	45	134	195	3	93	98
---------------------------------------------SFIAGGGAFGYKMDDIRVDVEGLYSKLAKDTDVVNTSETnVADSLTAFSGLVNVYYDIAIEDMPITPYVGVGIGASYISKPSSAEKVKDQT------------------------------------------------------------
>UniRef100_A0A1D6YDJ7	78	0.237	2.848E-12	51	172	195	0	135	136
---------------------------------------------------GAVGYSLGGARVELEASYRRFatladgqyaksgaeslaaitrDANITETNYFVVKIDEITNTSVMLNGXYDVLHTDLPVSPYVCAGIGASFVDI-------SKQVTTKLAYRGKVGISYQFTPEISLVAGGFYHGLFDESYKD----------------------
>UniRef100_UPI00200A561B	78	0.245	2.848E-12	88	189	195	33	153	159
----------------------------------------------------------------------------------------LSVNTLMVNTYYDF-RNSSAFTPWVSVGLGYARIhhkatytdtswnksgEVSDISALHYSGYDNNFAWSIGAGVRYDITPDIALDLSYRYLDAGKSSLSYKDAEGdkyksEADVKSHDIMFG-----
>UniRef100_Q9S422	78	0.239	2.848E-12	51	172	195	1	139	173
---------------------------------------------------GAVGYSMGGPRVEFEVSYEtfdvknqgnnyKNDAHKYCALGQQDNSGKAKAnlyvllkseglldISFMLNACYDIITDGMPFSPYICAGIGTDLVSMFEATSPKIS-------YQGKLGLSYSISPETSVFVGGHFHKVVGNEFKD----------------------
>UniRef100_H6CTA0	78	0.237	2.848E-12	51	172	195	111	246	278
---------------------------------------------------GAVGYSLGGARVELEASYRRFatladgqyaksgaeslaaitrDANITETNYFVVKIDEITNTSVMLNGCYDVLHTDLPVSPYXCAGIGASFVDI-------SKQVTTKLAYRGKVGISYQFTPEISLVAGGYYHGLFDESYKD----------------------
>UniRef100_X5GL01	78	0.230	2.848E-12	37	182	195	94	255	279
-------------------------------------PYDPTYTKNLLGVGGIVGYSLDNFRIELEAFYEKFNIKVPSgyfydnfyeyFALTPTAAKHttnkhycmkntgITLSPFLVNACYDFILKKtSNIAPYLCIGVGGNFIDF-------LDQTNFKFAYQAKVGISYFISSNLSFFIDGSFHGHFDNQFSDLLVDYPTDLK------------
>UniRef100_UPI00131CA1B0	78	0.262	2.848E-12	51	168	195	88	227	279
---------------------------------------------------LGVGYKFNNyFRADVTGEYRtgahfsaiesynqgFFNTPQDGSRLNDTYNGSIRTIAGLVNGYVDLG-TWYCLTPYIGAGVGVANVKVSsivdqgqtGGFGYSQSKSQTNFAWALMTGVAFNVTPSTKIELGYRYLNMGNV--------------------------
>UniRef100_D9IVA8	78	0.215	2.848E-12	51	193	195	111	275	282
---------------------------------------------------GAVGYSLGGARVELEASYRRFatladgqyaksgaeslaaitrDANITETNYSVVKIDEITNTSVMLNGCYDVLHTDLPVSPYVCAGIGASFVDI-------SKQVTAKLAYRGKVGISYQFTPGISLVAGGFYHGLFDESYKDIpahnsvkfSGEAKASVKAHIADYGFNLG-
>UniRef100_A0A858PZE0	78	0.238	2.848E-12	49	191	195	110	278	283
-------------------------------------------------FEGAAGYAMGGARVEVEAGykkfaatsdvdYKHADAHQFVGIGREPVfadgnyfvmkIDSITDISVMLNACYDVMHTDLPVSPYVCAGLGASFVDI-------ANQTTSKLAYKGKVGVSYQLTPEISLIAGGFYHGLFDEKFENIPANnrvnfagealatVKANIASYGFNLGAR---
>UniRef100_Q2GF60	78	0.231	2.848E-12	41	172	195	93	245	286
-----------------------------------------KYENNLFSGfAGAIGYSMDGPRIELEVSYEAFDvknqgnnykneahryyalshllgtetqIDGAGSASVFLINEGLLDKSFMLNACYDVISEGIPFSPYICAGIGIDLVSMFEAINPKIS-------YQGKLGLSYPISPEASVFIGGHFHKVIGNEFRD----------------------
>UniRef100_C7DSG9	77	0.474	3.878E-12	16	148	195	0	130	150
----------------FCPLKPRIVGIGIKRGTE----VHDPLKASFLAGGAAFGYKRAGCRVDVEGLYSQLSKSGVGGAtfAPTTVANSVAVFSGLVNVYYDIAIEDMPITPYRWCWCWCSIYQQSFRASAVKDQKGFGFAYQAKAGVSY----------------------------------------------
>UniRef100_A0A7X3RTW1	77	0.254	3.878E-12	85	191	195	32	152	156
-------------------------------------------------------------------------------------DGGVSAFALMINAYYDLN-PDGKLIPYVGAGLGVLNLSTDAESAEGaatgtvlIDDSDFVFAYQVGAGLGYKIDgpgngSDVTLSVDYRYLASFEnPEFAGeiTGGTVETEFAGHYLGGGIR---
>UniRef100_UPI0008314C56	77	0.252	3.878E-12	50	192	195	75	232	250
--------------------------------------------------GAGVGYRFDeMLRVDLSADYLLARRAQGTLAAAPtQESARISGLTFLANAYVDLP-NSSALTPYFGAGIGSSYLITGDVAATAADGSvarhggarKWSLAWAMMAGVGLEISPQLSLDAGYRYIKYGaahsaayysGGNMVRTQFDG---LDAHEIRFGMRY--
>UniRef100_Q1WEW4	77	0.223	3.878E-12	46	172	195	98	242	279
----------------------------------------------FLGFAGAIGYSMGGPRVEFEVSYETFDVKNQGNNYKNDAhkycaldqqatssssatkdkyvllkNEGLLDISFMLNACYDIITDGIPFSPYVCAGIGTDLVSMFEATNPKIS-------YQGKLGLSYSISPEASVFVGGHFHKVIGNEFKD----------------------
>UniRef100_Q2GF68	77	0.230	3.878E-12	47	170	195	101	245	285
-----------------------------------------------ISFSGAIGYLYsENFRIEVEASYEEFDVKNPEGSATDAYryfalaramdgtnksspddtrkftvmrNDGLSISSVMINGCYNFTLDDIPVVPYVCAGIGGDFIEF-------FNDLHVKFAHQGKVGISYSISPEVSLFLNGYYHKVTGNRF------------------------
>UniRef100_A0A950WN02	77	0.266	3.878E-12	48	172	195	61	199	363
------------------------------------------------AGGVAsVGYALGNgMRFEVEGDYLRNGIRQLGRTPFPaAADGTVRTYGVMANALFDMDIGFPWLYPYIGLGAGYQWthlknltvTQVDGPFSYATNATAGAFAWQAIAGLSFPIpnMPGLSATTEYRFMQILGGEkFDG----------------------
>UniRef100_UPI0020B15C85	77	0.234	3.878E-12	51	169	195	57	205	377
---------------------------------------------------AAVGWGFGNgFRAEIEGSVRSNSISGISTlridgrmMPVGNTGGDARTYAAMANIAYDIPFHpfGLPLTPYVGAGVGYAWLDLGNATGNEPaifhlpnhntfetpatlsYGSAGAFAYQAMIGTSIPirILPGLSATVEYRFFGTTRAN-------------------------
>UniRef100_A0A4Q5R8B8	77	0.260	3.878E-12	47	167	195	61	210	383
-----------------------------------------------FTGVVSVGYGLGNgLRLEVEGGFIQNRFKKAGGNaqvGVANFGGDEYKYTGMVNALYDidpavFGLGTLPVVPYIGAGVGYAWAQHKNARilgfvpatpgvntpfgqyQFRSNDGEGDFAYQAIAGVAFPITaiPGLSLTAEYRFMGLVG---------------------------
>UniRef100_A2SW25	77	0.248	5.279E-12	41	167	195	10	151	171
-----------------------------------------KYEGDYnppFAANVALGYtgelGNNSYRAELEGMYSSVKVDNIRLTSGQMTisyteggnqygsiihHDKIENISVMANVYHHWKSESFSFSPYVGIGVGATRMTM-------FEKSSIRPAGQLKAGFDYHINEDVNMHIGYRGFGVIG---------------------------
>UniRef100_A0A193CKI0	77	0.230	5.279E-12	51	172	195	44	179	191
---------------------------------------------------GAVGYSLGGARVELEASYRRFatladgqyaksgteslaaitrDAVITENNYFVVKIDEITNTSVMLNGCYDVLHTDLPVSPYVCAGIGASFVDI-------SKQVTTKLAYRGKVGISYQFTPEISLVVGGFYHGLFDESYKD----------------------
>UniRef100_A0A218KMI9	77	0.275	5.279E-12	46	163	195	71	183	206
----------------------------------------------FFFGGLAMGYYSEDARVEFELINSRVKGDIK-------NREDISVYTGMINLYYDHYNQNTSFAPYAGVGIGFGIRLSEDTTTmmYGIPFPLPILSYQGKLGISYNFTPQIGVSVGYRLF-------------------------------
>UniRef100_A0A0U1YT93	77	0.230	5.279E-12	51	172	195	90	225	239
---------------------------------------------------GAVGYSLGGARVELEASYRRFatladgqyaksgaeslaaitrDAVITENNYFVVKIDEITNTSVMLNGCYDVLHTDLPVSPYVCAGIGASFVDI-------SKQVTTKLAYRGKVGISYQFTPEISLVVGGFYHGLFDESYKD----------------------
>UniRef100_A0A2S0XV87	77	0.230	5.279E-12	51	172	195	112	247	256
---------------------------------------------------GAVGYSLGGARVELEASYRRFatladgqyaksgaeslaaitrDAAITENNYFVVKIDEITNTSVMLNGCYDVLHTDLPVSPYVCAGIGASFVDI-------SKQVTTKLAYRGKVGISYQFTPEISLVVGGFYHGLFDESYKD----------------------
>UniRef100_A0A929IT29	77	0.242	5.279E-12	47	163	195	93	231	264
-----------------------------------------------YVAGVSLGYtavypdNSADLRFELEAMYRKNddgqvrsdfvattdkdDSDSLDGTLFLTIGGYVEVRSAMFNVLLDFHTP-TRITPYLGLGVGMSQLIASGSVGIVPfDDDEYGLSWQAIAGVGYHLTPGTMLTLEFRYF-------------------------------
>UniRef100_UPI000444D26F	77	0.240	5.279E-12	43	172	195	95	241	278
-------------------------------------------DNPFLGFAGAIGYSMGGPRVEFEVSYERFDVKNQGNNHKNDAhrycaldrkatgsnatsgqyvllkSEGLLDISFTLNACYDIVNESIPFSPYICAGVGTDLVSMFEATNPKIS-------YQGKLGLSYSINPEASIFVGGHFHKVIGNEFRD----------------------
>UniRef100_V9R757	77	0.245	5.279E-12	46	172	195	98	241	278
----------------------------------------------FLGFAGAIGYSMDGPRVEFEVSYEtfdvknqgnnyKNDAHKYCALDKTGTANNATAnnyvllkseglldISFMLNACYDIITDGIPFSPYICAGIGTDLVSMFETTNPKIS-------YQGKLGLSYSISPEASVFVGGHFHKVIGSEFKD----------------------
>UniRef100_A0A968FV48	76	0.276	7.187E-12	50	175	195	61	187	209
--------------------------------------------------SFALGTPLNeNVRVEGEITFRQASVDTFAGFDGEGLAGAV---SFMGNGYYDIPLEGSPIKPFVGAGLGFGLLyaaGTGPVGGASTSDSGVGFNYQIMGGGAYEVQSDLFVTATLRYWGSTGVTLEDENG-------------------
>UniRef100_Q5W8Z1	76	0.236	7.187E-12	46	172	195	53	193	224
----------------------------------------------FLGFAGAIGYSMDGPRVEFEVSYETFDVKNQGNNYKNEAhryyalsqqdtitehkfvvlkNEGLADISFVLNACYDVTTEGIPFSPYICAGIGTDLVSMFETTNPKIS-------YQGKLGLSYSISPEASVFVGGHFHKVIGSEFKD----------------------
>UniRef100_A0A1E3VB10	76	0.250	7.187E-12	49	191	195	80	262	267
-------------------------------------------------GTIGLGYQFtDIFRADVTAEYFEGRFDGASLRATPCAGEgagtscalshsaNFSALGLMANGYVDLA-TLAGFTPYVGAGLGATHIDWKTAHESSTciaglgmcagseggasyqGRDGWRFAYALMAGVSYDVTDRLKLDMGYRFSYIAGgdmFDFGEEGFAGasgakghDDGLARHEFRVGLR---
>UniRef100_X5GB84	76	0.225	7.187E-12	46	172	195	98	241	278
----------------------------------------------FLGFAGAIGYSMGGPRVEFEVSYETFDVKNQGNNYKNDAhkycaltqqdgsnkptaskyvllkSEGLLDISFMLNACYDIITDGIPFSPYICAGIGTDLVSMFETTNPKIS-------YQGKLGLSYSISPEASVFVGGHFHKVIGSEFKD----------------------
>UniRef100_X5GJT7	76	0.225	7.187E-12	46	172	195	98	241	278
----------------------------------------------FLGFAGAIGYSMGGPRVEFEVSYETFDVKNQGNNYKNDAhkycaldqqatsssatankyvllkSEGLLDISFMLNACYDIITDGIPFSPYICAGIGTDLVSMFETTNPKIS-------YQGKLGLSYSISPEASVFVGGHFHKVIGSEFKD----------------------
>UniRef100_Q8G8Q1	76	0.246	7.187E-12	46	172	195	99	241	279
----------------------------------------------FLGFAGAIGYSMGGPRIEFEMSYETFDVKNqgnnykndahkycaldrtGSTNPTAnkyvlLKSEGLLDISFMLNACYDIINESIPFSPYICTGIGIDLVSMFEATNPKIS-------YQGKLGLSYSINPEASIFVGGHFHKVIGNEFRD----------------------
>UniRef100_UPI000444B73D	76	0.230	7.187E-12	47	170	195	100	244	284
-----------------------------------------------ISFSGAIGYLYsGNFRIEVEASYEEFDVKNPEGSATDAYryfalaramdntnksspdntkkftvmrNDGLSISSVMINGCYNFTLDDIPVVPYACAGIGGDFIEF-------FNDLHVKFAHQGKVGISYSISPEVSLFLNGYYHKVIGNRF------------------------
>UniRef100_A0A3G2C5C4	76	0.632	9.784E-12	5	83	195	0	74	75
-----SYYVRLQYNGEILPLFTKIEGIEYKKATD----IHNPLKASFIAGGGAFGYKMDDIRVDVEGLYSQLXKNDVTGAAFNP---------------------------------------------------------------------------------------------------------------
>UniRef100_A0A977ITL6	76	0.284	9.784E-12	49	171	195	105	241	275
-------------------------------------------------FEGATGYAMGGARVEIEagykkfasvadGEYRHADAHNYVAVGRADVldannyfvmkIDSVTDTSVMLNACYDVMHTDLPVSPYVCAGLGASFIEI-------AKHAISKFAYQGKVGVSYQLTPEISLVAGGYYHGLFDEQYD-----------------------
>UniRef100_B1N6B8	76	0.246	9.784E-12	46	172	195	95	241	278
----------------------------------------------FLGFAGAVGYSMEGLRLEFEISYEKFDvknpdnsysngahmyyalsrKDNANIGTTPQDkkyvyikNEGLTDISLMLNACYDVISEGISFVPYICAGIGSDFISMFDITSPKLS-------YQGKLGISYSINPEMSVFIGGHFHKVIGDQFKD----------------------
>UniRef100_Q2GF59	76	0.264	1.332E-11	46	172	195	98	241	278
----------------------------------------------FLGFAGAIGYSMGGPRVEFEVSYETFDVknqgnnykndahrycalgqqDNSGIPKTSkyvlLKSEGLLDISFMLNACYDIINESIPLSPYICAGVGTDLISMFEATNPKIS-------YQGKLGLSYSINPEASVFIGGHFHKVIGNEFRD----------------------
>UniRef100_A0A0Q6CPE7	76	0.232	1.332E-11	50	192	195	95	282	286
--------------------------------------------------GAGAGYRFsDQFRADVTADYFKTDVDgrsdcaylvEIGYNISPVDSGcryndssEATIWTLMANAYVDIAH-FGPITPYIGAGAGFAHVSYDTMNsstqcgtqpgcngrpddqGSHPGYDSWRFAGSLMAGATIDITQQLKLDAGYRYTRISEGDafgFDDADAATGASgvqgrdhgFDLHTIRAGLRY--
>UniRef100_A0A2S0NBS1	76	0.241	1.332E-11	50	167	195	92	240	295
--------------------------------------------------GLGAGYQFNSWfRVDVTGEYRaggrlrgmdyvNFDQSGGTTSQTNLYNGGTRSIVGLANFYVDLGTfcQIGCLTPYVGAGFGFAHTTVSNFTdtstgfnsvtgatgslgGYATTASRTSFAWALMAGVGYKVNERLTLEAGYRYLSLGD---------------------------
>UniRef100_A0A8S4QIZ2	76	0.218	1.332E-11	12	172	195	457	669	722
------------YFGAFFNAIGSLKGKEDAGENVTEGVFsfneeerieagYSPKYVPGLAGGASIGYVFKNMRVDLEVLYSQTNLDdedysdkgkaryielrrnddvsVGTERKSPWRSGKVdieiqekppnvqvkfkaafkmknegfNNLAGMINVYNDFNVGEMLCIPYFGVGAGVTKVKF-------LGKTRYALAYQAKLGVNYPLTTNTQAFAGLRYFGILGNEFKG----------------------
>UniRef100_A0A929IH04	75	0.241	1.813E-11	50	170	195	73	224	250
--------------------------------------------------GASIGYTMafpesaADLRFELEGIYRKNDdgetnaewvatgdgANTLAGHYFSPIDGSIEVRSAMFNVLVDFHTP-TRFTPYLGVGAGISQLELDvlvydipritygYPYPYWSDETVYALSWQAIAGIGYRLSPGTMLTLEFRYFRLAADRF------------------------
>UniRef100_A0A1B1HY40	75	0.215	1.813E-11	51	193	195	112	276	283
---------------------------------------------------GAVGYSLGGARVELEASYRRFAtlADGQYAKSGAEALAAVSreaaltatnyfvvkvdeiiNTSVMLNGCYDVLHTDLPVSPYVCAGIGASFVDI-------SKQVTAKLAYRGKVGISYQFTPEISLVAGGFYHGLFDESYKDIpahnsvnfPGEAKASIKAHVADYGFNLG-
>UniRef100_V9R710	75	0.212	1.813E-11	37	182	195	94	260	284
-------------------------------------PYDPAYTKNLLGAGGVVGYSLDNFRIELEAFYEKFNIKAPSgyfydnfdeyFALIPTITTTYSKWSeqskhycmkntgitlspFIVNACYDFTLKKaSNIAPYLCFGAGGNFIDF-------LDQTNFKFAYQAKVGISYFISSNLAFFIDGSFHGHFDNQFSDLLVDYPTDLK------------
>UniRef100_P84838	75	0.252	1.813E-11	47	189	195	68	218	378
-----------------------------------------------FTGFGAVGWGFGNgLRLEAEGLYNYSEINhRAPTAATGVTSGHDQSYGGMLNVLYDIDLKqfgiDVPVTPFVGVGAGYLWqnvspttTRYSNGNVSRLGGTNGGFAYQGIVGAAYDIpnMPGLQLTAQYRMVG-------QAFSDGPFTMTSYTNGVG-----
>UniRef100_A0A5E4NS77	75	0.243	2.467E-11	38	170	195	5	148	196
--------------------------------------YNPRYH-SVLSAGIALGYQGESVgKGELELKRSQVKVDNIGLIEGPifmsykvkgqqelmkiteLTNDRIESTSIMANMYYQPHNGRFSFSPYVGVGLGVTQTKMFEAGSVDP-------AYQLKAGFSHHVSDSVSMHLGYSYFGVIGNMF------------------------
>UniRef100_A0A0W0SDC6	75	0.245	2.467E-11	49	165	195	81	231	258
-------------------------------------------------GGGQLGYRYCGFRFEGELFYNYNSYDDITLGGYTlntspnstlaypfsnlSISGNTTLGAALFNVYYDFydmDWDDVSWMPYIGLGIGYGYVRNKVNLEFNSTNSsgatvvttlvdlsenTSTPVGQAILGVSYLFNDSFSMGLDYRYMTT-----------------------------
>UniRef100_UPI0022AE8D97	75	0.230	2.467E-11	47	167	195	69	219	258
-----------------------------------------------ISGTIGIGYQFNDvVRADITAEYFEGRFDGSSLSTTPCAGQgagtscdfshsaNFSALGLMANGYVDLA-TLAGFTPYLGAGIGATNINWNtvretatcvpeggacagaTGGTSYDGEDSWRFTYALMAGVSYDITDRLKFDLGYRYSRIAD---------------------------
>UniRef100_A0A178XYV5	75	0.248	2.467E-11	18	167	195	54	230	269
------------------PFYRSFDGGTGSYDHVPFDNAR-FDKP--LSGTVGIGYRFtDVLRADVTAEYLEGRFDGSSFTSGPCAGEgagtscalsdtaNFSALGLMANGYVDLA-TLAGFTPYLGAGIGATRIDWNtvhetsacvagggacsgaTGTASYRGEDSWRFTYALMAGVSYDVTDRLKFDVGYRYSHVAG---------------------------
>UniRef100_B1N6B7	75	0.242	2.467E-11	36	183	195	93	258	285
------------------------------------DPSLDFHNNLISGFSGSIGYAMDGPRIEIEATYQKFHPKNPDNNDTDSSDhykyyglfregtpqeeehryvvlknEGLTFMSLTVNACYDIVAEGIPFIPYACVGIGSDLIDI-------FNDKNLKFAYQGKVGISYPITSEVSAFIGGYYHGIIGNKFNKLPVKTPVTLDT-----------
>UniRef100_A0A5E4MU38	75	0.243	2.467E-11	38	170	195	5	148	326
--------------------------------------YKPHYH-SVLSAGIALGYQVESLgKGELELRRSQVKVDNIGLTEGPifisykvkdqqesmkiseVNNDRIESTSIMANMYYHSHNGRFSFSPYVGVGLGATQTKMFEVESVDP-------AYQIKAGFSHNVSNSVSMQLGYSYFGVIGNMF------------------------
>UniRef100_A0A926Y995	75	0.315	2.467E-11	85	171	195	319	412	438
-------------------------------------------------------------------------------------SGSISTLSGLINLYVDIP-TGSDLEPYIGAGVGVSRASANDLTATYPgtsltttvSGTSTVFVYQLMAGLAYNVSPTTAVTLGYRYFNVASQSFE-----------------------
>UniRef100_A0A3G2C5D1	74	0.657	3.357E-11	5	77	195	0	68	73
-----SYYVRLQYNGEILPLFTKVDGIAHKSGKD----NNSPLKASFIAGGGAFGYKMDDIRVDVEGLYSYLNKNNVT---------------------------------------------------------------------------------------------------------------------
>UniRef100_UPI001F373BA6	74	0.228	3.357E-11	54	172	195	1	159	212
------------------------------------------------------GYLFKNMRVEFEGLYsqtnlydedysdkkkaryielrRHNDASTGAECNSPWRSGKVdihiqencsveaefraafkmknegfNNLAGMVNVYRDFNIAKMPFTPYVGIGAGVTRVKF-------LGKTRYALAYQAKLGINHQLTAQTQAFAGLRYFGILDNQFKD----------------------
>UniRef100_A0A516MZJ2	74	0.242	3.357E-11	49	165	195	85	224	258
-------------------------------------------------GGGQLGYRlFDCYRLELEILFNTNSYDDLTIGPVNiprlnskkttpglAVDGRTNVIAGMINGYYDFlsPNSDSNLVPYVGLGIGYVSVQDRisfyyngTEIGPRLKETKSTAAGQIILGASYFLDDFTSANLDYRFITT-----------------------------
>UniRef100_Q8G8W7	74	0.241	3.357E-11	43	172	195	95	240	277
-------------------------------------------DNPFLGFAGAIGYSMGSPRIEFEVSYETFDVKNQGNNYKNDAhkycaldyqgstnatqnkyvllkNEGLLDISFMLNVCYDITDESIPFSPYICAGVGTDLISMFEAINSKIS-------YQGKLGLSYSISPEASVFVGGHFHKVIGNEFRD----------------------
>UniRef100_UPI000365ED2E	74	0.217	3.357E-11	18	167	195	63	239	278
------------------PFYRNFDSGTGSYSNvpfDDTRFDKP------VSGTVGLGYRFSDvFRADLTAEYFEGRFDGSSLSANPCVGEgagtscalsgsaNFSALGLMANAYVDLA-TLAGFTPYLGAGIGATHIDWNTVHESWACvagggactgaaagtsyaaRDSWRFTYALMAGVSYDITDRLKFDIGYRYSHVAD---------------------------
>UniRef100_UPI001AE4A699	74	0.252	3.357E-11	49	167	195	91	239	278
-------------------------------------------------GTVGIGYQVtDIFRADLSAEYFEGRFDGSSFSATPCIGEgagtscafshhaNFSALGLMANGYVDLA-TLAGFTPYLGAGIGATRIDWKTVHESSacvagggacsgaageasyQGEDSWRFTYALMAGVSYDITDRLKFDLGYRYSHTAG---------------------------
>UniRef100_Q8G921	74	0.233	3.357E-11	46	172	195	99	245	291
----------------------------------------------FSGFAGAIGYSMDGPRIELEVSYeafdvknqgnnykneahryyalshhpnSETEIDGAQNASVFLINEGLLDKSFMLNACYDVISEGIPFSPYICAGIGIDLVSMFEAINPKIS-------YQGKLGLSYPISPGNSVFIGGHFHKVIGNEFRD----------------------
>UniRef100_UPI0012FDE2F0	74	0.252	4.568E-11	93	166	195	0	85	119
---------------------------------------------------------------------------------------------LMLNAYYDF-RNDSSFTPYVSAGLGYARIhhkttdvyelkyySSEETISNSRSDTDNNFAWSLGVGVKYNIYDNLSVDLAYRYFDAG----------------------------
>UniRef100_A0A5B0DZF1	74	0.234	4.568E-11	47	167	195	78	217	257
-----------------------------------------------ISGGVGIGYQFNSiFRADMSARYGQNDVfavgDTSLACGVACRIEASTSQNVLdldVNLYADLG-TIMGFTPYVGAGLGGSYVSYDSVGGelcgvtacldqvFARGDSDWRLSWSLMAGVAYSISEQLMLDLGYRYTDIAG---------------------------
>UniRef100_A0A4Q6I373	74	0.261	4.568E-11	46	170	195	98	239	277
----------------------------------------------FLGFAGVIGYSMGGPRIEFEVLYETFDVQNPGdrfkndghkycalYHGTPITSiasgkfvflknDGLSDISLMLNACYDITTERMPFSPYICAGIG-----TDLIFMFETIHSKA--AYQGKLGFNYPINPESAIFTGLYFHKVYDNKF------------------------
>UniRef100_Q8G8J3	74	0.245	4.568E-11	46	172	195	98	241	280
----------------------------------------------FLGFAGAIGYSMGGPRVEFEVSYETFDVKNQGGNYKNDAhrycaldrkatstsatannyvllkNEGLLDISLMLNVCYDIINENIPFSPYMCAGVGTDLISMFKAINPKIS-------YQGKLGLSYSINPEASVFIGGHFHKVAGNEFRD----------------------
>UniRef100_A0A2A4LJU9	74	0.234	4.568E-11	49	167	195	130	261	322
-------------------------------------------------GAAVAGYKFDNLRVEVAGEYRRHNIStgaTVLGGVSVNYSGQNQQYGALISAFYDVDIPGIPVQPYVGLGAGLLLSNTQFGIDYTAGGTTTsaginfsngmSFVGAAMAGVAINIADNFTLDLGYRFTNILG---------------------------
>UniRef100_A0A2A4XX12	74	0.257	4.568E-11	49	167	195	130	261	322
-------------------------------------------------GAAVTGYKFDNLRVEVSGEYRQHNIltgATTLGSASVNYSAQSQQYGALISAFYDVDIPDIPVQPYIGLGAGLLLSNTQYSVDYTAGGTTTsasvnfsngmSFAGAVMAGVAINIADNFTLDLGYRFTNILG---------------------------
>UniRef100_I1T6T9	74	0.486	6.215E-11	16	127	195	0	110	118
----------------FLPLFTKVDGITYKEG----KSDYSPLKPSFIAGGGAFGYKMDDIRXXXXXXXSYlxxXXXXXXXFDPAXTIAXXVTAISGLXXXYYDIAIEDMPITPXXGXXVGXXXXXXPLXP-------------------------------------------------------------------
>UniRef100_A0A7V2SM64	74	0.326	6.215E-11	61	162	195	93	192	196
-------------------------------------------------------------RVEVTGGYRFKGSLKDDASG---LDADLETYTGFVNAFWDI-TNYNGFTPYLGAGVGVAYHRLTNVTlpGGSSNGNRADLAYSFSAGVSYDISSNLLLDIGYRY--------------------------------
>UniRef100_UPI000444EBA4	74	0.209	6.215E-11	37	170	195	90	244	284
-------------------------------------PYIAEFQDNVISFSGAIGYLYsESFRIEVEASYEEFDVKNPEGSATDAYryfalarimdstyksspdntqkftvmrNDGLSISSVMINGCYNFTLDDIPVVPYVCAGIGGDFIEF-------FNDLHVKFAHQGKLGISYSISSEVSLFLNGYYHKVIGNRF------------------------
>UniRef100_A0A4Q6I483	74	0.224	6.215E-11	38	180	195	118	275	317
--------------------------------------YHPTYTDSLLGAGGIVGYSINNFRIELEAFYEKFSIKVTTgynydteylIIGTAINSNSQPTHyhcmkntgivlsPFLVNACYDFTLKiTKKIAPYLCLGVGGDFIDFLGQTSLKSF-------YQAKAGVSYAISPNLTFFVDGSFHGHMNNQFSGLLVDYPFD--------------
>UniRef100_A0A257P6D9	74	0.235	6.215E-11	42	162	195	7	144	322
------------------------------------------FRPSY-AGVGAVGFGFGNgFRVELGGDFMRNTRHSVDATSPssgsfhNVATGGENKYGPMVNGYYDFSV-GLPVYPYIGAGVGYQWVSLNsdfktpytsiNNNSYSYGGTQGSFAYDVIAGLSYPIpmVPGLSLTGEYRF--------------------------------
>UniRef100_UPI001C2D0A4F	74	0.242	6.215E-11	47	192	195	63	226	364
-----------------------------------------------WTGFGAVGWGFGNgLRAEVEGDYNWSEI----YSKTRGDKGSDRSYGGFVNVLYDIDLKrlfniDVPVTPFVGVGAGYLWqnahdVTVGNSPGRSMSGTKGGFAYQGIVGAAYDIpgIPGLQMTTEYRMIGQPS-SFTMGNYTASGPYDSghasfdhrfnHQFIVGVRY--
>UniRef100_A0A1P8YY65	73	0.230	8.455E-11	51	172	195	82	217	225
---------------------------------------------------GAVGYSLGGARVELEASYRRFAtlADGQYAKSGAEALAAVSrdaalnatnyfvvkvdeiiNTSVMLNGCYDVLHTDLPVSPYVCAGIGASFVDI-------SKQVTAKLAYRGKVGISYQFTPEISLVAGGFYHGLFDESYKD----------------------
>UniRef100_A0A1P8YY66	73	0.230	8.455E-11	51	172	195	82	217	225
---------------------------------------------------GAVGYSLGGARVELEASYRRFAtlADGQYAKSGAEALAAVSreaaltatnyfvvkvdeiiNTSVMLNGCYDVLHTDLPVSPYVCAGIGASFVDI-------SKQVTAKLAYRGKVGISYQFTPEISLVAGGFYHGLFDESYKD----------------------
>UniRef100_A0A973IC79	73	0.258	8.455E-11	47	176	195	135	277	321
-----------------------------------------------YTASINAGYKFGALRAEASGEYRSHAAGSIagaTAGGTYTISSKTEQYAALMSIYYDVEIPNIPIMPYVGLGAGLAYTKTNYAVGFTKAAVTTNgnirytlgrsFAGTAMAGFTVQVAENFTLDLGYKFMGIVGGNANYAGAD------------------
>UniRef100_UPI002118D286	73	0.274	1.150E-10	80	167	195	14	114	118
--------------------------------------------------------------------------------PRDALHNAVSVNTLLLNAYYDL-RNDSAFTPWVSAGIGYARIHqkttgistwdyeygSSGRESLSRSGSADNFAWSLGAGVRYDVTPDIALDLSYRYLDAGD---------------------------
>UniRef100_Q9ADV3	73	0.228	1.150E-10	46	172	195	98	243	280
----------------------------------------------FLGFAGAIGYSMGGPRIELEVLYETFDVKnqnnnykngahrycalshhssatnmsSASNKFVFLKNEGLIDLSFMINACYDIIIEGMPFSPYICAGVGTDVVSMFEAINPKIS-------YQGKLGLGYSISSEASVFIGGHFHRVIGNEFRD----------------------
>UniRef100_A0A7H0EYQ9	73	0.305	1.150E-10	87	193	195	269	374	376
---------------------------------------------------------------------------------------NMNVTTALVNAYYH--LGSSKFRPYIGAGVGFGFISLEPLGLGALVDNGTSFAYQAKLGAQYEVVKKGNVFAEFKYLGLSGYTSNKNDLELKvGSSNVYGFSVGYRQG-
>UniRef100_UPI00156BC9F2	73	0.281	1.150E-10	47	167	195	65	199	377
-----------------------------------------------FTGFGSFGWGFGNgLRAEVEGVYNYSQINHARNGAANSTRGSDQSYGGLVNVLYDIDLKqfgiDAPVTPFVGVGAGYLWQHYNPTTSMYQNGGSTrlggtngGFAYQGIVGAAYDIpnVPGLQVTTEYRMIGQPG---------------------------
>UniRef100_A0A0A8UN87	72	0.226	1.565E-10	50	165	195	81	230	258
--------------------------------------------------GGQIGYRYCGFRFEGELLYNYSPYDEITVGGLTigknqntalaypfsalSISGNTSLGAALFNVYYDFYSDDWdevSWVPYVGLGIGYGYVQNKLQLDFNSTTSggaavttslidfkenTSTPVGQAILGISYLFNDSFSMGLDYRYVTT-----------------------------
>UniRef100_A0A0U5F290	72	0.269	1.565E-10	20	167	195	45	202	271
--------------------FAAAPGATPPGGT-SSQLRHNT----GFTGFGAFGWGFGNgLRTEIEGVYNYSNIDhNPGSSAPGRTHGSDQSYGGFINVLYDIDLKqfgiDAPITPFVGVGAGYLWQHYNPVTTVYANNEGSrritgtngGFAYQGIVGAAYDTgIPGFQVTTEYRMIGQPG---------------------------
>UniRef100_UPI0004AF5040	72	0.238	1.565E-10	48	167	195	90	239	278
------------------------------------------------AGTLGIGYQFtDVFRADLTAEYFEGRFDGSSLVATPCAGEgpgtscafshsaNFSALGVMANGYVDLA-TLAGFTPYLGAGIGATHIDWNTVHETTTcvagggacagasggasyaGRDSWRFTYALMAGVSYEVTDRLKLDIGYRFSRIAD---------------------------
>UniRef100_UPI000444B862	72	0.212	1.565E-10	38	176	195	89	246	280
--------------------------------------YTVKFQDNAASFSGAIGYSYtEGLRLEVEGSYETFDVKDPKdysakdafrffalarpTSSTPPIenykytvmkNNGLSVASIMINGCYDLSFNNVVVSPYICAGIGEDFIEFFDTLHI-------KFAYQGKLGISYYLSPKINIFADGYYHRVIGNKFKNLNVN------------------
>UniRef100_A0A347W8Z8	72	0.250	1.565E-10	47	192	195	69	231	369
-----------------------------------------------WTGFGAVGWGFGNgLRAEVEGDYNWSEI----YSQSRGDKGSDRSYGGFVNVLYDIDLKrlfniDVPVTPFVGVGAGYLWQNAhnvtvganNPSGARSLSGTKGGFAYQGIVGAAYDIpgVPGLQMTTEYRMIGQPQsftmGNFTAGDGHASFDHRfNHQFIVGVRY--
>UniRef100_A0A1Z5YSK8	72	0.235	1.565E-10	47	192	195	70	243	381
-----------------------------------------------FTGFGAFGWGFGNgLRAEVEGVYNYSQINHRGGTSIPgSTRGSDQSYGGLVNVLYDIDLKqfgiDAPVTPFVGVGAGYLWqhynptqTNFRNGNTSRLGGTNGGFAYQGIVGAAYDVGvPGLQVTTEYRMIGQPGSFTDGAFtstanyttgqhgrGNTNFDHRfNHQFILGLRY--
>UniRef100_UPI0015F5FAFB	72	0.204	1.565E-10	42	192	195	61	246	385
------------------------------------------HSGTGFNGYLSTGYGFGNgLRLEIEGTYNQTHITRLGgafaAGGNRKAHGKSEGWGGFANVLYDidlgmFGLNDVPVTPFVGIGAGYMWqryrrvyNRSTGRPDPNFNNTQGGFAAQFIAGAAYDIpgVPGLALTTQYRFMGqtgsmsgvTSGRQYlhNNNENHGKGDRVSfntrytHQFMLGLRY--
>UniRef100_A0A7U7G6U7	72	0.204	1.565E-10	42	192	195	61	246	385
------------------------------------------HSGTGFNGYLSTGYGFGNgLRLEIEGTYNQTHITRLGgafaAGGNRKAHGKSEGWGGFANVLYDidlgmFGLNDVPVTPFVGIGAGYMWqryrkvyNRSTGRPDPNFNNTQGGFAAQFIAGAAYDIpgVPGLALTTQYRFMGqtgsmsgvTSGRQYlhNNNENHGKGDRVSfntrytHQFMLGLRY--
>UniRef100_A0A161M6B1	72	0.235	2.128E-10	37	170	195	92	237	275
-------------------------------------PYNPTYKNSPLGIGGAIGVKSNNYRIELEVFYEEFDLKVPSeyfhkdaykyfiIKSTPshphhhlFKNNDITVSPVLINVCYDIPPKNTKIFPYLCFGAGIDVIDF-------LDKVHFKVSYQAKIGVSYFILPNLALFVDGSFYSHLSNKF------------------------
>UniRef100_Q4L0D1	72	0.235	2.128E-10	37	170	195	92	237	275
-------------------------------------PYNPTYKNSPLGIGGAIGVKSNNYRIELEVFYEEFDLKVPSeyfhkdaykyfiIKSTPshlhhhlFKNNDITVSPVLINVCYDIPPKNTKIFPYLCFGAGVDVIDF-------LDKVHFKVSYQAKIGVSYFILPNLALFVDGSFYSHLSNKF------------------------
>UniRef100_UPI0004646237	72	0.252	2.128E-10	51	167	195	84	224	276
---------------------------------------------------IGVGYQFNNWfRVDVIGQYRgranfhgsQFTDAFVGSALADNYSGSKSETVIMANGYFDLG-TWWCVTPFIGGGIGASYNRISGFQDngigttfgvalppsvvYASDNGKWNFAWALHAGLGYRVTPDVTIELAYSYMNLGD---------------------------
>UniRef100_UPI000377D6CC	72	0.230	2.128E-10	45	169	195	78	245	280
---------------------------------------------STFSAGLGMGYKFNNWiRADLVGDYRQPNKASgpidtricttqlTTIANFPTVtasdlcnaqgAGSVWRWDLLQNVYFDLG-TWYGLTPYVGAGAGLSFTQAKSTINWFMSNGlpyhvntdgfyfnwdsatqnvTYQFAWALMAGVAYQLTDNAFLDFGYRYVNLGTYT-------------------------
>UniRef100_V9RA01	72	0.222	2.128E-10	47	170	195	101	241	281
-----------------------------------------------ISFSGTIGYSYsKELRIEVEASheefdvknpegsvvdtYRYFALARAVTNNNPQTGkftvmknDGLSISSVMLNVCYDFEPDGILVTPYICAGIGGDFIEF-------FNDLHVKLAYQGKMGLSYSISPEVSLFLDGYYHKVIDSKF------------------------
>UniRef100_A0A1S6GP54	72	0.209	2.128E-10	51	193	195	112	276	283
---------------------------------------------------GAVGYSLGGARVELEASYRRFAtlADGQYAKSGAEALAAVSrdaaltatnyfvvkvdeiiNTSVMLNGCYDVLHTDLPVSPYVCAGIGASFVDI-------SKQVTAKLAYRGKVGISYQFTPEISLVAGGFCHGLFDESYKDIpahnsvnfPGEAKASIKAHVADYGFNLG-
>UniRef100_UPI001BA7E515	72	0.236	2.128E-10	50	166	195	86	232	287
--------------------------------------------------GVGVGYQFNNWfRMDVTGQYRgsanfkgtdtfRYAAYGLSLPGSDAYSASKSELLFLANAYVDLG-TWWCITPFIGAGVGTARVSVSNFSDTGDffasngtsvyqshsyttaaNASKWNFAWAAHAGLAYRVNPSLTIELAYSYVDMG----------------------------
>UniRef100_A0A511B5K0	72	0.236	2.128E-10	47	192	195	66	238	376
-----------------------------------------------FTGFGSFGWGFGNgLRLEVEGVYNYSQINHLaHTASPGSTRGSDQAYGGLVNVLYDIDLANFglnvPVTPFVGVGAGYLWQHYNPTDTQFTNSRSTArlggtqgsFAYQGIVGAAYDIpnVPGLAVTTEYRfigqtfadgpYSGTYYGKSGRRTGNVNFDQRfSHQFILGLRY--
>UniRef100_A0A149Q5C4	72	0.261	2.128E-10	25	167	195	51	203	380
-------------------------GANGSENTSSSQFRH----GTGFTGFGAFGWGFGNgLRAEVEGVYNYSNINHQGGTGVPgRTRGSDQSYGGFINVLYDIDLKqfgiDAPVTPFVGVGAGYLWQHYNPTTTAFNNGNTSrlggtngGFAYQGIVGAAYDTgIPGFQVTTEYRMIGQPG---------------------------
>UniRef100_UPI0007C845EF	72	0.252	2.128E-10	47	192	195	70	243	381
-----------------------------------------------FTGFGAFGWGFGNgLRVEVEGVYNYSQINhRNKTAATGSTNGSDQAYGGFVNVLYDIDLAhfglNVPVTPFVGVGAGYLWQHYNPITTSYSNgavnrvgGTQGSFAYQGIVGAAYDIpgVPGLAVTTEYRFigqtFADGAYRSTSWNGNGSGLHKgnvnfdqrfSHQFILGLRY--
>UniRef100_A0A3G3C4Q8	72	0.238	2.894E-10	51	159	195	53	175	176
---------------------------------------------------GAVGYSLGGARVELEASYRRFvtladgqyaksgaeslaaitrDAVITENNYFVVKIDEITNTSVMLNGCYDVLHTDLPVSPYVCAGIGASFVDI-------SKQVTTKLAYRGKVGISYQFTPEISLVVG-----------------------------------
>UniRef100_UPI000444AA7B	72	0.220	2.894E-10	26	170	195	76	245	285
--------------------------ITNNNNITTYTNFNFPYIAEFqdnaISFSGAIGYLYsESFRIEVEASYEEFDVKNSAGSATDAYryfalaramdasnksspdntkkftvmrNDGLLISSVMINGCYNFTLDDISVVPYVCAGIGGDFIEF-------FNDLHVKFAHQGKVGISYSISPEVSLFLNGYYHKVIGNRF------------------------
>UniRef100_Q4L0C2	72	0.194	2.894E-10	37	170	195	111	273	315
-------------------------------------PYNPEFQDNIINFSGTIGYQFsKSKRIEIEGSYKIFDVkdpggymlydayryfalaremNDTKFEPKPYQLDNffnnfyhtvmkntgLSIISVMINGCHDFHVNELKISPYICAGVGINTIEF-------FDTSHIKFAYQGKIGISYPLSNNIKVFSNGYYHKVVGNKF------------------------
>UniRef100_UPI000D937EAE	71	0.250	3.935E-10	47	192	195	65	227	265
-----------------------------------------------WTGFGAVGWGFGNgLRAEVEGDYNWSEIYSKS----RGDKGSDRSYGGFVNVLYDIDLKrlfsiDVPVTPFVGVGAGYLWQGVhdatiganNPGGARSMSGTKGGFAYQGIVGAAYDIpgVPGLQMTTEYRMIGQPQsftmGNFTAGDGHASFDHRfNHQFIVGVRY--
>UniRef100_A0A0F3N703	71	0.216	3.935E-10	47	170	195	101	241	281
-----------------------------------------------ISFSGAIGYSYsKELRIEVEASHEEFDVKNPEGSVVETYryfalaramentnpqsgkftvmkNDGLSISSVMLNVCYDFEPDSILATPYICAGIGGDFIEF-------FNDLHVKLAYQGKMGLSYSISPEVSLFLDGYYHKVIDSKF------------------------
>UniRef100_A0A973IF87	71	0.259	3.935E-10	50	167	195	101	231	285
--------------------------------------------------GVNAGYKFGALRAEVSAEYRRHaggTISDTTELGSYMMTSKTEQYAGLMSLYYDMEIPDTQITPYLGLGAGLAYTKTNYAVTHTDGGVTTNgniryalgtsPASAAMAGIAVQLTDKFTLDFGYKFMGIGG---------------------------
>UniRef100_B1N6A9	71	0.206	3.935E-10	41	170	195	93	259	299
-----------------------------------------KFKNSFTGFSGAVGYYsAQGPRLEVEGFYENFDitdcsnctindanrylalareKDNNQVQPKAHDSsstdsnnssnntkksyftfmknNGISIASVMINGCYDFSLNNIKISPYVCAGIGGDFIEFFEVMHI-------KFSYQGKLGVSYLISPSISLFVDGYYHSVINNKF------------------------
>UniRef100_A0A7U7QBQ2	71	0.250	3.935E-10	47	192	195	65	227	365
-----------------------------------------------WTGFGAVGWGFGNgLRAEVEGDYNWSEIYSKS----RGDKGSDRSYGGFVNVLYDIDLKrlfsiDVPVTPFVGVGAGYLWQGVhdatiggnNPGGARSMSGTKGGFAYQGIVGAAYDIpgVPGLQMTTEYRMIGQPQsftmGNFTAGDGHASFDHRfNHQFIVGVRY--
>UniRef100_A0A249NXB3	71	0.234	5.351E-10	49	162	195	91	234	278
-------------------------------------------------GTIGVGYRItDVFRADLTAEYFEGRFNGSSLTAGPCAgegagtscalsqSGNFSALGLMANGYVDLA-TLAGFTPYVGAGIGATHIEWKtvresstciagggacsgaAAGGSFEGRDSWRFTYAVMAGLSYDVTDRLKFDIGYRY--------------------------------
>UniRef100_UPI001FBBE62F	71	0.238	5.351E-10	45	166	195	81	234	294
---------------------------------------------GGLFAGVGVGYQFNNfFRADVTGEYRTASLRlssyndfgsgcgcDPTGRNFNLTSGHYDAAVVLANGYFDLG-TWYGITPFVGGGVGAAFNyfsgftdsgvtnfyapyvyNQPTSPGVFKSKTTESFAWALHAGLAYDVTPNFKVELAYRYLNLG----------------------------
>UniRef100_A0A7Y7IWL9	71	0.300	5.351E-10	47	164	195	65	197	374
-----------------------------------------------FTGFGAFGWGFGNgLRVELEGVYNYSEIsHRAYTAMPGSTSGNDQSYGGLVNVLYDIDLKqfgiDVPITPFVGVGVGYLWQHYSPTTTaymngdvSRLGGTNGGFAYQGIIGAAYDIpgVPGLQVTAQYRMLG------------------------------
>UniRef100_A0A149SU00	71	0.252	5.351E-10	47	192	195	70	243	381
-----------------------------------------------FTGFGAFGWGFGNgLRVEVEGVYNYSQINhRNKTAATGSTKGSDQAYGGFVNVLYDIDLAhfglNVPVTPFVGVGAGYLWQHYNPITTNYSNgavnrvgGTQGSFAYQGIVGAAYDIpgVPGLAVTTEYRFigqqFADGAYRSTSWNRNGSGLHKgnvnfdprfSHQFILGLRY--
>UniRef100_A0A9D7DB00	70	0.301	7.275E-10	94	173	195	0	81	91
----------------------------------------------------------------------------------------------MANLFYDFNRGGS-IEPYIGVGVGGARLNYNVNDHSTLNYSegeDTVLAYQGMVGFAVGLGEQWDLDIGYRYFVADGAEGDAT---------------------
>UniRef100_A0A8J4M5N5	70	0.263	7.275E-10	47	168	195	61	204	293
-----------------------------------------------YVGEVSVGYGLGalnsalsGFRVELEGNYSDNSLQSLGTGAAPaSIKGSQDSYGALVNILYDIDPNKLGLSehfvyPYVGLGAGYeamnlAGFSENFATSRTSGGSNTVggFAYQGIIGLSWPISsvPGLAVTTEYRMLGVMDP--------------------------
>UniRef100_A0A0F3NMY2	70	0.224	7.275E-10	25	194	195	89	299	305
-------------------------GKALETATNFKGIYKPTYNNSLTGFSGLIGYSMNsGMRIEFEGSYedfelknpggytlkdgykyfvaaynlksgSSDEVDSGSKKYFIIKNSNIVVASTMINACYDFALDSlsnvREISPYLCAGVGGSFVKVFNSQHI-------KFAYQAKAGVSYFISPSVAIFADGYYEGILNNKFrnfssynheSNTSSSMNFDHNVIYATLdfnyfGAEVGV
>UniRef100_A0A370G4R2	70	0.268	7.275E-10	4	164	195	25	198	375
----TGPYVDLGGGY---NLVQNQHGhfANNPTAGVSSSSQYRHHD--GFTGFGAFGWGLGNgLRVEVEGLYNYSEINHRSGTAPAKTSGSDQSYGGLVNVLYDIDLKqfgiDVPVTPFVGVGAGYLWQHYNPTTTsyassanrvDRLGGTTGGFAYQGIAGAAFDVpnVPGLQITAQYRMVG------------------------------
>UniRef100_A0A511AWT3	70	0.224	7.275E-10	4	164	195	25	202	381
----TGPYIDLGGGYNLvqqqhgrFSPTSQADGTT----SNNASSSRYRHKDG-FTGFGSFGWGFGNgFRAEIEGVYNYSQINhRTPTAAPGSTKGSDQAYGGFINGLYDIDLANFglnvPVTPFVGIGAGYLWQHYNPITTTYSNNavnrlggTQGSFAYQGIVGAAYDIpnVPGLAITTEYRFIG------------------------------
>UniRef100_UPI0022F056AC	70	0.210	7.275E-10	51	167	195	74	218	400
---------------------------------------------------GQIGYEFDsGIRIELDGSYVTYDIeyhDNLVIGGQPIGPqnaniltrgdplpdsvwnvladgqGDIESYGAFLNVLYDFDLGS--VTPYIGAGAGIYVIDADYLPSGlrITNDADTTFAYQGIVGVSGQISDRVEAFGEYKYRRLFD---------------------------
>UniRef100_Q6MBH2	70	0.243	9.890E-10	50	161	195	5	123	145
--------------------------------------------------GAAIGYKLSDFRFELDSSFQSFlekkTNHTYVVRGGKRFK---EIISLITNVYYDFDV-DFPLKPYIGRGLGYyqsrghtQWQRLDMFLSSRLRFKNKGLVWQAIAGLKYSLCRNTELGIEYR---------------------------------
>UniRef100_A0A222P3Q5	70	0.211	9.890E-10	49	165	195	80	230	257
-------------------------------------------------GGGQIGYRYCGFRFEGQLLFNYSPYDKLKIGGITigknqntslpfpfsrlSMSGNTSLGAALFNVYYDFysdDWDDISWVPYVGLGIGYGYIQNKLELDFNTSapgvanpvivkvdfkENTSTPVGQAILGISYLFNDNFSMGLDYRYVTT-----------------------------
>UniRef100_A0A078L3S4	70	0.257	9.890E-10	49	165	195	97	236	262
-------------------------------------------------FGGQVGYRICNFRVEGQFLFNYSPVSSIKVGGTTitrhvtfvnplRVSGQTALGAGLVNGYYDFYNEDNDptWVPYLGLGIGYSYIRNTVTTSVPyLFNSGYNFTvktnkstpiGQGIIGISYYYSDTLAFGMDYRYIST-----------------------------
>UniRef100_UPI000444C012	70	0.220	9.890E-10	37	174	195	92	256	292
-------------------------------------PYTAVFQDNISNFNGAIGYTFvEGPRIEIEGSYEEFDVKDPGryteiqdayryfalVRNIDPTStrtqddtssdkvyhtvmknDGLSIISIMVNGCYDFSLDNLSILPYVCGGIGVNAIEFFDALHV-------KFACQGKLGITYPLSSNVSLFAGGYYHQVMGNQFKNLN--------------------
>UniRef100_X5GJT6	70	0.189	9.890E-10	37	174	195	94	260	296
-------------------------------------PYMPKFQDNVANFSGTVGFFYKGLRIELEGSYEefdakdpggytaikdayryfalaRNTEDGKTQPKNKETStdpngvyytvmknDGLSISSGMINGCYDFTLGSLPISPYMCIGMGVDAIQFFDALHI-------KFAHQGKVGITYSLSSNVSLFADGYYHKVLGNKFKNLN--------------------
>UniRef100_A0A0F3NR80	70	0.214	9.890E-10	25	172	195	89	263	303
-------------------------GKALETATNFKGIYKPTYNNSLTGFSGLIGYSMNsGMRIEFEGSYEDFELKNPGgytlkdgykyfvaaynlKSGSPDEIDssgkkyfiiknsNIVVASTMINACYDFAPDSLGnvgeISPYLCAGIGGSFMKAFDSQYV-------KFAYQAKAGVSYFISPSVAIFVDGYYEGILNNKFKD----------------------
>UniRef100_UPI000EFA5506	70	0.240	9.890E-10	4	172	195	25	207	381
----TGPYVNIGGGYNLvqqqhgrFSPTTQADGTT----SNNASSSRFRHKDG-FTGFGSFGWGFGNgLRAEVEGVYNYSQINHRTPTAVPgSTSGSDQSYGGFVNVLYDIDLAqfgiNVPVTPFVGVGAGYLWQHYNPITTAYSNgavnrvgGTQGGFAYQGIVGAAYDIpgVPGLALTTEYR---MIGQTFTD----------------------
>UniRef100_A0A2A2HIH1	70	0.272	1.344E-09	94	190	195	0	108	113
----------------------------------------------------------------------------------------------MFNAYYDFKNP-SDFTPYLSAGLGYAYISQKTSSTINSlirknwtrSHATNNFAWSAGAGIKYTVNQDFSFDLSYKYLDSGQAEvyhFDSTGEeyNVKTKVKTHDIMLSA----
>UniRef100_A7LFH7	70	0.268	1.344E-09	49	172	195	109	246	282
-------------------------------------------------FEGATGYAIGGARVEVEVGYKKfetltdNDYKHAESHNFVAVSrdmaltpdnffvmkiDSIKDISVMLNACYDVMHTDLPVSPYMCAGLGASFIDI-------SNHVTSKLAYRGKVGVSYKLTPEISLIAGGFYHGIFDEQYTG----------------------
>UniRef100_UPI001A9CE3A3	70	0.226	1.344E-09	42	192	195	56	226	365
------------------------------------------HKTGW-TGYASFGWGFGNgLRAEVEGTYLRSNVGGGTIGEAPSTnasgNGKDSSYGGFVNVLYDIDLKqfgiDVPVTPFVGVGAGYLWTHeqvsyASSVRSGNISGTTGGFAYQGIVGAAFDTgIPGFQVTAQYRMIGQPGTFRNGAFSDSNGgnvgvDHRfNHLFMVGLRY--
>UniRef100_UPI00209D6C1E	70	0.254	1.344E-09	22	167	195	44	199	373
----------------------KVKGFDGNPTSDNYGNTSSKgkiHHKNGWTGYASFGWGFGNgLRAEVEGTYLRSNLDGNS-GNAGHTKGKDSSYGGFGNLVYDIDLKqfgiDAPVTPFIGAGAGYLWTqeNANFANGSSLKGTRGGFAYQAIVGAAIDTGvPGLQVTAQYRMIGQPG---------------------------
>UniRef100_D5QCQ5	70	0.236	1.344E-09	23	164	195	46	210	392
-----------------------VDRDGGSNHQENEVGTRDRLRHGnGWTGFGGVGWGFGNgLRVEIEGDYNWSQINRETIGGGantfvGRTHGSDRSYGGFLNVLYDIDLKrlfniDVPVTPFVGVGAGYLWQDVSTSTGYNISgvsanvrhmGGNQGFAYQGIVGAAYDIpgVPGLQMTTEYRMIG------------------------------
>UniRef100_UPI000CCBFD0A	69	0.230	1.827E-09	29	182	195	47	233	251
-----------------------------PESGDELQTRLETKSAWLIAGE--IGYDFGPVRFGVDLSYSRNkvrgldlrsvngtaitaddvedivdtlidaeilypedfegaEIDGTTIRSTSGSIAKLRQIGVMANLTYDIPVSDT-IRPYVGVGLGAVGTHV---KALGEDDGSIRFAWQARAGVAFQLSPAVALTADYTYRQASAGRL--QFGDGEVEYR------------
>UniRef100_UPI0013D94779	69	0.243	1.827E-09	4	171	195	35	225	258
----EGFYVSSSIGAEFLndssfrgvqNPDAGVPGI--PGGPADINVAYDT----GFSVNGAVGYKIQDsllfdflkSRVEVEVGYSESDVSGGTFNGGnQTFSGDVSTFTATAGLYSDVVWSaNQKIIPYFGSAIGLAVLDTDvqyfpnngvaTAPTFGVRGSKTAFVTQSRLGLTIKATDKVDVFAEGRYQKIYGRNFD-----------------------
>UniRef100_A0A0W0VMV6	69	0.210	1.827E-09	49	165	195	81	237	264
-------------------------------------------------GGGHIGYRYCGWRFEGELLFNYSPYDKVTIGGVTltkntnsslifpfsnlTIDGNTSLGAALFNVYYDFydyDYDDVSFVPYVGLGIGYGYIQdkfeldfvsmgltgatgitttSNSTNIFTLKENTSTPVGQAIVGVSYLFNESFSAALDYRYVTT-----------------------------
>UniRef100_D7RH73	69	0.237	1.827E-09	51	192	195	111	260	283
---------------------------------------------------GAVGYSLGGARVELEASYRRFatladgqyaksgaeslaaitrEANIAETNYFVVKIDEITNTSVMlLNGCYDVLHTDLPVSPYVCAGIGASFVDI-------SKQVTTKLAYRGKGGISYQFTPEISLGAG----GVSHRLFDEYYKDIPAH---HSVEFSGEA--
>UniRef100_A0A7L5XY59	69	0.223	1.827E-09	86	191	195	129	279	304
--------------------------------------------------------------------------------------GNVSSIVGMVNGYIDLG-TFWGVTPYIGAGVGIAQNRLSGLTdqgfygysvqgsaydnsgnprpygnamptgGFFSDGKKTSFAWALMAGLSYNVSSNLKLEVGYRYMNLGKVTsgashcFNGSGASGGFDscqwkvssskLESHDVRIGMR---
>UniRef100_A0A2C6J523	69	0.235	1.827E-09	42	164	195	63	202	382
------------------------------------------HSGTGFNGYLSAGYGFGNgLRLEVEGTYNQTHINRLTgtfaDGGTRHAHGKSEGYGGFVNVLYDidlgmFGLDNFPVTPFVGIGAGYMWqnyrkVYNRGTSYPNFNNTTGGLAAQGIVGAAYDIpgVPGLALTTQYRFIG------------------------------
>UniRef100_A0A6J3WU38	69	0.696	2.483E-09	39	116	195	8	86	98
---------------------------------------DSPLTRSFIAGGGAFGYKMDDIRVDVEGLYSKLAKDTDVVNTSETnVADSLTAFSGLVNVYYYIAIEDMPITPYVGDGI------------------------------------------------------------------------------
>UniRef100_A0A0W0UG21	69	0.226	2.483E-09	49	165	195	80	229	256
-------------------------------------------------GGGQLGYRYCGFRFEGQLLFNYSPYDTLKVGGYSigknqntalpfpfsalSMSGSTSLGAALFNVYYDFysdDWDDISWVPYVGLGIGYGYIQNKLELDFnttpglanpvivkvDFKENTSTPVGQAIIGISYLFNDNFSMGLDYRYVTT-----------------------------
>UniRef100_A0A0W0WUA1	69	0.250	2.483E-09	49	165	195	105	244	270
-------------------------------------------------FSGHLGYRICNFRAEGELLFNYSPLSNVKVAGasisrhvsftNPVRLGGQSILgAGIINGYYDFYDEEMDptWVPYVGLGVGYSYLRntvtytvpylFPQVFSVSSKNSESSPVGQVILGISYYSSDDLSIGLDYRYITT-----------------------------
>UniRef100_UPI00201A77F9	69	0.258	2.483E-09	51	172	195	111	246	282
---------------------------------------------------GATGYAIGGARVEVEVGYKKFetladsdykhveahnfvavgrDAILTPDNFFVMKIDSVKDISVMLNACYDVMHTDLPVSPYMCAGLGASFINI-------ADHVTSKLAYRGKVGVSYKLTPEISLIAGGFYHGIFDEQYTG----------------------
>UniRef100_Q2GF64	69	0.220	2.483E-09	37	176	195	95	259	293
-------------------------------------PYTAEFQDNVANFNGAVGYSFPDsLRIEIEGfhekfdvknpggytqvkdAYRYFalarDLKDGFFEPKAEDTGvyhtvmkndGLSILSTMVNVCYDFSVDELPVLPYICAGMGINAIEFFDALHV-------KFAYQGKLGISYQLFTKVNLFLDGYYHQVIGNQFKNLNVN------------------
>UniRef100_UPI000444DE99	69	0.196	2.483E-09	37	176	195	105	265	296
-------------------------------------PYNPTYKKNLLGGGGVVGYSITHFRVELEAFYEKFNLtapagylhknfyeyfalatEMDPTRPNQPAEGKyycmkntgITLSPFIINACYDFILKKaHNIAPYLCLGVGGNFIDF-------LDQVSFKLTYQAKVGISYFISPNIAFFIDGSFHGHLNNQFSDLPVD------------------
>UniRef100_A0A8J3MP44	69	0.264	2.483E-09	70	193	195	172	284	311
----------------------------------------------------------------------RNDPNGRNRAAFKMKNEGFNNVAGMLNVYYDWPLqGNSKVAPYVGIGGGVTRIE-------HLKVAEYAFAYQGKVGVNYTIAPNAKFFVGYRFFNRFGDKFNKVKPLYKIPAGT-----GANAG-
>UniRef100_A0A847KTQ0	69	0.259	2.483E-09	27	187	195	49	216	378
---------------------------TVANGDDSASGSTSKYrHHDGFTGFGSFGWGFGNgLRAEVEGVYNYSQINhRNTTAVTGSTNSHDQSYGGLVNVLYDIDLKqfglNVPVTPFVGVGAGYLWqgygpVQTNYSNGNVSRVGGTNggFAYQGIVGAAYDIpgVPGLAVTTEYR---MIGQTF------GDGSYSSTSWT-------
>UniRef100_A0A7H1NUV3	69	0.272	2.483E-09	27	164	195	49	202	382
---------------------------TYAEGINSSAGSKSRYRHGtGFTGFGSFGWGFGNgLRVEVEGVYNYSNItHRTGTAAPGHTRGHDQGYGGFVNALYDIDLRefgiDIPVTPFVGIGVGAMVQHFAPITTTFANGGTNriggtngNFAYQGIIGASYDIpdVPGLAVTTEYRMMG------------------------------
>UniRef100_I1T6R5	68	0.694	3.374E-09	86	170	195	1	85	86
--------------------------------------------------------------------------------------DNLTAISGLVNVYYXIXXEDMPITLYVXVGVGAAXITTPLXTAVNXXNGKFAFXXXAXAGVXYXITPEIXLYAXAXXFGSYGAXF------------------------
>UniRef100_A0A3S8V603	68	0.229	3.374E-09	51	164	195	64	191	194
---------------------------------------------------GVVGYALGGARVELEASYRRFTtlADGTYTQSGAEALAAVSresvltnnnyfvlkineiiNTSVMFNGCYDVLHADLPVSPYVCAGMGASFVDIARQVTA-------KLAYRGKVGISYQLTPEISLVAGVFYHG------------------------------
>UniRef100_W6D772	68	0.268	3.374E-09	51	167	195	102	232	264
---------------------------------------------------GATGYAIGGARVEVEVGYKKFetlaesdykhveshnfvavgrDAILTPDNFFVMKIDSVKDISVMLNACYDVMHTDLPVSPYMCAGLGASFINI-------ADHVTSKLAYRGKVGVSYKLTPEISLIAGGFYHGIFD---------------------------
>UniRef100_A0A161I6J7	68	0.268	3.374E-09	51	167	195	111	241	282
---------------------------------------------------GATGYAIGGARVEVEVGYKKFetlaesdykhieshnfvavgrDATLTPDNFFVMKIDSVKDISVMLNACYDVMHTDLPVSPYMCAGLGASFINI-------ADHVTSKLAYRGKVGVSYKLTPEISLIAGGFYHGIFD---------------------------
>UniRef100_Q6VCY5	68	0.230	3.374E-09	38	170	195	88	249	289
--------------------------------------YNPIFKNNFTGFSGALGYYSGkGLRLELEASYQDFDvkksknyktndahryfalvrnKDDKAFQPQDDVlyrkryrsfysfmrNDGISIASVMFNGCYDLPFSNFKVSSYACIGIGGDFIEFFEA-------MKVKFAYQAKLGISYYISPSVNLFADTYYHKSVGNQF------------------------
>UniRef100_A0A0F3N5X8	68	0.189	3.374E-09	37	174	195	95	261	297
-------------------------------------PYMPKFQDNVANFSGAVGfFYSKGLRIELEGSYEEFDVkdpgdyttvkdayryfalaretEGTTIHPKNKNSsdpngiyhvvmrnDGLSISSAMINGCYDFTLGSLPISPYMCIGMGVDAIQFFDALHI-------KFAHQGKVGITYSLSPNVSLFADGYYHKVVDNKFKNLN--------------------
>UniRef100_UPI000444E272	68	0.201	3.374E-09	35	174	195	93	264	300
-----------------------------------STPYIAVFQDNISNFNGAIGYTFvEGPRIEIEGSYEEFdvkdpgryteirdayryfalarDIDSTSTSPKNRTLNDdsssykvyhtvmknegLSIISIMVNGCYDFSSDNLSILPYVCGGIGVNAIEFFDALHI-------KFACQGKLGITYPLSSNVSLFAGGYYHQVMGNQFKNLN--------------------
>UniRef100_Q2GF65	68	0.205	3.374E-09	22	174	195	77	264	300
----------------------EFDDSVTAGISYPLNFSTPyiaVFQDNISNFNGAIGYTFvEGPRIEIEGSYEEFdvkdpgryteiqdayryfalarDIDSIPTSPKNRTSHDgnssykvyhtvmknegLSIISIMVNGCYDFSSDNLSILPYVCGGIGVNAIEFFDALHV-------KFACQGKLGITYPLSSNVSLFAGGYYHQVMGNQFKNLN--------------------
>UniRef100_A0A7W4K6F8	68	0.289	3.374E-09	35	164	195	54	197	374
-----------------------------------SSSSTLRHHDGY-TGFGAVGWGFGNgLRAEVEGVYNYSQINHRGGTATPgSTNGSDQSYGGLVNVLYDIDLKqfgvDVPITPFVGVGAGYLWQHYNPTTtnyvngaTTRLGGTNGGFAYQGIVGAAYDVpnVPGLQITAQYRMIG------------------------------
>UniRef100_UPI0003756C0F	68	0.227	4.585E-09	50	165	195	0	153	180
--------------------------------------------------GGQIGYRICYFRVEGELFYDYNPITRLTVGgltfkrhftplplpplgfgtPGIKIKGNTSFGGAMINGYYDIydEDDDPSFVPYIGLGVGYAHIssalNFYGIAQPAPTQPSTEFfitggkassstpVGQIILGLSYFYSDQTSFGLDYRYMTT-----------------------------
>UniRef100_A0A161C4T4	68	0.210	4.585E-09	47	172	195	92	231	253
-----------------------------------------------MSFDGVVGYALGGARVELETSYRRFAtlADGTYTQSGAEAIAAVSreavltgnnyfvlkideiiNTSVMFNGCYDVLHADLPVSPYVCAGMGASFVDIARQVTA-------KLAYRGKVGISYQLTPEISLVAGGFYHELFDESYKD----------------------
>UniRef100_W6DA66	68	0.248	4.585E-09	49	172	195	100	237	264
-------------------------------------------------FEGATGYAIGGARVEVEVGYKKFetvadgdykhaeshnfvavgrDMALTPDNFFVMKIDGVKDISVMLNACYDVMHTDLPVSPYMCAGLGASFIDI-------ANHVTSKLAYRGKVGVSYKLTPEISLIAGGFYHGIFDEQYTG----------------------
>UniRef100_A0A0W0SPR6	68	0.235	4.585E-09	49	165	195	105	244	270
-------------------------------------------------FSGHLGYRICNFRAEGELLFNYSPLSTVKVAGASisrhvtltnpvRLSGQTVLGAGLINGYYDFYDEEMDptWVPYVGLGIGYSYLRntisftvpflFTDAFSISFRNNESSPIGQAILGISYFTSDDLSIGLDYRYLTT-----------------------------
>UniRef100_Q3YQS3	68	0.203	4.585E-09	37	170	195	90	249	289
-------------------------------------PYSAKFRNSLINLSGAIGYYSGQgPRLEIEGSYENFDVASCKNCPvknanryialvrdkkpgniypsdhsrsnmsyyTFIKNNGISILSVMINGCYDIAFSNVKISPYVCAGIGGDFITLFETMHI-------KFAYQGKFGISYLVSPSISIFANGHYHKVMDNVF------------------------
>UniRef100_A0A950GPY4	68	0.229	4.585E-09	51	167	195	89	244	306
---------------------------------------------------AGFGYELHPWiRADLTAEYRasvgvrgvlretlSNSSVPLAFLGQNQFQASLQTTLVMANAYADLG-TWYGLTPYFGMGIGVARHDlggatgtgivalgtslnasnfpngasMPVTFDSLGGRTKTDFAWAFMAGLSYDISPNLKLDLGYRHLDLGG---------------------------
>UniRef100_UPI0010385450	68	0.245	4.585E-09	51	169	195	95	252	307
---------------------------------------------------IGVGYQVNNWlRFDATGEYRTDQHFSTiesydagagfgvpgTGRGYDQYNGSLQSSVFLVNAYADLG-TWYGLTPFIGAGVGAAYNRVtslsdlgvggptivdqagnvfngvgNGGFGFAKEHDKFNLAYAAMAGVSYSVSQNLKLELGYRYLNMGDAT-------------------------
>UniRef100_A0A7W4J4R5	68	0.293	4.585E-09	47	164	195	65	196	373
-----------------------------------------------FTGFGSFGWGFGNgLRAEVEGVYNYSEI-NHRSGVPNTTSGSDQSYGGLVNALYDIDLKqfgvDIPVTPFVGVGVGYLWQHYNPTTTTYINNGGTtrlggttgSFAYQGIVGAAFDVpnVPGLQITAQYRMIG------------------------------
>UniRef100_UPI00156B2458	68	0.276	4.585E-09	47	172	195	64	201	375
-----------------------------------------------FTGFGAFGWGFGNgLRVEVEgvYNYSEINHRNGAGVANNKTRGSDQSYGGLVNVLYDIDLKqfgiDAPVTPFVGVGAGYLWqhynptdSNFANGSRSRLGGTNGSFAYQGIVGAAYDTGvPGLQVTTEYR---MIGQTFSD----------------------
>UniRef100_I1T6U9	68	0.651	6.229E-09	73	157	195	1	86	87
-------------------------------------------------------------------------NDVTGATFTPhIFADSLTAISGLVNVYYXIXIXXMPITPYIGAGVGAXXLXTPLXTAVNGQNSKFXFAGQVXTXVXYDVTPEVXLY-------------------------------------
>UniRef100_A0A7W1WEJ4	68	0.292	6.229E-09	81	178	195	26	122	131
---------------------------------------------------------------------------------PTSITGNLNVTTALFNAYYH--LSSSKFSPYVGVGIGLGFIsNEPIGNNPVSVDNGTSFAYQAKLGAQYEVVKKGNVFAEFKYLGLSGYTSNKDDLEIK----------------
>UniRef100_V9R9Z6	68	0.241	6.229E-09	49	170	195	104	237	278
-------------------------------------------------FSGTIGYSSRGLRLEAEGSYEEFyiknfnesliissskyyseTYNTNLQSFAFTRDNKLSITSIMVNTCYDISISHTSAVPYLCTGIGGDFIGLFNATY-------FKFAYQGKVGVSYLINNNILLFSDVYYHKVMGNEF------------------------
>UniRef100_X5GK78	68	0.201	6.229E-09	37	174	195	94	260	296
-------------------------------------PYMPKFQDNVANFSGAVGFFYKGLRIELEGSHEEFDVkdpggytaikdayryfalardtetnkiqpKNKESSTTPQgiyhtvmKNDGLSISSGMINGCYDFTLGSLPISPYICIGMGVDAIQFFDALHI-------KFAHQGKVGITYSLSSNVNLFADSYYHKVLGNKFKNLN--------------------
>UniRef100_A0A9E6AZ65	68	0.303	6.229E-09	54	162	195	126	246	311
------------------------------------------------------GYKFKNIRAEISGEYkdhQNYGFSNTIGTVTVNVRAKTKQIGAMMSGYYDFDL-GMPISPYLGLGVGAYNAETSfmtdyiqagtTTTGGLEFRKGFTFAGAAMVGASIQVSNNIILDAGYRY--------------------------------
>UniRef100_A0A7W4JRU3	68	0.287	6.229E-09	47	164	195	65	195	374
-----------------------------------------------FTGFGSFGWGFGNgLRAEVEGVYNYSQI-NHRSGVPNTTSGSDQSYGGLVNVLYDIDLKqfgiDIPVTPFVGVGAGYLWQHYNPTTTNYINGATTrlggtngGFAYQGIVGAAYDVpnVPGLQITAQYRMLG------------------------------
>UniRef100_UPI000A39579D	68	0.276	6.229E-09	47	167	195	69	202	380
-----------------------------------------------FTGFGAFGWGFGNgLRAEVEGVYNYSEINHRTASVANKTRSSDQSYGGFVNVLYDIDLKqfglDVPVTPFVGVGAGYlwqhynpTYSYFSNKNTSHLGGTNGGFAYQGIIGAAYDTgIPGLQVTTEYRMIGQPG---------------------------
>UniRef100_A0A3G5BSJ5	67	0.870	8.462E-09	54	115	195	0	61	62
------------------------------------------------------GYKMDDIRVDIEGLYSQLSKDTLEKAPDPAVADSLTAFSGLVNVYYDIAIEDMPITPYVGVG-------------------------------------------------------------------------------
>UniRef100_UPI00048217BB	67	0.262	8.462E-09	132	191	195	7	67	71
------------------------------------------------------------------------------------------------------------------------------------DDEDNRFAFQFGAGLGYELSPHFALDLGYRYFATLDPEFrDAQGEEFESEYRTHQVQLGVR---
>UniRef100_UPI00210407AB	67	0.263	8.462E-09	94	169	195	0	68	134
----------------------------------------------------------------------------------------------MANAYYHLKNDSFSFSPYVGAGVGLTRMKIFGEASKRP-------AYQLKAGLDYSINKSVNMHVGYRHFGAFGTD-------------------------
>UniRef100_UPI000444CD2D	67	0.218	8.462E-09	37	174	195	92	258	294
-------------------------------------PYTVVFQDNISNFNGAIGYTFvEGPRIEIEGSYEEFDVKNPGrytkiqdayryfaliRNPTSTTSQDsassdsnshkvyytvmknegLSIISIMVNGCYDFSSDNLSILPYVCGGIGVNAIEFFDALHV-------KFACQGKLGITYPLSSNVSLLAGGYYHQVMGNQFKNLN--------------------
>UniRef100_Q2GF76	67	0.219	8.462E-09	37	172	195	107	263	297
-------------------------------------PYNPTYKKNLLGAGGVIGYSTTHFRVEVEAFYEKFNLTApagylhknfyeyfalattmDTKHPHQSAEDKyyymkntgITLSPFIINACYDFILKKTRnVAPYLCLGVGGNFIDF-------LDQVSFKFAYQAKVGISYFVSPNIAFFIDGSFHGHLNNQFSD----------------------
>UniRef100_UPI001FC8E05B	67	0.206	1.149E-08	47	128	195	59	155	176
-----------------------------------------------WAAFARLGYRFNpNWRAELEGGYRSGDIGTVRavsgpqglcnltpaTGPCHSPEGDITSTTLMANVIYDFGTPDWTLRPFVGLGVGVNRVNTDTVGR------------------------------------------------------------------
>UniRef100_A0A938CVJ0	67	0.269	1.149E-08	58	143	195	77	161	207
----------------------------------------------------------NGLRLELEGAYRNNKADSVSGRP---ATGEVGVLSFLGNAFWDIDLDTW-LTPYLGGGLGYARVNHDQVTPIGgtmIDAEDFAFAWQLG---------------------------------------------------
>UniRef100_A0A4Q6I316	67	0.231	1.149E-08	46	158	195	98	228	229
----------------------------------------------FLGFAGAIGYSMYGPRIELEVLYEvfevknqnncRNDAHKYCALCQSGASHDtspatgryvllknegLTDISFMINACYDIVTDGIPFSPYVCVGVGTDLVSMFDTINPKIS-------YQGKLGLSYPINPEASVFI------------------------------------
>UniRef100_A0A2L2NJC2	67	0.268	1.149E-08	51	167	195	111	241	250
---------------------------------------------------GATGYAIGGARVEVEVGYKKFetlaesdykhveshnfvavgrDATLTPDNFFVMKIDSVKDISVMLNACYDVMHTDLPVSPYMCAGLGASFINI-------ADHVTSKLAYRGKVGVSYKLTPEISLIAGGFYLGFFD---------------------------
>UniRef100_A0A0W0ZZ75	67	0.215	1.149E-08	50	173	195	66	232	259
--------------------------------------------------GAALGYKIKNFRVEGELLFNINNYGSLKTGSCTLISpkvlgpegvcpdayvatglgfnGNVIGLYGLVNAYYDFQFTNdsgdsSNFVPYLGAGFGGAMIRHQASflsndqcvslgtcapiINESFSTSNTGFAAQGIVGFYYYLDDFTTLGLDFRYVSTLSFNKNNT---------------------
>UniRef100_UPI000444AD85	67	0.215	1.149E-08	37	176	195	97	261	295
-------------------------------------PYTAEFQDNVANFNGAIGYSFPDsLRIEIEGfhekfdvknpggytqvkdAYRYFalarDLKNGAFQPKENNTGiyhtvmkndGLSILSTMVNICYDFSVDELPVLPYMCAGMGINAIEFFDALHV-------KFAYQGKLGISYQLFTKVNLFLDGYYHQVIGNQFKNLNVN------------------
>UniRef100_Q9L6Z3	67	0.219	1.149E-08	37	172	195	107	263	297
-------------------------------------PYNPTYKKNLLGAGGVIGYSTTHFRVEVEAFYDKFNLTApagylhknfyeyfalattmDTKHPHQSAEDKyyymkntgITLSPFIINACYDFILKKTRnVAPYLCLGVGGNFIDF-------LDQVSFKFAYQAKVGISYFVSPNIAFFIDGSFHGHLNNQFSD----------------------
>UniRef100_A0A6P4HNF1	67	0.279	1.149E-08	47	167	195	56	191	340
-----------------------------------------------FTGFGAFGWGFGNgLRAEVEGVYNYSNIDhRPGTSLPGHTRGSDQSYGGFVNVLYDIDLKqfgiDAPVTPFVGVGAGYLWQHYNpidtnyahGAGHTRIGGTNGGFAYQGIVGAAYDTgIPGFQVTTEYRMIGQPG---------------------------
>UniRef100_D2U3G3	66	0.252	1.561E-08	94	177	195	0	97	108
----------------------------------------------------------------------------------------------MFNAYYDFKNP-SDFTPYLSAGLGYAYLsqktsqiatlgisggKTSTETLQTRSHATNNFAWSAGAGIKYTVSQDFSFDLSYKYLDAGQAEVDYFNLDG-----------------
>UniRef100_A1XBC1	66	0.252	1.561E-08	49	152	195	54	172	174
-------------------------------------------------FSGSIGYIMDGPRVEIEAAYQKFNPKNPNNETDTSDyykydalsraevmtdkkyvvlkNDGIAFSSLMFNACYDITAEGVPFIPYACAGIGADLISI-------FDDINLKFAYQGKIGISYPITP------------------------------------------
>UniRef100_A0A4Q6IAD4	66	0.235	1.561E-08	46	158	195	98	226	227
----------------------------------------------FLGFAGAIGYSMYGPRIELEVLYEAFEVKNQNNCKNDghkycalcqtgtqqnaqqqkyvlLKNEGLTDISFMINACYDIVTDGIPFSPYVCAGVGTDLVSMFDAINPKIS-------YQGKLGLSYPINPEASVFI------------------------------------
>UniRef100_A0A0F3NNS3	66	0.241	1.561E-08	36	170	195	81	222	256
------------------------------------NPYNPAYSNSTLGLGGFIGYSNNRMRIEIEVSHEKFGLHNFNNSDDKYLisfynssnsihtirASDISATAFMINLCHDFATDNLGISPYLCAGAGSNFIEVFDALRV-------KFIYQAKAGVSFIRLPKVIVFAGGYYEGIINSNF------------------------
>UniRef100_A0A4Q6I9J1	66	0.217	1.561E-08	47	170	195	99	243	283
-----------------------------------------------ISFSGAIGCLYsENLRIEVEASYEEFDVKNPDGGAATDAyryfalarkmgentnspsdtekftvmrNDGLSISSVMINGCYNVILNDIQAEPYICAGIGGDFIEFFNGFHV-------KFAYQGKVGISYQIFPEVRLFLDGYYHKVKGNKF------------------------
>UniRef100_A0A4Q6I472	66	0.212	1.561E-08	37	174	195	92	258	294
-------------------------------------PYTAVFEDNAVNFNGTIGYTFvEGTRVEVEGSYeefdvkdpggytkikdayryfalaREMNITSNKFEPKEKASsntiyhtvmrnDGLSITSVIINVCYDFSLNNLLVSPYICGGVGVDAIEFFDVLHI-------KFAYQSKLGITYSLPSNISLFAGLYYHKVMGNQFKNLD--------------------
>UniRef100_UPI000444BB83	66	0.192	1.561E-08	41	182	195	95	269	297
-----------------------------------------KFKNNFINFSSAIGYYSGQgPRLEIESSYGDFDvvnyknyavqdvnryfalvreKDSSNFSPKPHESsqlshnnpkksfytlmknNGISVASVIINGCYDFSFNNTAISPYVCIGVGGDFIELFEVMHL-------KFAYQSKIGISYPISPSITIFADGHYHKVINNQFKNLHVKYPYPLK------------
>UniRef100_A0A6N8YAA3	66	0.207	1.561E-08	47	172	195	92	259	302
-----------------------------------------------FAGGATLGYAFGNgLRFEAEYLNRRQGSQrrlaRLGSGGGETFDQkesewdendlpservyDLSAHHFFLNAYYDL-RNDSPFTPYIGGGIGVGSTEMRYSarflrrsdlgtepwqmaaagtvSDIDTELGKTRFGFQVVGGVDYALSDDLSVGAKARWTRLSDFDRDD----------------------
>UniRef100_UPI001C2D1CF7	66	0.230	1.561E-08	45	192	195	64	232	370
---------------------------------------------SGWGGYGSFGWGFGNgLRAEVEGTYIRSNLSGSSHYNGAHNSGKDSSYGGFVNLVYDIDLKqfgiDAPVTPFIGAGAGYLWTDQHanysngNGFSGKVRGNRGGFAYQAIVGAAFDTgIPGFQVTAQYRMIGQPGsfrnGSYNYSDSESAGHVGSnhrfnNMFMVGLRY--
>UniRef100_A0A7W4J094	66	0.297	1.561E-08	41	164	195	60	195	372
-----------------------------------------RHKDGY-TGFGSFGWGFGNgLRVEVEGLYNYSQL-NHRSGAPNRTSGSDQSYGGLVNVLYDIDLKqfgiDVPVTPFVGVGAGYLWQHYNPTTSSYLNGNVDrlggtagGFAYQGIAGAAFDVpnVPGLQITAQYRMVG------------------------------
>UniRef100_A0A1L5YKI0	66	0.341	2.120E-08	86	167	195	51	125	127
--------------------------------------------------------------------------------------DKITDISVMLNACYDVLHTDLPVSPYVCAGLGASFVDI-------AKHVTGKFAYRGKVGVSYQLTPEISLIAGGYYHGIFD---------------------------
>UniRef100_A0A4Q3TAD7	66	0.206	2.120E-08	47	128	195	60	156	164
-----------------------------------------------WAAFARLGYRFNpNWRVELEGGYRSGDvgtvravsgnngvcNITPGTGPCYSPDGDITSTTLMANVIYDFGFEYWGVRPFVGLGAGVNHVNTDIVGR------------------------------------------------------------------
>UniRef100_A0A1Q9AF89	66	0.235	2.120E-08	47	192	195	85	275	279
-----------------------------------------------IAGSIGVGARINDmLRTDLTAEYFRGTFKGEskvlgacSGEPSGPDGtncqhshrADYEGISLMANGYVDLA-TISGITPYIGAGVGATRLSYgtvkerwtclpggqsctgnALAGETYSGDASWRFTYALMAGASYSLSDNLALDVGYRYSDIaagkifdykgweaeNGATGDKTRDDG---LRRHELRAGLRY--
>UniRef100_A0A3T0KH57	66	0.252	2.120E-08	42	164	195	90	231	413
------------------------------------------HHGDGWTGFASFGWGFGNgLRAEVEGAYNWSETTRYTTTsyhdGGGKTDGADRSYGGFVNVLYDIDLKrlfgiDVPVTPFIGVGAGYLWQTVNDATPIANSNiivrhngTNGSFAYQGIIGAAYDIpgVPGLQMTTEYRMIG------------------------------
>UniRef100_A0A549TB60	66	0.304	2.879E-08	93	194	195	116	215	220
---------------------------------------------------------------------------------------------LTLNALYRFPLQDLPITPYVGAGVGINVPHVE-VTRPSGKTFDYQFGGatiQAQAGVSYRFTDNWSAFLEYK----GTYNWIDVDIDSNASLKTDIITHAVNFGV
>UniRef100_A0A0Q6C9K3	66	0.211	2.879E-08	50	192	195	107	294	298
--------------------------------------------------GVGAGFRFsDQFRADVTVDRFKTDVDGTSDCAylveigyniSPVAGGckyhdksEATIWTAMANAYVDIA-RFGPVTPYIGAGIGAAHVAYDDVNrqifcgtqpgcanvapykGVHPGEENWRLATSLMAGATIDITQSLKLDAGYRYthiddgdaygYDAADTKYGATGVQGRDDgFDVHAVRAGLRY--
>UniRef100_A0A939HG75	66	0.281	2.879E-08	47	167	195	63	197	374
-----------------------------------------------FTGFGAFGWGFGNgLRAEIEGAYNYSNIDHRPGTSIPgHTRSSDQAYGGFVNVLYDIDLKqfgiDAPVTPFVGVGAGYLWqhynpvqTNFQGGGYTHIGGTNGGFAYQGIVGAAYDTgIPGFQITTEYRMIGQPG---------------------------
>UniRef100_A0A0G2QW69	65	0.380	3.908E-08	8	193	195	3	188	204
--------FRLYTTVSFTFFITKIDGirIYYKQGTDDDSPLKSIFYSWWF---VHLVTKWTTSEVDVEGLYSHLTKNNVkKDAFTPHDANAKTSTSRLGQVNDDNEIEDehMPPYPYVGVGVGAINNPSNAATAENHRNVKFAFAAQAGAGDDEDPKPKLFVGARALYSDSDGVHFDAKDDD---PIKTvLYVAYGGEAG-
>UniRef100_UPI001FD8C247	65	0.255	3.908E-08	49	169	195	162	310	348
-------------------------------------------------GGAHLGYEWSygayvRPALEIEGFYlAGNQPRATLVNPTDRIAERtfdntfpTRTTVLLANMVVGFNTPYQGITPYIGGGIGAANVSIDGATstqtdpaepginhfNARPDSSAWTFAAQAKAGARFALgNSGAYLFGEYRYLYVGDVN-------------------------
>UniRef100_A0A850NWC9	65	0.246	3.908E-08	43	164	195	81	222	396
-------------------------------------------HGDGWTGFATFGWGFGNgLRAEIEGDYNWSALTGYRDsmgdgrHQSGRTSGSDRSYGGFVNVLYDIDLKrlfniDVPVTPFVGVGAGYLWQNVDASTPISSnlnirqNGTNGSFAYQGIVGAAYDIpgVPGLQMTTEYRMIG------------------------------
>UniRef100_A0A857FJW0	65	0.225	3.908E-08	29	164	195	68	222	404
-----------------------------PELDAGSNARERMHHGAGWTGFASFGWGFGNgLRAEVEGAYNWSETTRYTttsyGGGHGKTDGADRSYGGFVNVLYDIDLKrlfgiDVPVTPFIGVGAGYLWQTVNDETPItnsiinvRHNGTNGSFAYQGIVGAAYDIpgVPGLQMTTEYRMIG------------------------------
>UniRef100_UPI000D7D1DE1	65	0.234	3.908E-08	47	192	195	90	268	406
-----------------------------------------------WTGFAAFGWGFGNgLRAEVEGVYNWSDLSSISATTGDPkghpmhgrTNGSDRSYGGFVNVLYDIDLKrlfniDVPVTPFVGVGAGYLWENVNsttaLQTAISQHGTNGSFAYQGIVGAAYDIpgVAGLQMTTEYRMIGqveSFDNGFIQQSYSGPLGHDStrlrydqrfnHQFIVGVRY--
>UniRef100_A0A429XG34	65	0.222	5.305E-08	43	167	195	42	206	247
-------------------------------------------KLKGFAGDVGFGYALsDNVRTDVTLNFSKPTKTPKAKIDGTEFSKlntdygittaktpdsssefnlkskiKAKNMSLMANAYYDF-HNSSEFTPYVMAGVGVSRSSIAISPSVSytsggkdvtqsyatqKSKNLTSFAYQVGLGVGYEMSKDIHLDVGYKLSGMTG---------------------------
>UniRef100_C4NAR1	65	0.215	5.305E-08	37	170	195	89	248	290
-------------------------------------PYTTEFQNNNISFGGAIGYYsTEGTRIELEGSYEFFDvkdpsgykphdayryfalardmNRKKSFEPKKQIGlrtnytvmrnNGLFISSVILNGCYDFSINELKISPYMCVGIGINAIEFFDALHL-------KLAYQGKFGISYPISNNIKLFADGYYYKVTDNKF------------------------
>UniRef100_A0A0F3N6Y3	65	0.209	5.305E-08	37	181	195	96	269	298
-------------------------------------PYTVEFQDNAVNFNAAIGYSFsEGPRIEVEGFYEKFDvknpggytkvkdayryfalardlesssfqpKNKSTSAPQGVFhtvmkNDGLSILATIANICYDFSLDELSVSPYICVGMGINAIEFFDALHV-------KFAYQGKLGISYQLFPKINLFVNGYYHQVIGNKFKNLNVQYVQDL-------------
>UniRef100_UPI001FFA5E3E	65	0.248	5.305E-08	49	169	195	153	301	339
-------------------------------------------------GGAHLGYEWSygtylRPALEIEGFYlAGNQPRATLVTPTDRFAEHsfdttfpTRTTVLLANMVVGFNTPYQGITPYIGGGIGAANVSINGATstqtdpaepginhfNARPDSSAWTFAAQAKAGARFALgNSGAYLFGEYRYLYVGDVN-------------------------
>UniRef100_UPI001E391F37	65	0.231	5.305E-08	43	164	195	65	200	380
-------------------------------------------HGHGWTGFANVGWGFGNgLRAEIEGAYNWSAI--TSTGDGGRTKGHDRSYGGFVNVLYDIDLKrlfniDVPVTPFVGVGAGYLWQNVSTANTFagapgfstNRQGTNGSFAYQGIVGAAYDIpgVPGLQMTTEYRMVG------------------------------
>UniRef100_A0A1U9RMV0	65	0.258	5.305E-08	44	164	195	95	230	412
--------------------------------------------TGFASFGWGIG---NGLRVEVEGAYNWSETTRYTTtsynGGHGKTDGADRSYGGFVNVLYDIDLQrlfgiDVPVTPFIGVGAGYLWQTVNDATPINnsminvrHSGTNGSFAYQGIVGAAYDIpgVPGLQMTTEYRMIG------------------------------
>UniRef100_A0A6J3WT84	64	0.634	7.201E-08	17	107	195	0	87	88
-----------------LPFYTKVDGITNAtGKEKDSPLTR-----SFIAGGGAFGYKMDDIRVDVEGLYSKLAKDTDVVNTSETnVADSLTAFSGLVNVYYDITIEEIP---------------------------------------------------------------------------------------
>UniRef100_A0A1L5YKH5	64	0.341	7.201E-08	86	167	195	51	125	127
--------------------------------------------------------------------------------------DGITDISVMLNACYDVMHTDLPVSPFVCAGLGASFVDI-------ANHVTSKFAYRGKVGVSYQLTPEVSLVAGGFYHGIFD---------------------------
>UniRef100_A0A3A5LRM7	64	0.226	7.201E-08	39	169	195	64	233	275
---------------------------------------RNEFKNGFDL-NAALGYRLNDtWRADVEFLYQNLKRHSQGnydwqeqnpitgaiyarqaNNPISDKSKRAHVYSLLTNIAYDL-TPNGQWTPFLNGGVGVAWlqsgrvktnniiniddpatplVETAPATQTSPSLYGTAFAWQFKAGAAYAVNDKTTAILQYRLLGTSSFK-------------------------
>UniRef100_Q9ADV5	64	0.204	7.201E-08	22	170	195	78	256	296
----------------------EIDTGSNTAGISNPSNFTIPYTAEFqdnhTNCNGSIGYAFaEGPRIEIELSYEKFDVKNPTgyttvkdayryfalareinislFQPKQKEGsgiyhvvmknDGLSILSNIVNICYDFSLNNLPISPYLCGGMGINAIEFFDALHV-------KFAYQSKAGISYQLLRKINLFIDVYYYQVISNKF------------------------
>UniRef100_B1N6B5	64	0.192	7.201E-08	37	170	195	95	258	298
-------------------------------------PYKVEFEDNAVSFSGVIGYSFPeGPRIEIETSYEEFDVknpggytlndafryfalareiesDQNKFQPKNANSnssnkiyhtvmrnDGISVLSNMINICYDFSLDNLPVLPYICGGTGVDTIEFFDSLHI-------KLAGQAKIGITYPLSSNINLFAGGYYHKVIGNRF------------------------
>UniRef100_X5H2C9	64	0.213	7.201E-08	37	182	195	94	273	301
-------------------------------------PYTVEFQDNAVNFNGAIGYSFsEGPRIEVEGFYEKFDVKnpggytkvkdayryfalardleatkfqpknksssSSSPPPTPGVfhtvmkNDGLSILATIVNVCYDFSLDELSVSPYICVGMGINAIEFFDVLHV-------KFAYQSKLGISYQLFPKINLFVNGYYHQVIGNQFKNLNVQYVYDLE------------
>UniRef100_UPI0020C96E36	64	0.202	7.201E-08	38	170	195	90	255	332
--------------------------------------YKPTYNNSFAGFSGLIGYSTPNgVRLELEGSFENFelknsnkctlknaykyfaaaaklkdgNNDEIDAPAGNDENHnkyyyviknsNISAAATMINLCYDFtsdALGNGEISPYLCAGVGASLVKALNMPHV-------KFSYQAKAGVNYFLSNSVAIFADAYYHATHDNTF------------------------
>UniRef100_UPI001E3D0726	64	0.233	7.201E-08	43	164	195	64	193	368
-------------------------------------------HGHGWTGFANVGWGFGNgLRAEVEGAYSWTAITSV---DTEKTKGHDRSYGGFVNVLYDIDLKrlfgiDVPVTPFVGAGAGYLWENANvtgMSSGAQMKGTNGSFAYQGIVGAAYDIpgVSGLQMTTEYRMVG------------------------------
>UniRef100_A0A4S1G565	64	0.252	9.773E-08	92	170	195	13	102	119
--------------------------------------------------------------------------------------------SGMLNGYVDLG-TYVGITPYIGAGIGVVRSTRKlsaiytdnnvpaNSFNLQDNKTQYSFAYTLNAGLAYQLSKNVSVDLGYQYFSAPDAEY------------------------
>UniRef100_UPI001E3E34F1	64	0.237	9.773E-08	108	189	195	25	125	131
------------------------------------------------------------------------------------------------------------FTPWVSAGIGYARIHqkttgistwdygygSSGRESLSRSGSADNFAWSLGAGVRYDVTPDIALDLSYRYLDAGDSSVSYKDEWGdkyksEVDVKSHDILLG-----
>UniRef100_UPI001C02A1E6	64	0.304	9.773E-08	93	194	195	116	215	220
---------------------------------------------------------------------------------------------LTLNALYRFPLQDLPITPYVGAGVGINVPHVE-VTRASGKTFDYQFGGatiQAQAGVSYRFTENWSAFLEYK----GTYNWIDVDIDSNASLKTDIITNAVNFGV
>UniRef100_A0A522F229	64	0.252	9.773E-08	37	165	195	52	213	241
-------------------------------------PYTGQLKYNPIGGGGGidIGYKMSHFRAEIEALFNTNSYDQLRVNGCNILSptvvtptgtcpaifvneglgfnGSTTLFAGMFNGYFDIYSSDSEsiIVPYIGLGVGTSRVKNvdrfiakTTNVTVENTRTSSASAAQVIVGLSYYMDDYTWAGLDYRYITT-----------------------------
>UniRef100_UPI0020CA0940	64	0.209	9.773E-08	38	170	195	105	269	319
--------------------------------------YKPTYNNSFAGFSGLIGYSTPNgVRLELEGSFENFelknsnkctlknaykyfaaaaklkdaNNDEIDDAADNENHNkyyyviknsNISAAATMINLCYDFtsdALGNGEISPYLCAGVGASLVKALNMPHV-------KFSYQAKAGVNYFLSNSVAIFADAYYHATHDNTF------------------------
>UniRef100_A0A516J369	64	0.241	9.773E-08	49	169	195	153	301	339
-------------------------------------------------GGAHLGYEWSygayvRPALEIEGFYlAGNQPRATLVNPTDRLPEHtfdntfpMRTTVLLANMVVGFNTSYPGITPYIGGGIGAANVSINGATstqtdpaepginhfNARPDSSAWTFAAQAKAGARFALgNSGAYLFGEYRYLYVGDVN-------------------------
>UniRef100_UPI001553D5DC	64	0.246	9.773E-08	42	164	195	90	231	413
------------------------------------------HHGAGWTGFASFGWGFGNgLRAEVEGAYNWSETTRYTttsyGGGHGKTDGADRSYGGFVNVLYDIDLKrlfgiDVPVTPFIGVGAGYLWQTVNDATPIansimnvHHNGTNGSFAYQGIVGAAYDIpgVPGLQMTTEYRMIG------------------------------
>UniRef100_A0A2P1L4H3	64	0.672	1.326E-07	1	58	195	4	57	58
-DEETSYYVRLQYNGEILPLFTNVDGITNAAG----KEKDSPLTASFIAGGGAFGYKMD----------------------------------------------------------------------------------------------------------------------------------------
>UniRef100_A0A241VYA3	64	0.323	1.326E-07	94	161	195	0	69	92
----------------------------------------------------------------------------------------------MVNGYYDFKYT-SKFTPYVSLGIGATGVKnsqTEISINDSVSSTDTHFTWSAGAGVAYNVTDNVALDLSHK---------------------------------
>UniRef100_A0A1L5YKH9	64	0.257	1.326E-07	61	167	195	5	125	127
-------------------------------------------------------------RVEVEASYKRFNtlaegeYKNNDAPNFAavvrepvitqdnyfvLNIDKITDISVVLNACYDVVHTDLPVSPYVCAGLGASFVDM-------AKHVTGKFAYRGKVGVSYQLTPEISLIAGGYYHGIFD---------------------------
>UniRef100_UPI0020C9E9D5	64	0.202	1.326E-07	38	170	195	10	175	241
--------------------------------------YKPTYNNSFAGFSGLIGYSTPNgVRLELEGSFENFelknsnkctlknaykyfaaaaklkaaNNDEIDAPAEGNENHnkyyyviknsNISAAATMINLCYDFtsdALGNGEISPYLCAGVGASLVKALNMPHV-------KFSYQAKAGVNYFLSNSVAIFADAYYHATHDNTF------------------------
>UniRef100_A0A218KMI0	64	0.254	1.326E-07	47	160	195	102	212	249
-----------------------------------------------FAGSAAIGYSIGNVKLECGLVFFRIMKENIKGGSIKKI--RLSTRIGVINALYNYNISDTPLSLYVGIGAGFGMMESESTFDITDKLGITA-AQQGKFGFSYSFTPKVNAFFGY----------------------------------
>UniRef100_UPI000C833315	64	0.228	1.326E-07	47	170	195	100	241	281
-----------------------------------------------MSFSGAIGcFYSENFRIEVEASYEEFDVKNPEGSTTDSYryfalargmdgnniptsqkftvmrNDGLLISSVMINGCYNVILNDIQAEPYICAGLGGDFIEFFNGFHV-------KLAYQGKVGISYQIFPEVRLFIDGYYHKVKGNKF------------------------
>UniRef100_A0A2U8QKX4	64	0.234	1.326E-07	49	169	195	140	288	326
-------------------------------------------------GGAHLGYEWSygayvRPALEIEGFYlAGNQPRATLMNPTDRLAEQsfdntfpMRTTVLLANMVVGFNTPYQGVTPYIGGGIGAANVSINGATstqtnpvepginhfNARPDSSAWTFAAQAKAGARFALgNSGAYLFGEYRYLYIGDMN-------------------------
>UniRef100_A0A070A6D2	64	0.219	1.326E-07	43	192	195	83	269	407
-------------------------------------------HGDGWTGFAAFGWGFGNgLRAEVEGAYNWSGLTGMTFSQGGPRGGSTTgrtqgsdrSYGGFINVLYDIDLKrlfniDVPVTPFVGVGAGYLWQNVSSSTVLASNSSlnlrqhgtNGSFAYQGIVGAAYDIpgVAGLQMTTEYRMVGqvesfsmgnitqSYTANYGADNSHPSYDHRfNHQFIVGVRY--
>UniRef100_UPI00210AB429	63	0.219	1.799E-07	59	142	195	4	108	109
-----------------------------------------------------------NWRVELEGGYRGADIDTVSrggvaggicqpspAGACTGPDGNIDAATLMVNAIYDFGDDSWGIRPFVGLGAGVARIDTNFIGtrganraiAIVGDDSSTKLAAQA----------------------------------------------------
>UniRef100_UPI0020C9A68D	63	0.201	1.799E-07	38	170	195	52	218	245
--------------------------------------YKPTYNNSFAGFSGLIGYSTPNgVRLELEGSFENFelknsnkctlknaykyfaaaaklkdaNNDEIDEPADQNNENhnkyyyviknsNISAAATMINLCYDFtsdALGNGEISPYLCAGVGASLVKALNMPHV-------KFSYQAKAGVNYFLSNSVAIFADAYYHATHDNTF------------------------
>UniRef100_A0A0W0Z3R3	63	0.223	1.799E-07	50	165	195	65	216	249
--------------------------------------------------GASIGYKIQNFRLETEFLYNINNYGEFQVGTCTLISpnvvgryegcpayvqetglgfnGNTMGFYGLFNAFYDFmsSNPDISFVPYLGFGLGAALIRnqgniesteysgIDPAIQFTSNNSQGGFALQGIVGFNYYLDDFTTMGLDFRYVST-----------------------------
>UniRef100_A0A947ZP96	63	0.285	1.799E-07	93	194	195	148	247	252
---------------------------------------------------------------------------------------------LTLNALYRFPIEGTRFTPYIGAGAGI-NVPHIEVTRASGQTSEYQFGGatlQAQAGVKYDISDRWAAFVEYK----GNYSWVDVDIDSGASLKTEVITNAVNLGV
>UniRef100_UPI0020C9E05A	63	0.212	1.799E-07	38	170	195	90	256	290
--------------------------------------YKPTYNNSFAGFSGLIGYSTPNgVRLELEGSFENFELKnsnkctlknaykyfaaaaKLKDGNNDEIDDaaaennenhnkyyyviknsNISAAATMINLCYDFtsdALGNGEISPYLCAGVGASLVKALNMPHV-------KFSYQAKAGVNYFLSNSVAIFADAYYHATHDNTF------------------------
>UniRef100_A0A1L5YKH7	63	0.295	2.441E-07	54	167	195	11	125	127
------------------------------------------------------GYKKFDAVADGEYSHSEAPFLVGVGRASPYIvnenfvvkIDNVRDISVVLNACYDVMHTDLPVSPYVCAGLGASFIDI-------ADHVTSKLAYRGKVGVSYQLTPEISLIAGGFYHGIFD---------------------------
>UniRef100_A0A378IP98	63	0.234	2.441E-07	50	162	195	65	213	250
--------------------------------------------------GTSIGYKIQNFRLEAEFLYNINNYGEFQVGSCTLISpnvvgryegcptyvqetglgfnGNTMGFYGLFNAFYDFmsSNPDINFVPYLGLGVGAALIRnqgniesteysgIDPAIQFTSNNSQGGFALQGIVGFNYYLDDFTTMGLDFRY--------------------------------
>UniRef100_UPI002030D567	63	0.247	2.441E-07	40	171	195	73	244	296
----------------------------------------PTYVPG-LAGGIAVGYILENVKIEFESLYSQTNlysedysnkdkakyvelrrnkdasagtecsspwrsgkVDVDIKNTCENIDASVKFRAAfkmrnegfdnsarLVNVYYDF--GGKSFTPYISIGGGLTKVKF-------LGRTRYAFAYQTKLGVNYQLTTQVQAFAGLRYFGILGNQFE-----------------------
>UniRef100_UPI000A3F168F	63	0.246	2.441E-07	49	166	195	153	298	339
-------------------------------------------------GGAHLGYEWSygayvRPALEIEGFYlAGNQPRATLVNPTDRLAERtfddtfpTRTTVLLANMVVGFNTPYQGITPYIGGGIGAANVSINGATstqtdpaelginhfNARPDSSAWTFAAQAKAGARFALgNSGAYLFGEYRYLYVG----------------------------
>UniRef100_UPI0020C95F8E	63	0.206	2.441E-07	38	170	195	215	381	408
--------------------------------------YKPTYNNSFAGFSGLIGYSTPNgVRLELEGSFENFelknsnkctlknaykyfaaaaklkdaNNDEIAEPADQNNENhnkyyyviknsNISAAATMINLCYDFtsdALGNGEISPYLCAGVGASLVKALNMPHV-------KFSYQAKAGVNYFLSNSVAIFADAYYHATHDNTF------------------------
>UniRef100_UPI0011BA7961	63	0.233	3.312E-07	107	189	195	4	106	112
-----------------------------------------------------------------------------------------------------------RFTPWVSVGLGYARIhhkatytdtswnksgEVSDISALHYSGYDNNFAWSIGAGVRYDITPDIALDLSYRYLDAGKSSLSYKDAEGdkyksEADVKSHDIMFG-----
>UniRef100_G8FKY1	63	0.329	3.312E-07	86	167	195	51	125	127
--------------------------------------------------------------------------------------DGVKDISVMLNACYDVMHTDLPVSPYMCAGLGASFIDI-------ADHVTSKLAYRGKVGVSYKLTPEISLIAGGFYHGIFD---------------------------
>UniRef100_A0A378JED4	63	0.228	3.312E-07	50	162	195	65	213	249
--------------------------------------------------GTSIGYKIQNFRLEGEFLYNINNYGEFQIGTCTLISptvvgpegicpayiednglgfnGNTMGFYGLFNVFYDFMPsdPDKYFVPYLGLGLGGAIIRnqgniestkysgVDPAITFTSNNSQGGFALQGIVGFNYYLDDFTTLGLDFRY--------------------------------
>UniRef100_Q1WEW9	63	0.212	3.312E-07	37	174	195	94	260	296
-------------------------------------PYTVEFQDNAVNFNAAIGYSFSEGsRIEVEGFYEKFDvknpggytkvkdayryfalardlesnkfqpKNKSSSAPIGVFhtvmkNDGLSILATIANICYDFSLDELSVSPYICVGMGINAIEFFDALHV-------KFAYQGKLGISYQLFPKINLFVNGYYHQVIGSKFKNLN--------------------
>UniRef100_A0A8J3MM61	63	0.281	3.312E-07	85	180	195	199	286	339
-------------------------------------------------------------------------------------DEGFNNQSMLMNVYYDLNINPY-LAPYVGGGLGLTKVKF-------LGKSHYAPAYQLKLGAQYTLTEKAQIFAGLRYFGIFNDEFASVLSTTKIP--------------
>UniRef100_A0A5C1YM24	63	0.257	3.312E-07	47	191	195	67	219	379
-----------------------------------------------FTGFGSFGWGFGNgLRAEVEGVYNfSYINHRGGTNVLGKTHSSDESYGGFVNVLYDIDLKqfgiDAPVTPFVGVGAGYLWQRYnNMHTNFVGGASTTVagtrggFAYQGIVGAAFDTgIPGFQVTTEYRMIGQPG-----SFVDGAYNYSSFNST-GAR---
>UniRef100_Q84HV8	63	0.300	3.312E-07	88	167	195	748	821	867
----------------------------------------------------------------------------------------IGSTSVMLNACYDLLTDGMGVVPYACAGIGGNFVSV------VDGHINPKFAYRVKAGLSYALTPEISAFAGAFYHKVLG---------------------------
>UniRef100_A2C9A4	62	0.337	4.492E-07	95	167	195	2	74	104
-----------------------------------------------------------------------------------------------LNVIKDIK-TNSKFTPYIGGGLGFAFSQYNVMNGVhKGSASGTTFAGQGKAGISYELSKDTSFYLGYRIVWING---------------------------
>UniRef100_A0A0K2FP44	62	0.341	4.492E-07	86	167	195	51	125	127
--------------------------------------------------------------------------------------DSVKDISVMLNACYDVMHTDLPVSPYMCAGLGASFINI-------ADHVTSKLAYRGKVGVSYKLTPEISLIAGGFYHGIFD---------------------------
>UniRef100_W5RFZ4	62	0.341	4.492E-07	86	167	195	48	122	159
--------------------------------------------------------------------------------------DSVKDISVMLNACYDVMHTDLPVSPYMCAGLGASFINI-------ADHVTSKLAYRGKVGVSYKLTPEISLIAGGFYHGIFD---------------------------
>UniRef100_W5RFX5	62	0.341	4.492E-07	86	167	195	48	122	163
--------------------------------------------------------------------------------------DSVKDISVMLNACYDVMHTDLPVSPYMCAGLGASFINI-------ADHVTSKLAYRGKVGVSYKLTPEISLIAGGFYHGIFD---------------------------
>UniRef100_Q9S421	62	0.292	4.492E-07	91	172	195	60	134	168
-------------------------------------------------------------------------------------------LSFMINACYDIIIEGMPFSPYICAGVGTDVVSMFEAINPKIS-------YQGKLGLGYSISSEASVFIGGHFHRVIGNEFRD----------------------
>UniRef100_A0A0W0U1C2	62	0.256	4.492E-07	30	164	195	42	204	234
------------------------------NFTVISPITNLPVKASIDytsvGGGGAlqLGYRWcDNWRAEVEGVFQGNTINRLTLgnislssiknnPGFHIYSSHTYFYGALVNGYYDFLTvgDDSVWGPYVGLGLGYGLVQntvkvynntTLLSGNLGERNNSTAVA-QGIIGASYFVDDFTTIGMDVRYLG------------------------------
>UniRef100_A0A354EZI6	62	0.268	4.492E-07	48	163	195	80	224	237
------------------------------------------------AVGGQLGYRCGKYRLEGQFLYNNSPYRSLRGTVTGPEGqqtsfsiyapststgfrieGSTDSGLGMLNGFYDFLPSDprSNVAPYIGLGVGYAYFSNNLRVYYNEVNIDaarvkesiSSPAGQAILGVSYFLDDFASFALDVRYF-------------------------------
>UniRef100_A0A447T2M7	62	0.217	4.492E-07	50	165	195	65	216	252
--------------------------------------------------GASIGYKIQNFRLETEFLYNINNYGEFQVGTCTLISptvvgryegcptyvqetglgfnGNTMGFYGLFNAFYDFMsfNHDTSFVPYLGFGLGAALIRnqgniesteysgIDPAIQFTSNTSQGGFALQGIVGFNYYLDDFTTMGLDFRYVST-----------------------------
>UniRef100_UPI000444E29C	62	0.200	4.492E-07	42	174	195	99	256	292
------------------------------------------FEDNAFNFNGAIGYTFtEGIRIEIEGSYEEFDAknpggyglndafryfalardmNADKFQPKDTNSkkvfhtvmknDGLSITSIMANVCYDFFSDNLLVSPYICGGIGADAIEFFDALHI-------KLACQSKLGITYQLSYNISVFTDGYYHQVIGNQFKNLN--------------------
>UniRef100_A0A4Y5X3M9	62	0.300	4.492E-07	88	167	195	187	260	298
----------------------------------------------------------------------------------------IGSTSVMLNACYDLLTDGIGVVPYACAGIGGNFVSV------VDGHINPKFAYRVKAGVSYALTPEISAFAGAFYHKVLG---------------------------
>UniRef100_A0A4Q6I4E1	62	0.191	4.492E-07	47	170	195	110	259	299
-----------------------------------------------FNFSGAIGYSFsEQLKIEIEGSYEEFDAKSPGKyilndafryfalarkmgepEPSPSPKEDnakayytvmkndgLSILSIMINGCYNLPLNDLSISPYFCTGIGVDAIEFFDALHL-------KLAFQSKLGVTYQLSHNISLFTNGYYHQVIGDQF------------------------
>UniRef100_UPI001E3CA88E	62	0.232	4.492E-07	43	164	195	84	229	409
-------------------------------------------HGDGWTGFAAVGWGFGNgLRAEVEGAYSWSGLSGMSFSQGGPRGGATSgrtqgsdrSYGGFVNVLYDIDLKrlfniDVPVTPFVGVGAGYLWENVNSNTVMASNSSlnlrqhgtNGSFAYQGIVGAAYDIpgVAGLQMTTEYRMVG------------------------------
>UniRef100_A0A3G5BSR3	62	0.774	6.091E-07	54	115	195	0	59	60
------------------------------------------------------GYKMDDIRVEVEGLYSWLNKDATVV--GDNVAESLTAISGLVNVYYDVAIEDMPITPYVGVG-------------------------------------------------------------------------------
>UniRef100_A0A3G5BSM8	62	0.781	6.091E-07	54	115	195	0	63	64
------------------------------------------------------GYKMDNIRVDVEGVYSQLSKNNVTGAtfNPDTVADSLTAISGLVNVYYDIAIEDMPITPYIGVG-------------------------------------------------------------------------------
>UniRef100_A0A4Y5X3M3	62	0.287	6.091E-07	88	167	195	40	113	151
----------------------------------------------------------------------------------------IGSTSVMLNACYDLLTDGIGVVPYACAGIGGNFVSV------VDGHINPKFAYRVKAGLSYALTPEISAFAGAFYHKVLG---------------------------
>UniRef100_UPI001CDAE781	62	0.287	6.091E-07	88	167	195	110	183	229
----------------------------------------------------------------------------------------IGSTSVMLNACYDLLTDGIGVVPYACAGIGGNFVSV------VDGHINPKFAYRVKAGLSYALTPEISAFAGAFYHKVLG---------------------------
>UniRef100_A0A510E911	62	0.300	6.091E-07	88	167	195	188	261	262
----------------------------------------------------------------------------------------IGSTSVMLNACYDLLTEGVGVVPYACAGIGGNFVS------IIDGHVNPKFAYRVKAGLSYALTPEISAFAGAFYHRVLG---------------------------
>UniRef100_A0A510E932	62	0.300	6.091E-07	88	167	195	193	266	267
----------------------------------------------------------------------------------------IGSTSVMLNACYDLLTEGVGVVPYACAGIGGNFVS------IIDGHVNPKFAYRVKAGLSYALTPEISAFAGAFYHRVLG---------------------------
>UniRef100_A0A4Y5X3J9	62	0.287	6.091E-07	88	167	195	218	291	329
----------------------------------------------------------------------------------------IGSTSVMLNACYDLLTDGIGVVPYACAGIGGNFVSV------VDGHINPKFAYRVKAGLSYALTPEISAFAGAFYHKVLG---------------------------
>UniRef100_A0A4Y5X3K1	62	0.287	6.091E-07	88	167	195	231	304	342
----------------------------------------------------------------------------------------IGSTSVMLNACYDLLTDGIGVVPYACAGIGGNFVSV------VDGHINPKFAYRVKAGLSYALTPEISAFAGAFYHKVLG---------------------------
>UniRef100_A0A4Y5X3K8	62	0.287	6.091E-07	88	167	195	238	311	349
----------------------------------------------------------------------------------------IGSTSVMLNACYDLLTDGIGVVPYACAGIGGNFVSV------VDGHINPKFAYRVKAGLSYALTPEISAFAGAFYHKVLG---------------------------
>UniRef100_A0A0E3EKW3	62	0.300	6.091E-07	88	167	195	276	349	376
----------------------------------------------------------------------------------------IGSTSVMLNACYDLLTEGVGVVPYACAGIGGNFVS------IIDGHVNPKFAYRVKAGLSYALTPEISAFAGAFYHRVLG---------------------------
>UniRef100_A0A4Y5X3N6	62	0.287	6.091E-07	88	167	195	273	346	384
----------------------------------------------------------------------------------------IGSTSVMLNACYDLLTDGIGVVPYACAGIGGNFVSV------VDGHINPKFAYRVKAGLSYALTPEISAFAGAFYHKVLG---------------------------
>UniRef100_A0A4Y5X3K6	62	0.287	6.091E-07	88	167	195	283	356	394
----------------------------------------------------------------------------------------IGSTSVMLNACYDLLTDGIGVVPYACAGIGGNFVSV------VDGHINPKFAYRVKAGLSYALTPEISAFAGAFYHKVLG---------------------------
>UniRef100_A0A4Y5X3L9	62	0.287	6.091E-07	88	167	195	285	358	396
----------------------------------------------------------------------------------------IGSTSVMLNACYDLLTDGIGVVPYACAGIGGNFVSV------VDGHINPKFAYRVKAGLSYALTPEISAFAGAFYHKVLG---------------------------
>UniRef100_C5MQH2	62	0.287	6.091E-07	88	167	195	284	357	403
----------------------------------------------------------------------------------------IGSTSVMLNACYDLLTDGIGVVPYACAGIGGNFVSV------VDGHINPKFAYRVKAGLSYALTPEISAFAGAFYHKVLG---------------------------
>UniRef100_A0A4Y5X3K0	62	0.287	6.091E-07	88	167	195	294	367	405
----------------------------------------------------------------------------------------IGSTSVMLNACYDLLTDGIGVVPYACAGIGGNFVSV------VDGHINPKFAYRVKAGLSYALTPEISAFAGAFYHKVLG---------------------------
>UniRef100_Q93FD9	62	0.287	6.091E-07	88	167	195	287	360	406
----------------------------------------------------------------------------------------IGSTSVMLNACYDLLTDGIGVVPYACAGIGGNFVSV------VDGHINPKFAYRVKAGLSYALTPEISAFAGAFYHKVLG---------------------------
>UniRef100_A0A7S9IUN2	62	0.287	6.091E-07	88	167	195	287	360	406
----------------------------------------------------------------------------------------IGSTSVMLNACYDLLTDGIGVVPYACAGIGGNFVSV------VDGHINPKFAYRVKAGLSYALTPEISAFAGAFYHKVLG---------------------------
>UniRef100_A0A4Y5X3J8	62	0.287	6.091E-07	88	167	195	295	368	406
----------------------------------------------------------------------------------------IGSTSVMLNACYDLLTDGIGVVPYACAGIGGNFVSV------VDGHINPKFAYRVKAGLSYALTPEISAFAGAFYHKVLG---------------------------
>UniRef100_A0A4Y5X3L2	62	0.287	6.091E-07	88	167	195	296	369	407
----------------------------------------------------------------------------------------IGSTSVMLNACYDLLTDGIGVVPYACAGIGGNFVSV------VDGHINPKFAYRVKAGLSYALTPEISAFAGAFYHKVLG---------------------------
>UniRef100_G2I2I5	62	0.213	6.091E-07	43	192	195	83	269	407
-------------------------------------------HGDGWTGFASFGWGFGNgLRAEVEGAYNWSGLSGMTFSQGGPRGGSTTgrtqgsdrSYGGFINVLYDIDLKrlfniDVPVTPFVGVGAGYLWQNVSSNTVLASNSSlnlrqhgtNGSFAYQGIVGAAYDIpgVAGLQMTTEYRMVGqvesfsmgnitqSYNANYGADNSHPSYDHRfNHQFIVGVRY--
>UniRef100_Q9F6L3	62	0.287	6.091E-07	88	167	195	288	361	407
----------------------------------------------------------------------------------------IGSTSVMLNACYDLLTDGIGVVPYACAGIGGNFVSV------VDGHINPKFAYRVKAGLSYALTPEISAFAGAFYHKVLG---------------------------
>UniRef100_Q9F6L5	62	0.287	6.091E-07	88	167	195	290	363	409
----------------------------------------------------------------------------------------IGSTSVMLNACYDLLTDGIGVVPYACAGIGGNFVSV------VDGHINPKFAYRVKAGLSYALTPEISAFAGAFYHKVLG---------------------------
>UniRef100_Q8GLM0	62	0.287	6.091E-07	88	167	195	291	364	410
----------------------------------------------------------------------------------------IGSTSVMLNACYDLLTDGIGVVPYACAGIGGNFVSV------VDGHINPKFAYRVKAGLSYALTPEISAFAGAFYHKVLG---------------------------
>UniRef100_Q44096	62	0.287	6.091E-07	88	167	195	291	364	410
----------------------------------------------------------------------------------------IGSTSVMLNACYDLLTDGIGVVPYACAGIGGNFVSV------VDGHINPKFAYRVKAGLSYALTPEISAFAGAFYHKVLG---------------------------
>UniRef100_Q8GLL8	62	0.287	6.091E-07	88	167	195	293	366	412
----------------------------------------------------------------------------------------IGSTSVMLNACYDLLTDGIGVVPYACAGIGGNFVSV------VDGHINPKFAYRVKAGLSYALTPEISAFAGAFYHKVLG---------------------------
>UniRef100_Q93FE3	62	0.287	6.091E-07	88	167	195	293	366	412
----------------------------------------------------------------------------------------IGSTSVMLNACYDLLTDGIGVVPYACAGIGGNFVSV------VDGHINPKFAYRVKAGLSYALTPEISAFAGAFYHKVLG---------------------------
>UniRef100_Q93FD6	62	0.287	6.091E-07	88	167	195	294	367	413
----------------------------------------------------------------------------------------IGSTSVMLNACYDLLTDGIGVVPYACAGIGGNFVSV------VDGHINPKFAYRVKAGLSYALTPEISAFAGAFYHKVLG---------------------------
>UniRef100_A0A7S9IVP1	62	0.287	6.091E-07	88	167	195	294	367	413
----------------------------------------------------------------------------------------IGSTSVMLNACYDLLTDGIGVVPYACAGIGGNFVSV------VDGHINPKFAYRVKAGLSYALTPEISAFAGAFYHKVLG---------------------------
>UniRef100_Q93FD5	62	0.287	6.091E-07	88	167	195	294	367	413
----------------------------------------------------------------------------------------IGSTSVMLNACYDLLTDGIGVVPYACAGIGGNFVSV------VDGHINPKFAYRVKAGLSYALTPEISAFAGAFYHKVLG---------------------------
>UniRef100_Q8GLL6	62	0.287	6.091E-07	88	167	195	295	368	414
----------------------------------------------------------------------------------------IGSTSVMLNACYDLLTDGIGVVPYACAGIGGNFVSV------VDGHINPKFAYRVKAGLSYALTPEISAFAGAFYHKVLG---------------------------
>UniRef100_C5MQH3	62	0.287	6.091E-07	88	167	195	295	368	414
----------------------------------------------------------------------------------------IGSTSVMLNACYDLLTDGIGVVPYACAGIGGNFVSV------VDGHINPKFAYRVKAGLSYALTPEISAFAGAFYHKVLG---------------------------
>UniRef100_B9KGZ2	62	0.287	6.091E-07	88	167	195	296	369	415
----------------------------------------------------------------------------------------IGSTSVMLNACYDLLTDGIGVVPYACAGIGGNFVSV------VDGHINPKFAYRVKAGLSYALTPEISAFAGAFYHKVLG---------------------------
>UniRef100_Q84CN5	62	0.287	6.091E-07	88	167	195	297	370	416
----------------------------------------------------------------------------------------IGSTSVMLNACYDLLTDGIGVVPYACAGIGGNFVSV------VDGHINPKFAYRVKAGLSYALTPEISAFAGAFYHKVLG---------------------------
>UniRef100_Q93FE5	62	0.287	6.091E-07	88	167	195	298	371	417
----------------------------------------------------------------------------------------IGSTSVMLNACYDLLTDGIGVVPYACAGIGGNFVSV------VDGHINPKFAYRVKAGLSYALTPEISAFAGAFYHKVLG---------------------------
>UniRef100_UPI000E5911D8	62	0.287	6.091E-07	88	167	195	302	375	421
----------------------------------------------------------------------------------------IGSTSVMLNACYDLLTDGIGVVPYACAGIGGNFVSV------VDGHINPKFAYRVKAGLSYALTPEISAFAGAFYHKVLG---------------------------
>UniRef100_Q9F961	62	0.287	6.091E-07	88	167	195	304	377	423
----------------------------------------------------------------------------------------IGSTSVMLNACYDLLTDGIGVVPYACAGIGGNFVSV------VDGHINPKFAYRVKAGLSYALTPEISAFAGAFYHKVLG---------------------------
>UniRef100_B9KGT0	62	0.287	6.091E-07	88	167	195	748	821	867
----------------------------------------------------------------------------------------IGSTSVMLNACYDLLTDGIGVVPYACAGIGGNFVSV------VDGHINPKFAYRVKAGLSYALTPEISAFAGAFYHKVLG---------------------------
>UniRef100_Q84HV6	62	0.287	6.091E-07	88	167	195	751	824	870
----------------------------------------------------------------------------------------IGSTSVMLNACYDLLTDGIGVVPYACAGIGGNFVSV------VDGHINPKFAYRVKAGLSYALTPEISAFAGAFYHKVLG---------------------------
>UniRef100_Q84HV4	62	0.287	6.091E-07	88	167	195	801	874	920
----------------------------------------------------------------------------------------IGSTSVMLNACYDLLTDGIGVVPYACAGIGGNFVSV------VDGHINPKFAYRVKAGLSYALTPEISAFAGAFYHKVLG---------------------------
>UniRef100_Q84H51	62	0.287	6.091E-07	88	167	195	824	897	943
----------------------------------------------------------------------------------------IGSTSVMLNACYDLLTDGIGVVPYACAGIGGNFVSV------VDGHINPKFAYRVKAGLSYALTPEISAFAGAFYHKVLG---------------------------
>UniRef100_A0A3G5BSN2	61	0.822	8.259E-07	54	115	195	0	59	60
------------------------------------------------------GYKMDDIRVDVEGLYSRLNKDADVVNST--VADNLTAISGLVNVYYDVAIEDMPITPYIGVG-------------------------------------------------------------------------------
>UniRef100_UPI00145E1BEB	61	0.287	8.259E-07	88	167	195	31	104	108
----------------------------------------------------------------------------------------VSTTSVMLNGCYDLQSEGFSIVPYACLGVGANFV------GIVDGHVTPKLAYKVKAGLSYELSPEISMFAGGFYHRVLG---------------------------
>UniRef100_A0A6A6K1P8	61	0.300	8.259E-07	88	167	195	20	93	180
----------------------------------------------------------------------------------------IGSTSVMLNACYDLLTDGIGVVPYACAGVGGNFVSV------VDGHINPKFAYRVKAGLSYALTPEISAFAGAFYHKVLG---------------------------
>UniRef100_A0A822V367	61	0.295	8.259E-07	93	194	195	115	214	219
---------------------------------------------------------------------------------------------LTLNALYRFPLESLPITPYVGAGVGINVPHVEVY-RPSGKTFEYQFGGatlQAQAGLSYRITDNWSTFVEYK----GTYSFVDVDIDNGGSLKTDIITNAVNFGV
>UniRef100_A0A4U6BCA8	61	0.285	8.259E-07	93	194	195	115	214	219
---------------------------------------------------------------------------------------------LTLNALYRFPLESLPITPYVGAGVGINVPHVE-VNRPSGKTFEYQFGGatlQAQAGLSYRITDNWSTFVEYK----GTYSFIDVDIDNGASLKTDIITNAVNFGV
>UniRef100_A0A0C4L130	61	0.287	8.259E-07	88	167	195	266	339	384
----------------------------------------------------------------------------------------VSTTSVMLNGCYDLQSEGFSIVPYACLGVGANFV------GIVDGHVTPKLAYKVKAGLSYELSPEISMFAGGFYHRVLG---------------------------
>UniRef100_F8QQG0	61	0.287	8.259E-07	88	167	195	282	355	400
----------------------------------------------------------------------------------------VSTTSVMLNGCYDLQSEGFSIVPYACLGVGANFV------GIVDGHVTPKLAYKVKAGLSYELSPEISMFAGGFYHRVLG---------------------------
>UniRef100_Q9EZD0	61	0.300	8.259E-07	88	167	195	283	356	402
----------------------------------------------------------------------------------------IGSTSVMLNACYDLLTDGIGVVPYACAGVGGNFVSV------VDGHINPKFAYRVKAGLSYALTPEISAFAGAFYHKVLG---------------------------
>UniRef100_A0A2Z2LGT2	61	0.300	8.259E-07	88	167	195	285	358	404
----------------------------------------------------------------------------------------IGSTSVMLNACYDLLTDGIGVVPYACAGVGGNFVSV------VDGHINPKFAYRVKAGLSYALTPEISAFAGAFYHKVLG---------------------------
>UniRef100_Q9EZC9	61	0.300	8.259E-07	88	167	195	286	359	405
----------------------------------------------------------------------------------------IGSTSVMLNACYDLLTDGIGVVPYACAGVGGNFVSV------VDGHINPKFAYRVKAGLSYALTPEISAFAGAFYHKVLG---------------------------
>UniRef100_F8QQF8	61	0.287	8.259E-07	88	167	195	288	361	406
----------------------------------------------------------------------------------------VSTTSVMLNGCYDLQSEGFSIVPYACLGVGANFV------GIVDGHVTPKLAYKVKAGLSYELSPEISMFAGGFYHRVLG---------------------------
>UniRef100_F8QPK0	61	0.287	8.259E-07	88	167	195	288	361	406
----------------------------------------------------------------------------------------VSTTSVMLNGCYDLQSEGFSIVPYACLGVGANFV------GIVDGHVTPKLAYKVKAGLSYELSPEISMFAGGFYHRVLG---------------------------
>UniRef100_Q9EZC8	61	0.300	8.259E-07	88	167	195	290	363	409
----------------------------------------------------------------------------------------IGSTSVMLNACYDLLTDGIGVVPYACAGVGGNFVSV------VDGHINPKFAYRVKAGLSYALTPEISAFAGAFYHKVLG---------------------------
>UniRef100_A0A2Z2L8M1	61	0.300	8.259E-07	88	167	195	690	763	809
----------------------------------------------------------------------------------------IGSTSVMLNACYDLLTDGIGVVPYACAGVGGNFVSV------VDGHINPKFAYRVKAGLSYALTPEISAFAGAFYHKVLG---------------------------
>UniRef100_A0A3G5BSX6	61	0.765	1.120E-06	54	115	195	0	63	64
------------------------------------------------------GYKMDDIRVDVEGLYSQLTKNNVTGAafNPDTVADSLTAISGLVNVYYDIAIEDTPITPYVGVG-------------------------------------------------------------------------------
>UniRef100_A0A3G5BT45	61	0.796	1.120E-06	54	115	195	0	63	64
------------------------------------------------------GYKMDDIRVDVEGLYSQLNKNDVTGAvfNPDTVADSLTAISGLVNVYYDIAIEDMPITPYIGVG-------------------------------------------------------------------------------
>UniRef100_A0A4Y3WCL3	61	0.250	1.120E-06	62	173	195	3	137	169
--------------------------------------------------------------LEIEGFYLAGKQRAALNNPTNRLPEHkfddtfpMNNAVLLANVVLSFPTSYQTITPYIGGGIGAARISIKGADstqthplevginhfNSGANSSSWGFAAQAKAGVRVALGSNAYVFAEYRYLfvDTTDQTFGST---------------------
>UniRef100_A0A7L5BGF4	61	0.295	1.120E-06	93	194	195	115	214	219
---------------------------------------------------------------------------------------------LTLNALYRFPLENLPLTPYVGAGVGINVPHVE-VTRGSGRTFEYQFGGatlQAQAGLSYRITDNWSTFVEYK----GTYSFIDVDIDNGGKLKTDIMTNAVNFGV
>UniRef100_A0A847JGP6	61	0.231	1.120E-06	51	169	195	89	238	292
---------------------------------------------------LGVGYQFNDyLRGDLTAEYMGSSRLRGTAIYDSTYSGltsvnyqnydtHINAATFLANGYIDLG-KYSGFTPYVGAGVGASYVymgdvtsdntayivsstgnyPTPAERGIMGATGKWNFAWALHTGMSWDVTQNFKVDMGYTYKNLGKVT-------------------------
>UniRef100_Q8VPH1	61	0.300	1.120E-06	88	167	195	281	354	400
----------------------------------------------------------------------------------------IGSTSVMLNACYDLLTDGIGVVPYACAGIGGNFISV------VDGHINPKFAYRVKAGLSYALTPEISAFAGAFYHKVLG---------------------------
>UniRef100_Q8VPH0	61	0.300	1.120E-06	88	167	195	287	360	406
----------------------------------------------------------------------------------------IGSTSVMLNACYDLLTDGIGVVPYACAGIGGNFISV------VDGHINPKFAYRVKAGLSYALTPEISAFAGAFYHKVLG---------------------------
>UniRef100_Q8GLM9	61	0.300	1.120E-06	88	167	195	288	361	407
----------------------------------------------------------------------------------------IGSTSVMLNACYDLLTDGIGVVPYACAGIGGNFISV------VDGHINPKFAYRVKAGLSYALTPEISAFAGAFYHKVLG---------------------------
>UniRef100_D1ATM4	61	0.300	1.120E-06	88	167	195	293	366	412
----------------------------------------------------------------------------------------IGSTSVMLNACYDLLTDGIGVVPYACAGIGGNFISV------VDGHINPKFAYRVKAGLSYALTPEISAFAGAFYHKVLG---------------------------
>UniRef100_D1AUH6	61	0.300	1.120E-06	88	167	195	812	885	931
----------------------------------------------------------------------------------------IGSTSVMLNACYDLLTDGIGVVPYACAGIGGNFISV------VDGHINPKFAYRVKAGLSYALTPEISAFAGAFYHKVLG---------------------------
>UniRef100_A0A3G5BSM4	61	0.790	1.518E-06	54	115	195	0	60	61
------------------------------------------------------GYKMDDIRVDVEGLYSWLNKDADVVSG-DTVAESLTAISGLVNVYYDVAIEDMPITPYVGVG-------------------------------------------------------------------------------
>UniRef100_A0A3Q9T210	61	0.337	1.518E-06	86	165	195	15	87	88
--------------------------------------------------------------------------------------DGVKDISVMLNACYDVMHTDLPVSPYMCAGLGASFIDI-------ANHVTSKLAYRGKVGVSYKLTPEISLIAGGFYHGI-----------------------------
>UniRef100_B6Y7W0	61	0.310	1.518E-06	94	167	195	0	66	120
----------------------------------------------------------------------------------------------MANVYHHWKSESFSFSPYVGIGVGATRMTM-------FEKSSIRPAGQLKAGFDYHINEDVNMHIGYRGFGVIG---------------------------
>UniRef100_UPI001BA63C3F	61	0.240	1.518E-06	82	172	195	0	101	249
----------------------------------------------------------------------------------PRTTGTVRSYGLMANVLYDFVLG--PVVPYVGVGAGYIWNDYDsvgfnyrasngNAGQVTAGGTNGSFGYQAILGVGFPIDavPGLTLAVEGRFMGTTGDDIDG----------------------
>UniRef100_A0A2H9SFS8	61	0.220	1.518E-06	49	163	195	68	217	256
-------------------------------------------------GGFMLGYKHQNFRGEGEFLYNRIstgpvtvgtctlqsvNIVTPTGICTPGEYDAFEAKALgyqgnssaaigIFNAYWDFfsHDSNSSMVPYLGAGIGFAsikngnnYVSTATSTSHGQSHTGNGAAYQGIAGLNYYMDDFAWVSMDFRYL-------------------------------
>UniRef100_A0A916UA20	61	0.244	1.518E-06	45	166	195	70	215	258
---------------------------------------------SGWSIGGGIGYRFGaNFRTDLTVGglvnqnFRAVGIDAANVGnpnsPAAYYRAGLSSTVALVNAYWDIATWE-GITPFVGAGVGVAYNRLGGISRLDvgaplgpaagydaiARGGRTQAAFALYAGLAYEIMPGLTAEVAYRYLNVG----------------------------
>UniRef100_A0A949G249	61	0.232	1.518E-06	45	166	195	92	232	276
---------------------------------------------SVFTAGGAAGIAFerdnGRLRIEVEG----RGRDDVTAGVSQSLPEDFTAnfkwaaadgWSALFNVWRDFTV-SEQVDLYFGGGVGGGGYRYSMAGSVAFPGEGAVlsyssnaqvasFAWQAGGGVIWNLSDRVAFDVGYRFFSID----------------------------
>UniRef100_A0A960S187	61	0.233	1.518E-06	62	163	195	113	236	280
--------------------------------------------------------------FEVEAFWYKHTKKGHLINTTDRLPEHdfldtfpMHTGVYLANVVLSFNTDCMgGFTPYIGGGIGAARISIKNADSLQTDppeedvnhfnslrnDSSWAFAAQAKVGIRYNICQSFHVFGEYRYL-------------------------------
>UniRef100_A0A4P8PKQ3	61	0.287	1.518E-06	88	167	195	169	242	281
----------------------------------------------------------------------------------------IGSTSVMLNACYDLLTDGIGVVPYACAGIGGNFVSV------VDGHINPKFAYRVKGGVSYALTPEISAFAGAFYHKVLG---------------------------
>UniRef100_Q9F958	61	0.287	1.518E-06	88	167	195	287	360	406
----------------------------------------------------------------------------------------IGSTSVMLNACYDLLTDGIGVVPYACAGIGGNFVSV------VDGHINPKFAYRVKAGLSYALTPEISASAGAFYHKVLG---------------------------
>UniRef100_A0A3G5BSP8	60	0.806	2.057E-06	54	115	195	0	60	61
------------------------------------------------------GYKMDDIRVDVEGLYSQLAKDATVV-SDDKAADSVTAFSGLVNVYYDIAIEDMPITPYVGVG-------------------------------------------------------------------------------
>UniRef100_UPI0010938ACD	60	0.239	2.057E-06	47	144	195	16	131	132
-----------------------------------------------FSAGAGIGYQIDDhLRTDLTGDYlfssnfhgSTSGFCNTPAPNTPCVSSDTSSYSallLLANAYVDIGTWH-GVTPYVGAGIGGAWVKWDTLHNSDADGDffhqggkGWRFAYALMA--------------------------------------------------
>UniRef100_A0A7W1U1S1	60	0.279	2.057E-06	93	163	195	153	238	282
---------------------------------------------------------------------------------------------LMVNALVSFNSSCMyGFTPYVGGGIGAARISLKDADslqvsppepginhfNSRRDDSCWAFAAQAKAGLRYNFCGGWHVFGEYRYL-------------------------------
>UniRef100_UPI001F2CAB49	60	0.247	2.057E-06	91	168	195	143	234	284
-------------------------------------------------------------------------------------------LGLMANAYYDFN-NASEFTPYVMAGVGVNRGSLEgkisgyeegttgalkAASETIKSKNLTSFAYQVGVGVGYEVVKDITLDVGYKMSGTTGN--------------------------
>UniRef100_A0A3G5BSP2	60	0.806	2.788E-06	54	115	195	0	59	60
------------------------------------------------------GYKMDDIRVDVEGLYSWLNKDADVV--DDTVADNLTAISGLVNVYYDVAIEDMPITPYIGVG-------------------------------------------------------------------------------
>UniRef100_A0A925NW91	60	0.275	2.788E-06	93	171	195	5	91	119
---------------------------------------------------------------------------------------------FIFNVVFRCDRTNSNWLPYIGAGAGcdASIINLDHTITPVPgvtvdgTDVSMVFAWQAFAGVRYRIDPNMSIGAGYKYYQAQGGSWD-----------------------
>UniRef100_UPI0015745947	60	0.295	2.788E-06	93	194	195	115	214	219
---------------------------------------------------------------------------------------------LTLNALYRFPLESLPITPYVGAGVGINVPHVEVY-RPSGKTFEYQFGGatlQAQAGLSYRITDSWSTFVEYK----GTYSFIDVDIDNGGSLKTDVITNAVNFGV
>UniRef100_UPI0020B4230C	60	0.228	2.788E-06	49	169	195	151	299	337
-------------------------------------------------GGAQLGYEWSygahlRPALEIEGFYlAGNQPRATLANPTVRLIERsfddtfpTRTTVLLANMVVGFNTPYQGITPYIGGGIGAANVSINGASstqtdpaepginhfNARADSSAWTFAAQAKAGARFALgNSGAYLFGEYRYLYVGSVN-------------------------
>UniRef100_A0A6P1NKD9	60	0.272	2.788E-06	47	163	195	60	191	368
-----------------------------------------------YTGFLSAGWGFGNgLRLEVEGVYAQSYNKifgGKNGSPRGYTRGSNQGYGGLINVLYDIDLAqfgiDVPVTPFVGIGAGYMWEKYRLHHDVpggqnSMSRTGGGFAAQAIVGAAYDIpgVPGLAVTTQYRFL-------------------------------
>UniRef100_A0A3G5BSU4	59	0.718	3.778E-06	54	115	195	0	63	64
------------------------------------------------------GYKMDDIRVDVEGLYSQlnKNVDNDEALTPDTVAGSLTAISGLVNDYYDIAIEDMPITPYVGVG-------------------------------------------------------------------------------
>UniRef100_A0A3G5BST1	59	0.718	3.778E-06	54	115	195	0	63	64
------------------------------------------------------GYKMDDIRVDVEGVYSQLTKNKVTGAafNPDTVADSLTAISGLVNVYYDITIENPPITPYVGVG-------------------------------------------------------------------------------
>UniRef100_A0A3G5BSU6	59	0.734	3.778E-06	54	115	195	0	63	64
------------------------------------------------------GYKMDDIRVDVEGVYSQLNKNNVTGAefNPDTVADILTAISGLVNVYYDIAIENMPITPYVGVG-------------------------------------------------------------------------------
>UniRef100_A0A3G5BSV2	59	0.687	3.778E-06	54	115	195	0	63	64
------------------------------------------------------GYKMDDIRVDVEGLYSQLNKNAVTGAafNPDTVANTLTAFSGLFNVYYDITIENTPITPYVGVG-------------------------------------------------------------------------------
>UniRef100_A0A3G5BSV4	59	0.734	3.778E-06	54	115	195	0	63	64
------------------------------------------------------GYKMDDIRVDVEGVYSQLTKNDVTGAefNPDTVANSLTAISGLVNVYYDIAIENMPITPYVGVG-------------------------------------------------------------------------------
>UniRef100_A0A0W0TRR2	59	0.224	3.778E-06	51	165	195	78	232	278
---------------------------------------------------AAVGYRVNDtWRADIEWVYQnlmRYSKGSYDWQEQNPATGAIyarqannpisdkskrsHVYSLLTNLAYDLNH-HGRWTPFLNGGVGVAWlqsgrvqtnniiniddpatplIETAPAIQHSPSLYGTAFAWQFKTGLAYDVNEKTTAILQYRLFAT-----------------------------
>UniRef100_UPI000F007092	59	0.194	3.778E-06	47	162	195	85	254	283
-----------------------------------------------FGGGIGwqFGYRWCGFRFEGELLYDYNTFKSINIGGVQfgkemgtqpltttsgtvsstgntfivtnpfSMSGHTQVIAGLFNVIYDFynhEADDVSWFPYVGLGIGYANIQNEGIINYNSttgtflgsnglyysqviqiDNSSSSPLAQGILGVTYQADDYFSIFADYRY--------------------------------
>UniRef100_A0A6I6ANI1	59	0.215	3.778E-06	38	170	195	94	258	298
--------------------------------------YNPVFKNNFSGLSGTLGYYSDkGFRLELEASYQNFDVkphknyntendayryfalvrNKAKDAFQPEKDvqdsaknyrsfysfmrnDGVSITSVMFSGCYDLLLnNDLKISSYACAGIGGDFIEFFNAI-------KIKFAYQAKLGISYSLSPSVHVFADTYYHKSVGNQF------------------------
>UniRef100_A0A0G2QW96	59	0.457	5.118E-06	39	164	195	20	147	186
---------------------------------------YSPLKASFLAGGGAFGYKMDDIRVDVEGVYSYlnkNDVKDAKFTPDTTVDNGTTIFWRLNDDYYDIIDEDMPTPPYVVGG-GAAYIITPPLETAENQKNGKFFAAGQKLLVSAMTSSRNLLYAGALYFG------------------------------
>UniRef100_A0A181ZLV4	59	0.282	5.118E-06	88	165	195	114	185	201
----------------------------------------------------------------------------------------VSSTSVMVNACYDLLTEGLGVVPYACVGLGGNFV------GVVDGHITPKLAYRLKAGLSYQLSPEISAFAGGFYHRV-----------------------------
>UniRef100_A0A181ZL43	59	0.269	5.118E-06	88	176	195	124	206	213
----------------------------------------------------------------------------------------VSSTSVMVNACYDLLSEGLGVVPYACVGLGGNFV------GVVDGHITPKLAYRLKAGLSYQLSPEISAFAGGFYHRVVGDGVYDDLPD------------------
>UniRef100_UPI0007E4EEF8	59	0.282	5.118E-06	88	165	195	199	270	286
----------------------------------------------------------------------------------------VSSTSVMVNACYDLLTEGLGVVPYACVGLGGNFV------GVVDGHITPKLAYRLKAGLSYQLSPEISAFAGGFYHRV-----------------------------
>UniRef100_A0A4Q6I7L2	59	0.278	5.118E-06	86	182	195	185	274	302
--------------------------------------------------------------------------------------DGISISSATINGCYDFSFPNLPLSPYTCVGIGIDAIEFLNALHI-------KFACQGKLGFTYSVSPNVNLFADGYYHKVMGNKFKNLPVQYVDHLE------------
>UniRef100_A0A8J3HVR6	59	0.238	5.118E-06	1	170	195	38	269	318
-DGEIGnIYIAGHYHGEFWNNIGTLKGkedATGVTTGAILGWnaenkaageYKPKYKGSPFAGGASIGMAlMEGVRIEFQGLYSQINIDDKDFeseekaqyvelqrdnassgstfgsnhtnpskwasisdvgrkdtqpQPVPESrlaafkmkNKGFNNIAGMVNAYGDFRIsEEFEADLYIGGGLGLTKINF-------LDKSRFAPAYQFKGGISFALpNSPARIFAGYRYFGVWGDKF------------------------
>UniRef100_A0A127F1G3	59	0.250	5.118E-06	50	169	195	165	312	350
--------------------------------------------------GGQAGYEWSYgshllPALEIEGLYlSGADQRATLDNPTPRLAEHtfdntfpTNTAVVLANVVVGFRTPYQGVTPYIGGGMGVARVSVNGATstqtnppeaginhfNSGTDSSAWTLAAQAKAGVRVALgNSGAYLFGEYRYLFIGSVD-------------------------
>UniRef100_A0A3G5BSS6	59	0.793	6.932E-06	54	115	195	0	62	63
------------------------------------------------------GYKMDDIRVDVEGLYSQLAKDTAVVNASETnVADSLTAFSGLVNVYYDIAIEDMPITPYLGVG-------------------------------------------------------------------------------
>UniRef100_A0A3G5BT37	59	0.765	6.932E-06	54	115	195	0	63	64
------------------------------------------------------GYKMDDIRVDVEGVYSQLSKNNVTgvAFNPDTVAESLTAISGLVNVYYDIAIEDMPITPYIGVG-------------------------------------------------------------------------------
>UniRef100_A0A3G5BSS8	59	0.734	6.932E-06	54	115	195	0	63	64
------------------------------------------------------GYKMDDIRVDVEGLYSRltKNADAGAAFNPDTVANSLTAISGLVNVYYDVAIEDMPITPYVGVG-------------------------------------------------------------------------------
>UniRef100_A0A0F3PQC8	59	0.287	6.932E-06	88	167	195	90	163	209
----------------------------------------------------------------------------------------VSSTSVMVNACYDLLSEGLGVVPYACVGLGGNFV------GVVDGHITPKLAYRLKAGLSYQLSPEISAFAGGFYHRVVG---------------------------
>UniRef100_A0A0F3Q8Q8	59	0.287	6.932E-06	88	167	195	129	202	215
----------------------------------------------------------------------------------------VSSTSVMVNACYDLLSEGLGVVPYACVGLGGNFV------GVVDGHITPKLAYRLKAGLSYQLSPEISAFAGGFYHRVVG---------------------------
>UniRef100_A0A0A1XXL2	59	0.287	6.932E-06	88	167	195	130	203	216
----------------------------------------------------------------------------------------VSSTSVMVNACYDLLSEGLGVVPYACVGLGGNFV------GVVDGHITPKLAYRLKAGLSYQLSPEISAFAGGFYHRVVG---------------------------
>UniRef100_A0A168HHZ9	59	0.287	6.932E-06	88	167	195	117	190	218
----------------------------------------------------------------------------------------VSSTSVMVNACYDLLSEGLGVVPYACVGLGGNFV------GVVDGHITPKLAYRLKAGLSYQLSPEISAFAGGFYHRVVG---------------------------
>UniRef100_A0A0F3Q7W9	59	0.287	6.932E-06	88	167	195	130	203	219
----------------------------------------------------------------------------------------VSSTSVMVNACYDLLSEGLGVVPYACVGLGGNFV------GVVDGHITPKLAYRLKAGLSYQLSPEISAFAGGFYHRVVG---------------------------
>UniRef100_A0A0A1XVQ4	59	0.287	6.932E-06	88	167	195	133	206	219
----------------------------------------------------------------------------------------VSSTSVMVNACYDLLSEGLGVVPYACVGLGGNFV------GVVDGHITPKLAYRLKAGLSYQLSPEISAFAGGFYHRVVG---------------------------
>UniRef100_A0A0F3NIR2	59	0.275	6.932E-06	88	167	195	133	206	221
----------------------------------------------------------------------------------------VSSTSVMVNACYDLLSEGLGVVPYACVGLGGNFV------GVVDGHITPKLAYRLKAGLSYQLSPEISAFVGGFYHRVVG---------------------------
>UniRef100_A0A161I6G0	59	0.287	6.932E-06	88	167	195	139	212	225
----------------------------------------------------------------------------------------VSSTSVMVNACYDLLSEGLGVVPYACVGLGGNFV------GVVDGHITPKLAYRLKAGLSYQLSPEISAFAGGFYHRVVG---------------------------
>UniRef100_A0A161IRP4	59	0.287	6.932E-06	88	167	195	107	180	226
----------------------------------------------------------------------------------------VSSTSVMVNACYDLLSEGLGVVPYACVGLGGNFV------GVVDGHITPKLAYRLKAGLSYQLSPEISAFAGGFYHRVVG---------------------------
>UniRef100_A0A0F3N9Q7	59	0.287	6.932E-06	88	167	195	123	196	242
----------------------------------------------------------------------------------------VSSTSVMVNACYDLLSEGLGVVPYACVGLGGNFV------GVVDGHITPKLAYRLKAGLSYQLSPEISAFAGGFYHRVVG---------------------------
>UniRef100_A0A1G4LT61	59	0.287	6.932E-06	88	167	195	125	198	244
----------------------------------------------------------------------------------------VSSTSVMVNACYDLLSEGLGVVPYACVGLGGNFV------GVVDGHITPKLAYRLKAGLSYQLSPEISAFAGGFYHRVVG---------------------------
>UniRef100_A0A168HJM1	59	0.287	6.932E-06	88	167	195	127	200	246
----------------------------------------------------------------------------------------VSSTSVMVNACYDLLSEGLGVVPYACVGLGGNFV------GVVDGHITPKLAYRLKAGLSYQLSPEISAFAGGFYHRVVG---------------------------
>UniRef100_A0A0F3NFH3	59	0.287	6.932E-06	88	167	195	127	200	246
----------------------------------------------------------------------------------------VSSTSVMVNACYDLLSEGLGVVPYACVGLGGNFV------GVVDGHITPKLAYRLKAGLSYQLSPEISAFAGGFYHRVVG---------------------------
>UniRef100_A0A1G4LQY4	59	0.287	6.932E-06	88	167	195	129	202	248
----------------------------------------------------------------------------------------VSSTSVMVNACYDLLSEGLGVVPYACVGLGGNFV------GVVDGHITPKLAYRLKAGLSYQLSPEISAFAGGFYHRVVG---------------------------
>UniRef100_A0A6F8T3X5	59	0.214	6.932E-06	49	165	195	67	220	252
-------------------------------------------------GGAMLGYKLSHFRLEGEILYNRFSTGPLQVNPGGctlespnvltpsgfcppgifdrfqekalGYSGSSAVTYGIGNLYYDFftPNSNTNVVPYIGLGIGMAqirnfsdFVNTNTSFSHGFNDTFTTQVAQGILGLSYFMDDFTWAGMDLRYITT-----------------------------
>UniRef100_A0A181ZKK9	59	0.287	6.932E-06	88	167	195	135	208	254
----------------------------------------------------------------------------------------VSSTSVMVNACYDLLSEGLGVVPYACVGLGGNFV------GVVDGHITPKLAYRLKAGLSYQLSPEISAFAGGFYHRVVG---------------------------
>UniRef100_A0A0A1XWR1	59	0.287	6.932E-06	88	167	195	136	209	255
----------------------------------------------------------------------------------------VSSTSVMVNACYDLLSEGLGVVPYACVGLGGNFV------GVVDGHITPKLAYRLKAGLSYQLSPEISAFAGGFYHRVVG---------------------------
>UniRef100_A0A0F3PKF9	59	0.287	6.932E-06	88	167	195	139	212	262
----------------------------------------------------------------------------------------VSSTSVMVNACYDLLSEGLGVVPYACVGLGGNFV------GVVDGHITPKLAYRLKAGLSYQLSPEISAFAGGFYHRVVG---------------------------
>UniRef100_A0A0F3NJA3	59	0.287	6.932E-06	88	167	195	175	248	263
----------------------------------------------------------------------------------------VSSTSVMVNACYDLLSEGLGVVPYACVGLGGNFV------GVVDGHITPKLAYRLKAGLSYQLSPEISAFAGGFYHRVVG---------------------------
>UniRef100_S6GBE0	59	0.287	6.932E-06	88	167	195	178	251	264
----------------------------------------------------------------------------------------VSSTSVMVNACYDLLSEGLGVVPYACVGLGGNFV------GVVDGHITPKLAYRLKAGLSYQLSPEISAFAGGFYHRVVG---------------------------
>UniRef100_F5GUN5	59	0.287	6.932E-06	88	167	195	149	222	268
----------------------------------------------------------------------------------------VSSTSVMVNACYDLLSEGLGVVPYACVGLGGNFV------GVVDGHITPKLAYRLKAGLSYQLSPEISAFAGGFYHRVVG---------------------------
>UniRef100_S6GB05	59	0.287	6.932E-06	88	167	195	183	256	269
----------------------------------------------------------------------------------------VSSTSVMVNACYDLLSEGLGVVPYACVGLGGNFV------GVVDGHITPKLAYRLKAGLSYQLSPEISAFAGGFYHRVVG---------------------------
>UniRef100_A0A0F3PP93	59	0.287	6.932E-06	88	167	195	187	260	273
----------------------------------------------------------------------------------------VSSTSVMVNACYDLLSEGLGVVPYACVGLGGNFV------GVVDGHITPKLAYRLKAGLSYQLSPEISAFAGGFYHRVVG---------------------------
>UniRef100_F5GUL0	59	0.287	6.932E-06	88	167	195	186	259	274
----------------------------------------------------------------------------------------VSSTSVMVNACYDLLSEGLGVVPYACVGLGGNFV------GVVDGHITPKLAYRLKAGLSYQLSPEISAFAGGFYHRVVG---------------------------
>UniRef100_S6GBK5	59	0.287	6.932E-06	88	167	195	190	263	276
----------------------------------------------------------------------------------------VSSTSVMVNACYDLLSEGLGVVPYACVGLGGNFV------GVVDGHITPKLAYRLKAGLSYQLSPEISAFAGGFYHRVVG---------------------------
>UniRef100_A0A0F3PSA8	59	0.287	6.932E-06	88	167	195	190	263	276
----------------------------------------------------------------------------------------VSSTSVMVNACYDLLSEGLGVVPYACVGLGGNFV------GVVDGHITPKLAYRLKAGLSYQLSPEISAFAGGFYHRVVG---------------------------
>UniRef100_S6G6A7	59	0.287	6.932E-06	88	167	195	192	265	278
----------------------------------------------------------------------------------------VSSTSVMVNACYDLLSEGLGVVPYACVGLGGNFV------GVVDGHITPKLAYRLKAGLSYQLSPEISAFAGGFYHRVVG---------------------------
>UniRef100_S6G5Z0	59	0.275	6.932E-06	88	167	195	196	269	282
----------------------------------------------------------------------------------------VSSTSVMVNACYDLLSEGLGVVPYACVGLGGNFV------GVVDGHITPKLAYRLKAGLSYQLSPEISAFVGGFYHRVVG---------------------------
>UniRef100_S6G632	59	0.287	6.932E-06	88	167	195	193	266	285
----------------------------------------------------------------------------------------VSSTSVMVNACYDLLSEGLGVVPYACVGLGGNFV------GVVDGHITPKLAYRLKAGLSYQLSPEISAFAGGFYHRVVG---------------------------
>UniRef100_F5GUP0	59	0.287	6.932E-06	88	167	195	172	245	291
----------------------------------------------------------------------------------------VSSTSVMVNACYDLLSEGLGVVPYACVGLGGNFV------GVVDGHITPKLAYRLKAGLSYQLSPEISAFAGGFYHRVVG---------------------------
>UniRef100_S6GB37	59	0.287	6.932E-06	88	167	195	209	282	295
----------------------------------------------------------------------------------------VSSTSVMVNACYDLLSEGLGVVPYACVGLGGNFV------GVVDGHITPKLAYRLKAGLSYQLSPEISAFAGGFYHRVVG---------------------------
>UniRef100_A0A161IRJ9	59	0.287	6.932E-06	88	167	195	209	282	295
----------------------------------------------------------------------------------------VSSTSVMVNACYDLLSEGLGVVPYACVGLGGNFV------GVVDGHITPKLAYRLKAGLSYQLSPEISAFAGGFYHRVVG---------------------------
>UniRef100_S6G628	59	0.287	6.932E-06	88	167	195	209	282	295
----------------------------------------------------------------------------------------VSSTSVMVNACYDLLSEGLGVVPYACVGLGGNFV------GVVDGHITPKLAYRLKAGLSYQLSPEISAFAGGFYHRVVG---------------------------
>UniRef100_S5PFX3	59	0.287	6.932E-06	88	167	195	181	254	300
----------------------------------------------------------------------------------------VSSTSVMVNACYDLLSEGLGVVPYACVGLGGNFV------GVVDGHITPKLAYRLKAGLSYQLSPEISAFAGGFYHRVVG---------------------------
>UniRef100_A0A0F3PZ21	59	0.287	6.932E-06	88	167	195	182	255	301
----------------------------------------------------------------------------------------VSSTSVMVNACYDLLSEGLGVVPYACVGLGGNFV------GVVDGHITPKLAYRLKAGLSYQLSPEISAFAGGFYHRVVG---------------------------
>UniRef100_A0A0F3NP20	59	0.287	6.932E-06	88	167	195	182	255	301
----------------------------------------------------------------------------------------VSSTSVMVNACYDLLSEGLGVVPYACVGLGGNFV------GVVDGHITPKLAYRLKAGLSYQLSPEISAFAGGFYHRVVG---------------------------
>UniRef100_A0A0A1XWP3	59	0.287	6.932E-06	88	167	195	216	289	302
----------------------------------------------------------------------------------------VSSTSVMVNACYDLLSEGLGVVPYACVGLGGNFV------GVVDGHITPKLAYRLKAGLSYQLSPEISAFAGGFYHRVVG---------------------------
>UniRef100_A0A0F3PQ38	59	0.275	6.932E-06	88	167	195	185	258	304
----------------------------------------------------------------------------------------VSSTSVMVNACYDLLSEGLGVVPYACVGLGGNFV------GVVDGHITPKLAYRLKAGLSYQLSPEISAFVGGFYHRVVG---------------------------
>UniRef100_A0A0F3PXU6	59	0.287	6.932E-06	88	167	195	217	290	305
----------------------------------------------------------------------------------------VSSTSVMVNACYDLLSEGLGVVPYACVGLGGNFV------GVVDGHITPKLAYRLKAGLSYQLSPEISAFAGGFYHRVVG---------------------------
>UniRef100_A0A7H9E035	59	0.287	6.932E-06	88	167	195	189	262	308
----------------------------------------------------------------------------------------VSSTSVMVNACYDLLSEGLGVVPYACVGLGGNFV------GVVDGHITPKLAYRLKAGLSYQLSPEISAFAGGFYHRVVG---------------------------
>UniRef100_A0A0F3NKP3	59	0.287	6.932E-06	88	167	195	189	262	308
----------------------------------------------------------------------------------------VSSTSVMVNACYDLLSEGLGVVPYACVGLGGNFV------GVVDGHITPKLAYRLKAGLSYQLSPEISAFAGGFYHRVVG---------------------------
>UniRef100_A0A0F3PQA6	59	0.287	6.932E-06	88	167	195	181	254	309
----------------------------------------------------------------------------------------VSSTSVMVNACYDLLSEGLGVVPYACVGLGGNFV------GVVDGHITPKLAYRLKAGLSYQLSPEISAFAGGFYHRVVG---------------------------
>UniRef100_S6G679	59	0.287	6.932E-06	88	167	195	190	263	309
----------------------------------------------------------------------------------------VSSTSVMVNACYDLLSEGLGVVPYACVGLGGNFV------GVVDGHITPKLAYRLKAGLSYQLSPEISAFAGGFYHRVVG---------------------------
>UniRef100_S5PFZ5	59	0.287	6.932E-06	88	167	195	191	264	310
----------------------------------------------------------------------------------------VSSTSVMVNACYDLLSEGLGVVPYACVGLGGNFV------GVVDGHITPKLAYRLKAGLSYQLSPEISAFAGGFYHRVVG---------------------------
>UniRef100_S6G663	59	0.287	6.932E-06	88	167	195	192	265	311
----------------------------------------------------------------------------------------VSSTSVMVNACYDLLSEGLGVVPYACVGLGGNFV------GVVDGHITPKLAYRLKAGLSYQLSPEISAFAGGFYHRVVG---------------------------
>UniRef100_S6G636	59	0.287	6.932E-06	88	167	195	192	265	315
----------------------------------------------------------------------------------------VSSTSVMVNACYDLLSEGLGVVPYACVGLGGNFV------GVVDGHITPKLAYRLKAGLSYQLSPEISAFAGGFYHRVVG---------------------------
>UniRef100_Q2GIU3	59	0.287	6.932E-06	88	167	195	197	270	316
----------------------------------------------------------------------------------------VSSTSVMVNACYDLLSEGLGVVPYACVGLGGNFV------GVVDGHITPKLAYRLKAGLSYQLSPEISAFAGGFYHRVVG---------------------------
>UniRef100_S6GBL3	59	0.287	6.932E-06	88	167	195	198	271	317
----------------------------------------------------------------------------------------VSSTSVMVNACYDLLSEGLGVVPYACVGLGGNFV------GVVDGHITPKLAYRLKAGLSYQLSPEISAFAGGFYHRVVG---------------------------
>UniRef100_UPI0007E503F9	59	0.287	6.932E-06	88	167	195	199	272	318
----------------------------------------------------------------------------------------VSSTSVMVNACYDLLSEGLGVVPYACVGLGGNFV------GVVDGHITPKLAYRLKAGLSYQLSPEISAFAGGFYHRVVG---------------------------
>UniRef100_UPI00201A5053	59	0.287	6.932E-06	88	167	195	205	278	319
----------------------------------------------------------------------------------------VSSTSVMVNACYDLLSEGLGVVPYACVGLGGNFV------GVVDGHITPKLAYRLKAGLSYQLSPEISAFAGGFYHRVVG---------------------------
>UniRef100_S6G8J9	59	0.287	6.932E-06	88	167	195	193	266	321
----------------------------------------------------------------------------------------VSSTSVMVNACYDLLSEGLGVVPYACVGLGGNFV------GVVDGHITPKLAYRLKAGLSYQLSPEISAFAGGFYHRVVG---------------------------
>UniRef100_A0A0F3N8L8	59	0.287	6.932E-06	88	167	195	205	278	324
----------------------------------------------------------------------------------------VSSTSVMVNACYDLLSEGLGVVPYACVGLGGNFV------GVVDGHITPKLAYRLKAGLSYQLSPEISAFAGGFYHRVVG---------------------------
>UniRef100_A0A0F3N9K1	59	0.287	6.932E-06	88	167	195	205	278	324
----------------------------------------------------------------------------------------VSSTSVMVNACYDLLSEGLGVVPYACVGLGGNFV------GVVDGHITPKLAYRLKAGLSYQLSPEISAFAGGFYHRVVG---------------------------
>UniRef100_A0A0F3N9C7	59	0.287	6.932E-06	88	167	195	206	279	325
----------------------------------------------------------------------------------------VSSTSVMVNACYDLLSEGLGVVPYACVGLGGNFV------GVVDGHITPKLAYRLKAGLSYQLSPEISAFAGGFYHRVVG---------------------------
>UniRef100_A0A0F3NJH5	59	0.287	6.932E-06	88	167	195	206	279	325
----------------------------------------------------------------------------------------VSSTSVMVNACYDLLSEGLGVVPYACVGLGGNFV------GVVDGHITPKLAYRLKAGLSYQLSPEISAFAGGFYHRVVG---------------------------
>UniRef100_A0A0F3NA92	59	0.287	6.932E-06	88	167	195	207	280	326
----------------------------------------------------------------------------------------VSSTSVMVNACYDLLSEGLGVVPYACVGLGGNFV------GVVDGHITPKLAYRLKAGLSYQLSPEISAFAGGFYHRVVG---------------------------
>UniRef100_O84967	59	0.287	6.932E-06	88	167	195	207	280	326
----------------------------------------------------------------------------------------VSSTSVMVNACYDLLSEGLGVVPYACVGLGGNFV------GVVDGHITPKLAYRLKAGLSYQLSPEISAFAGGFYHRVVG---------------------------
>UniRef100_S5PMF0	59	0.287	6.932E-06	88	167	195	211	284	330
----------------------------------------------------------------------------------------VSSTSVMVNACYDLLSEGLGVVPYACVGLGGNFV------GVVDGHITPKLAYRLKAGLSYQLSPEISAFAGGFYHRVVG---------------------------
>UniRef100_A0A0F3PS15	59	0.287	6.932E-06	88	167	195	212	285	331
----------------------------------------------------------------------------------------VSSTSVMVNACYDLLSEGLGVVPYACVGLGGNFV------GVVDGHITPKLAYRLKAGLSYQLSPEISAFAGGFYHRVVG---------------------------
>UniRef100_A0A0F3N9M2	59	0.287	6.932E-06	88	167	195	213	286	332
----------------------------------------------------------------------------------------VSSTSVMVNACYDLLSEGLGVVPYACVGLGGNFV------GVVDGHITPKLAYRLKAGLSYQLSPEISAFAGGFYHRVVG---------------------------
>UniRef100_S5PMA3	59	0.287	6.932E-06	88	167	195	214	287	333
----------------------------------------------------------------------------------------VSSTSVMVNACYDLLSEGLGVVPYACVGLGGNFV------GVVDGHITPKLAYRLKAGLSYQLSPEISAFAGGFYHRVVG---------------------------
>UniRef100_A0A0F3NDX9	59	0.287	6.932E-06	88	167	195	215	288	334
----------------------------------------------------------------------------------------VSSTSVMVNACYDLLSEGLGVVPYACVGLGGNFV------GVVDGHITPKLAYRLKAGLSYQLSPEISAFAGGFYHRVVG---------------------------
>UniRef100_A0A0F3PJT2	59	0.287	6.932E-06	88	167	195	216	289	335
----------------------------------------------------------------------------------------VSSTSVMVNACYDLLSEGLGVVPYACVGLGGNFV------GVVDGHITPKLAYRLKAGLSYQLSPEISAFAGGFYHRVVG---------------------------
>UniRef100_A0A0F3NIJ2	59	0.287	6.932E-06	88	167	195	218	291	337
----------------------------------------------------------------------------------------VSSTSVMVNACYDLLSEGLGVVPYACVGLGGNFV------GVVDGHITPKLAYRLKAGLSYQLSPEISAFAGGFYHRVVG---------------------------
>UniRef100_A0A0F3N716	59	0.287	6.932E-06	88	167	195	222	295	341
----------------------------------------------------------------------------------------VSSTSVMVNACYDLLSEGLGVVPYACVGLGGNFV------GVVDGHITPKLAYRLKAGLSYQLSPEISAFAGGFYHRVVG---------------------------
>UniRef100_UPI000762C072	59	0.287	6.932E-06	88	167	195	225	298	344
----------------------------------------------------------------------------------------VSSTSVMVNACYDLLSEGLGVVPYACVGLGGNFV------GVVDGHITPKLAYRLKAGLSYQLSPEISAFAGGFYHRVVG---------------------------
>UniRef100_A0A0F3NFS4	59	0.287	6.932E-06	88	167	195	211	284	346
----------------------------------------------------------------------------------------VSSTSVMVNACYDLLSEGLGVVPYACVGLGGNFV------GVVDGHITPKLAYRLKAGLSYQLSPEISAFAGGFYHRVVG---------------------------
>UniRef100_A0A0F3NJ94	59	0.287	6.932E-06	88	167	195	212	285	347
----------------------------------------------------------------------------------------VSSTSVMVNACYDLLSEGLGVVPYACVGLGGNFV------GVVDGHITPKLAYRLKAGLSYQLSPEISAFAGGFYHRVVG---------------------------
>UniRef100_C8YM83	59	0.287	6.932E-06	88	167	195	257	330	376
----------------------------------------------------------------------------------------VSSTSVMVNACYDLLSEGLGVVPYACVGLGGNFV------GVVDGHITPKLAYRLKAGLSYQLSPEISAFAGGFYHRVVG---------------------------
>UniRef100_A0A7H9E016	59	0.287	6.932E-06	88	167	195	266	339	385
----------------------------------------------------------------------------------------VSSTSVMVNACYDLLSEGLGVVPYACVGLGGNFV------GVVDGHITPKLAYRLKAGLSYQLSPEISAFAGGFYHRVVG---------------------------
>UniRef100_A0A0F3PQ88	59	0.287	6.932E-06	88	167	195	313	386	432
----------------------------------------------------------------------------------------VSSTSVMVNACYDLLSEGLGVVPYACVGLGGNFV------GVVDGHITPKLAYRLKAGLSYQLSPEISAFAGGFYHRVVG---------------------------
>UniRef100_A0A161I068	58	0.283	9.389E-06	92	172	195	62	135	162
--------------------------------------------------------------------------------------------SFTINACYDIITEGIPFSPYICAGIGTDLISMFEATSPKIS-------YQGKLGLSYSISTDTSVFVGGHFHKAIGNEFRD----------------------
>UniRef100_A0A6A6JZW3	58	0.310	9.389E-06	94	167	195	0	67	218
----------------------------------------------------------------------------------------------MLNACYDLLTDGIGVVPYACAGVGGNFVSV------VDGHINPKFAYRVKAGLSYALTPEISAFAGAFYHKVLG---------------------------
>UniRef100_A0A0F3N938	58	0.300	9.389E-06	88	167	195	106	179	227
----------------------------------------------------------------------------------------VSATSVMVNACYDLLSEGLGVVPYACVGLGGNFV------GVVDGHITPKLAYRLKAGLSYQLSPEISAFAGGFYHRVVG---------------------------
>UniRef100_S6G8L0	58	0.282	9.389E-06	88	165	195	189	260	270
----------------------------------------------------------------------------------------VSSTSVMVNACYDLLSEGLGVVPYACVGLGGNFV------GVVDGHITPKLAYRLKAGLSYQLSPEISAFAGGFYHRV-----------------------------
>UniRef100_A0A4Q7DLT5	58	0.275	9.389E-06	87	161	195	187	265	300
---------------------------------------------------------------------------------------NAKTLAIMLNAYYDIKMSEIA-SPYLMAGVGYGQTRYSLSGGAPNGDkpkkgKKSDFAFQVGAGVDFNVAEATTLGLGYR---------------------------------
>UniRef100_A0A181ZKL7	58	0.287	9.389E-06	88	167	195	201	274	308
----------------------------------------------------------------------------------------VSSTSVMVNACYDLLSEGLGVVPYACVGLGGNFV------GVVDGHIAPKLAYRLKAGLSYQLSPEISAFAGGFYHRVVG---------------------------
>UniRef100_UPI001F27DA9B	58	0.287	9.389E-06	88	167	195	200	273	342
----------------------------------------------------------------------------------------VSSTSVMVNACYDLLSEGLGVIPYACVGLGGNFV------GVVDGHITPKLAYRLKAGLSYQLSPEISAFAGGFYHRVVG---------------------------
>UniRef100_UPI0007E516B3	58	0.287	9.389E-06	88	167	195	297	370	416
----------------------------------------------------------------------------------------VSSTSVMVNACYDLLSEGLGVIPYACVGLGGNFV------GVVDGHITPKLAYRLKAGLSYQLSPEISAFAGGFYHRVVG---------------------------
>UniRef100_A0A3G5BSK7	58	0.703	1.271E-05	54	115	195	0	63	64
------------------------------------------------------GYKMDDIRVDVEGVYSRLNKNNVTGAafNPDTVADILTAISGLYNVYYDIAPEDMPITPYVGVG-------------------------------------------------------------------------------
>UniRef100_A0A7C5HRL2	58	0.293	1.271E-05	48	122	195	88	153	154
------------------------------------------------ALNGAIGYNFGGARLEAAVGYQKHD--------FKDFDDDISLLTVMGNVYYDID-TGSDITPYIMAGAGMAHVD------------------------------------------------------------------------
>UniRef100_UPI00224757B5	58	0.257	1.271E-05	40	123	195	63	158	164
----------------------------------------DSHRTGVFGSGLALGYDFSNqfdipVRAELEFMardkanstYNIRGRVRNGVHQTRDIKNQIKLNTLMVNGYYDIK-NSSNFTPYISVGLGYAAVDF-----------------------------------------------------------------------
>UniRef100_A0A968XUC6	58	0.257	1.271E-05	49	175	195	81	187	201
-------------------------------------------------GGIGFGrYITPSLRADLTMNFKHSDDHNFV---------------GLANIYWDFE-RHSAFKPYLGLGVGGASFDADDQNG-----SRFGLAVSATAGVTIDIMPAIKLDSGYQFLWSDSKATDGDDD-------------------
>UniRef100_A0A963TYF7	58	0.279	1.271E-05	45	165	195	62	187	207
---------------------------------------------SVDAPGGAVGIRWPLRRsgrstigVETELFYLR-DSESALLAGSPVNA-SAWGLTGLVGFRWDLK-TDVGVNPFMSVGIGPSYQRAKgDVSGVTFSVDDFTFAYSGRAGATIDLSDRLALETAYRYLGT-----------------------------
>UniRef100_UPI002093BB76	58	0.262	1.271E-05	95	194	195	119	216	221
-----------------------------------------------------------------------------------------------LNALYRFPIEGTRFTPYVGAGAGVNIPHVE-VTRASGTTSEFQLGGatvQAQVGVAYDIADRWQAFVEYK----GNYSWVDADIDSGATLKTNIMTNAVNAGI
>UniRef100_A0A168HIJ1	58	0.287	1.271E-05	88	167	195	100	173	222
----------------------------------------------------------------------------------------VSSTSVMVNACYDLLSEGLGVVPYACVGLGGNFV------GVVDGHITPKLAYRLKAGLSYQLSPEIAAFAGGFYHRVVG---------------------------
>UniRef100_A0A0F3NFJ9	58	0.237	1.271E-05	88	167	195	163	236	268
----------------------------------------------------------------------------------------ISTTSVMLNVCYDFYGKESSIAPYACAGIGSNFV------GIVDSHIVPKLAYKLKAGIGCQISPEISIFAGGFYHRILG---------------------------
>UniRef100_S6GB20	58	0.287	1.271E-05	88	167	195	185	258	271
----------------------------------------------------------------------------------------VSSTSVMVNACYDLLSEGLGVVPYACVGLGGNFV------GVVVGHITPKLAYRLKAGLSYQLSPEISAFAGGFYHRVVG---------------------------
>UniRef100_A0A0W0VGK3	58	0.188	1.271E-05	47	162	195	85	254	283
-----------------------------------------------FGGGIGwqFGYRWCGFRFEGELLYDYNTFKSINIGGVQfgkemgtqpltpttgsvsstgntfivtnpfSMSGHTQVIAGLFNVIYDFynhEADDVSWFPYVGLGIGYANIQNQGVINFNSttgtslgsnglyytpvlqiNGSSSSPLAQGILGVTYQADDYFSVFADYRY--------------------------------
>UniRef100_A0A7S9IUL6	58	0.275	1.271E-05	88	167	195	294	367	412
----------------------------------------------------------------------------------------IGSTSVMLNACYDLLTDGIGVVPYACAGIGGNFVSV------VDGHINPKFAYRVKARLSYALTPEISAFAGAFYHKVLG---------------------------
>UniRef100_A0A098GJE8	58	0.237	1.271E-05	88	167	195	330	403	449
----------------------------------------------------------------------------------------ISTTSVMLNVCYDFYGKESSIAPYACAGIGSNFV------GIVDSHIVPKLAYKLKAGIGCQISPEISIFAGGFYHRILG---------------------------
>UniRef100_A0A3G5BSW2	57	0.781	1.721E-05	54	115	195	0	63	64
------------------------------------------------------GYKMDDIRVDVEGLYSQLTKNAVAGAafNPDTVADSLTAFSGLDNVYYDIAIEDMPITPYVGVG-------------------------------------------------------------------------------
>UniRef100_I1T6V0	57	0.707	1.721E-05	72	136	195	0	64	66
------------------------------------------------------------------------DVTGATFTPTDAIADSLTAISGLVNVYYDIAIEDMPITPYIGAGVGAAYLXXPLKTAXNGQNXXF----------------------------------------------------------
>UniRef100_Q9S420	57	0.296	1.721E-05	92	172	195	46	119	154
--------------------------------------------------------------------------------------------SLAINACYDIINDKVPVSPYICAGIGTDLISMFEATSPKIS-------YQGKLGISYSINPETSVFIGGHFHRIIGNEFRD----------------------
>UniRef100_UPI001FE49B54	57	0.287	1.721E-05	87	170	195	71	150	200
---------------------------------------------------------------------------------------NISAAATMINLCYDFtsdALGNGEISPYLCAGVGASLVKALNMPHV-------KFSYQAKAGVNYFISNSVAIFADAYYHATHDNTF------------------------
>UniRef100_A0A378M1G7	57	0.187	1.721E-05	50	173	195	66	230	261
--------------------------------------------------GASLGWRIRNFRVEAETLFNFNNYGSMQVGSCKLISPQVlgpegvcdpffvetglgfKGYTIgayeFINGFYDFisSDPDKNFFPYIGVGIGGAYLSntaifhsnsqcislntcSPIIDNANFSSSSTGFAAQGILGFNYFLDDFTSIGLDVRYSSTFNFNKNNN---------------------
>UniRef100_A0A181ZJG8	57	0.287	1.721E-05	88	167	195	159	232	279
----------------------------------------------------------------------------------------VSSTSVMVNACYDLLSEGLGVVPYACVGLGGNFV------GVVDGHITPKLAYRLKAGLSYQLSPEIYAFAGGFYHRVVG---------------------------
>UniRef100_A0A0F3NLT8	57	0.276	1.721E-05	88	163	195	206	275	287
----------------------------------------------------------------------------------------VSSTSVMVNACYDLLSEGLGVVPYACVGLGGNFV------GVVDGRITPKLAYRLKAGLSYQLSPEISAFVGGFYH-------------------------------
>UniRef100_UPI000AB58B0F	57	0.262	1.721E-05	88	167	195	170	243	289
----------------------------------------------------------------------------------------VSSTSVMVNACCDVLSKNLRVVPYACVGLGGNFV------GVVDGHSTPKLAYRLKAGLSYQLSPEISAFAGGFYHRVVG---------------------------
>UniRef100_A0A161CAC7	57	0.291	1.721E-05	88	159	195	232	297	298
----------------------------------------------------------------------------------------IGSTSVMLNACYDLLTEGVGVVPYACAGIGGNFVS------IIDGHVNPKFAYRVKAGLSYALTPEISAFAG-----------------------------------
>UniRef100_A0A3G5BSS7	57	0.718	2.330E-05	54	115	195	0	63	64
------------------------------------------------------GYKMDDIRVDVEGVYSQLTKNEDTGAafNPDTVANILTAISGLVNVYYDIAIENMPITPYVGVG-------------------------------------------------------------------------------
>UniRef100_UPI00141B99A0	57	0.260	2.330E-05	107	162	195	1	69	74
-----------------------------------------------------------------------------------------------------------GFTPYIGAGIGLARNTLSDDVRTIHDattgietveriagGKDFSLAWALMAGVGYQLSSNFTLDLGYRY--------------------------------
>UniRef100_UPI001C45539D	57	0.287	2.330E-05	87	170	195	20	99	145
---------------------------------------------------------------------------------------NISAAATMINLCYDFtsdALGNGEISPYLCAGVGASLVKALNMPHV-------KFSYQAKAGVNYFLSNSVAIFADAYYHATHDNTF------------------------
>UniRef100_UPI0020C9B311	57	0.287	2.330E-05	87	170	195	60	139	158
---------------------------------------------------------------------------------------NISAAATMINLCYDFtsdALGNGEISPYLCAGVGASLVKALNMPHV-------KFSYQAKAGVNYFLSNSVAIFADAYYHATHDNTF------------------------
>UniRef100_UPI0020CA0183	57	0.287	2.330E-05	87	170	195	73	152	189
---------------------------------------------------------------------------------------NISAAATMINLCYDFtsdALGNGEISPYLCAGVGASLVKALNMPHV-------KFSYQAKAGVNYFLSNSVAIFADAYYHATHDNTF------------------------
>UniRef100_A0A317U3R5	57	0.205	2.330E-05	50	165	195	69	224	262
--------------------------------------------------GASLGYKIQNFRLEGEFLFNINNYGQLNAGSCTLISpavlgpegtcpaevvdvglgfnGYTIGLYGFFNAFYDFlsSDPNVNFVPYLGVGVGGADIlnhavfqsnnqcislgTCSPIVNESFNNSHFGFAAQGIIGFNYYIDDFTTIGLDFRYVST-----------------------------
>UniRef100_UPI0020C93E85	57	0.287	2.330E-05	87	170	195	155	234	397
---------------------------------------------------------------------------------------NISAAATMINLCYDFtsdALGNGEISPYLCAGVGASLVKALNMPHV-------KFSYQAKAGVNYFLSNSVAIFADAYYHATHDNTF------------------------
>UniRef100_A0A7H9DZ16	57	0.250	2.330E-05	88	167	195	313	386	432
----------------------------------------------------------------------------------------ISTTSVMLNVCYDFYGKESSIAPYACAGVGSNFV------GIVDSHIVPKLAYKLKAGMGCQISPEISVFAGGFYHRVLG---------------------------
>UniRef100_A0A161IH78	57	0.275	3.154E-05	88	167	195	1	74	87
----------------------------------------------------------------------------------------VSSTSVMVNACYDLLSEVLGVIPYACVGLGGNFV------GVVDGHITPKLAYRLKAGLSYQLSPEISAFVGGFYHRVVG---------------------------
>UniRef100_UPI000481C068	57	0.240	3.154E-05	4	117	195	23	133	134
----SGLYIGLHGGGSFL---------EGAENEGDSGTFNLEFDPGYLT-GVTVGYDLrDNFpkigkgRVEIEFAYRSNDLDQVEFADSDmDAGGEATVFSVMLNTfgeYRD----TAPWIPYVGAGIG-----------------------------------------------------------------------------
>UniRef100_UPI0020C995C6	57	0.312	3.154E-05	94	170	195	0	72	235
----------------------------------------------------------------------------------------------MINLCYDFtsdALGNGEISPYLCAGVGASLVKALNMPHV-------KFSYQAKAGVNYFLSNSVALFADAYYHATHDNTF------------------------
>UniRef100_A0A0Q9YD83	57	0.260	3.154E-05	93	170	195	144	235	272
---------------------------------------------------------------------------------------------FLVNAVLSFKKANLPIHPYIGFGIGNAITKISdayamqinppeadvNHYNTSISDTKSTFAGQLKLGLNYDINKYLSLFGEYRWLYLASTDF------------------------
>UniRef100_A0A1M3CVW4	57	0.258	3.154E-05	94	163	195	152	236	280
----------------------------------------------------------------------------------------------LVNAVFSLNNDCmWGLTPYVGGGIGATHLSLRNAKslqvspaepginhfNSKRSDSSWAFAAQAKAGLRYKICESFHIFGEYRYL-------------------------------
>UniRef100_Q3YQR5	57	0.305	3.154E-05	86	170	195	177	254	294
--------------------------------------------------------------------------------------DGISISSATVNGCYDFFFPSLSLSPYMCIGIGIDAIEFLNALHI-------KFACQGKLGVTYSVSPNVNLFADGYYHKVMGNKF------------------------
>UniRef100_A0A0F3PNN9	56	0.275	4.268E-05	88	167	195	122	195	208
----------------------------------------------------------------------------------------VSSTSVMVNACYDLLSEGLGVVPYACVGLGGNFV------GVVVGHITPKLAYRLKAGLSYQLSPEISAFSGGFYHRVVG---------------------------
>UniRef100_A0A962ARN6	56	0.215	4.268E-05	47	162	195	92	262	297
-----------------------------------------------WSFSLGAGYKFNDWiRGDLTLDWRAprsfnentstiacvvgwlpvKDINGNIVGETPVhdsckdwYQARLNNTTLLMNLYADLG-TWWGLTPYIGAGVGVNYVYQKASQNWYMSNgvayqvyvadamnptqtwyynydqqrslKSLQFAYALMAGLSYAVTPHMSVDIGARY--------------------------------
>UniRef100_A0A162HUY2	56	0.291	4.268E-05	88	159	195	231	296	297
----------------------------------------------------------------------------------------IGSTSVMLNACYDLLAEGVGVVPYACAGIGGNFVS------IIDGHVNPKFAYRVKAGLSYALTPEISAFAG-----------------------------------
>UniRef100_A0A2Z2H0W4	56	0.600	5.775E-05	17	76	195	1	56	67
-----------------LPFFTRIDRITYKKETND----HDPLKPSFMAGGAAFGYKMDDIRVDVEGLYPHLNKNDV----------------------------------------------------------------------------------------------------------------------
>UniRef100_A0A964N261	56	0.263	5.775E-05	93	160	195	1	75	105
---------------------------------------------------------------------------------------------FLTNAYVDLGTWN-CFTPFVGAGIGATRNSLTDFTDINPNGgrgfgrnpSEWHLAWALHAGVAYTVTKNLKIELAY----------------------------------
>UniRef100_UPI0020C9B449	56	0.300	5.775E-05	94	170	195	0	72	108
----------------------------------------------------------------------------------------------MINLCYDFtsdALGNGEISPYLCAGVGASLVKALNMPHV-------KFSYQAKAGVNYFLSNSVAIFADAYYHATHDNTF------------------------
>UniRef100_S6G6C6	56	0.275	5.775E-05	88	167	195	169	242	261
----------------------------------------------------------------------------------------VSSTSVMVNACYDLLSEGLGVVPYACVGLGGNFV------GVVDGHITPKLAYRLKAGLSYQLSPEISAFAVGFYHRVVG---------------------------
>UniRef100_UPI0020C93E85	56	0.300	5.775E-05	94	170	195	0	72	397
----------------------------------------------------------------------------------------------MINLCYDFtsdALGNGEISPYLCAGVGASLVKALNMPHV-------KFSYQAKAGVNYFLSNSVAIFADAYYHATHDNTF------------------------
>UniRef100_A0A181ZGI9	56	0.250	5.775E-05	88	167	195	313	386	432
----------------------------------------------------------------------------------------ISTTSVMLNVCYDFYGKESSIAPYACAGVGSNFV------GIVDGHIVPKLAYKLKAGMGCQISPEISVFAGGFYHRVLG---------------------------
>UniRef100_A9UFI4	55	0.223	7.812E-05	23	117	195	2	122	125
-----------------------WDGVKSTASTSLFTEKDYSFKyenNPFLGFAGAIGYSMNGPRIEFEVSYETFDVKNPGGKYKNDAhmycaldtptgssaaantsvmvkNENLTDISLMLNACYDIVLDGMPVSPYVCAGIG-----------------------------------------------------------------------------
>UniRef100_UPI00087411F3	55	0.262	7.812E-05	88	167	195	180	253	299
----------------------------------------------------------------------------------------VSSTSVMVNACCDVLSKNLRVVPYACVGLGGNFV------GVVDGHITPKLAYRLKAGLSYQLSPEISAFAGGFYHRVVG---------------------------
>UniRef100_A0A0A1XZR6	55	0.291	1.057E-04	88	159	195	28	93	101
----------------------------------------------------------------------------------------VSSTSVMVNACYDLLSEGLGVVPYACVGLGGNFV------GVVDGHITPKLAYRLKAGLSYQLSPEISAFAG-----------------------------------
>UniRef100_A0A4D6BPB9	55	0.221	1.057E-04	51	124	195	44	138	139
---------------------------------------------------GAVGYSLGGARVELEASYRRFatladgqyaksgaeslaaitrDAVITENNYFVVKIDEITNTSVMLNGCYDVLHTDLPVSPYVCAGIGASFADIS----------------------------------------------------------------------
>UniRef100_UPI0009DEAFE6	55	0.284	1.057E-04	64	176	195	77	179	192
----------------------------------------------------------------LEGLYTEWE---------PNYGFDSQIIPVTFNYKLDYAIND-KLSVYAGAGIGAAFIDTDV---AGFGDSSTEFAAQVFAGLGYDVTSNFQIYSGVRWLWVDDTEvfnFPVDNGD------------------
>UniRef100_Q8RPB7	55	0.275	1.057E-04	88	167	195	213	286	290
----------------------------------------------------------------------------------------VSSTSVMVNACYDLLSEGLGVVPYACVGLGGNFV------GVDDGHITPKLAYRLKAELSYQLSPEISAFAGGFYHRVVG---------------------------
>UniRef100_Q2GF66	55	0.270	1.057E-04	86	170	195	181	258	298
--------------------------------------------------------------------------------------DGVSISSVIINGCYNFTLSNLPISPYMCVGMGIDAIQFFDSLHI-------KFAHQSKLGITYPLSSNVHLFADSYYHKVIGNKF------------------------
>UniRef100_A0A7D7ZHY8	55	0.260	1.057E-04	59	134	195	117	207	344
-----------------------------------------------------------PIRAEVEYLYRSNDFDersettfmgSKAAEFDPAFGGqvfgrlsDIQSHNVFANLYYDF-HTDSKFTPYVGGGVGWSKTKANLLSFFQRNNN------------------------------------------------------------
>UniRef100_UPI000DE03DCE	55	0.217	1.429E-04	39	121	195	54	153	167
---------------------------------------TSKYKGGddhdtVFSGGIAAGYDFypqfsIPVRTELEFYARgkadsKYNVDKDSWSGGywrDDLKNEVSVNTLMLNAYYDF-RNDSAFTPWVSAGIGYARI-------------------------------------------------------------------------
>UniRef100_A0A7A6VXI9	55	0.270	1.429E-04	47	121	195	67	149	178
-----------------------------------------------FSGGIAFGYDLHpqfsiPVRTELEF-YARGKADTTYNlykdhAGHSDLKNEVSVNSLMLNAYYDF-RNDSAFTPWVSAGIGYARI-------------------------------------------------------------------------
>UniRef100_UPI001AE5BA30	55	0.276	1.429E-04	93	189	195	115	214	220
---------------------------------------------------------------------------------------------LTLNALYRFPLESMPaLTPYVGAGAGINVPHVE-VTRASGKTFEYQFGGatlQAQAGVSYAITRNWSTFLEYK----GTYSFVDVDIDSgaslKTDVKTNAVNFG-----
>UniRef100_F5GUQ4	55	0.275	1.429E-04	88	167	195	189	262	266
----------------------------------------------------------------------------------------VSSTSVMVNACYDLLSEGLGVVPYACVGLGGNFV------GVVDGHITPKLAYRLKAELSYQLSPEISAFAGGFYHRVVG---------------------------
>UniRef100_UPI001E4BD6A4	54	0.287	1.932E-04	88	167	195	306	379	425
----------------------------------------------------------------------------------------ISSTSVMLNACYDLFSEGFGIMPYTCIGLGSNFVSV------VDGKVTPKLAYKLKAGLSYKFSPEVSAFAGGFYHRVVG---------------------------
>UniRef100_A0A181ZG93	54	0.287	1.932E-04	88	167	195	323	396	442
----------------------------------------------------------------------------------------ISSTSVMLNACYDLFSEGFGIMPYTCIGLGSNFVSV------VDGKVTPKLAYKLKAGLSYKFSPEVSAFAGGFYHRVVG---------------------------
>UniRef100_Q9EZK8	54	0.239	2.612E-04	41	129	195	49	165	168
-----------------------------------------KYEDNLFLGlAGAIGYSMEGPRIELEVSYETFDVKNqdnsykndahmyyllarevdNSSPTKPQVNKSvllknegLTDFSIMLNACYDIITDNIPFSPYICAGVGADLVSMFNSINP-----------------------------------------------------------------
>UniRef100_A0A9E2XE56	54	0.266	2.612E-04	42	114	195	55	128	181
------------------------------------------YPRTGWVAGGSIGYDLLGPRFEVEGVYRSNNgtVQSLATPTNPTRGFNTQQTAIMANGFYDFNAGGM-FVPYVGA--------------------------------------------------------------------------------
>UniRef100_A0A858PY78	54	0.256	2.612E-04	88	165	195	325	396	443
----------------------------------------------------------------------------------------LTSASVMFNTCYDWRYEELHIVPFACAGIGANFVSVADEHY------TPKLAWKVKAGLSYKLAPNLTIFASGFHHRV-----------------------------
>UniRef100_A0A3G5BT60	53	0.718	3.530E-04	54	115	195	0	63	64
------------------------------------------------------GYKMDDIRVDVEGVYSRLNKNNDTGAafNPDTVADILTAISGLVNVYYDIAIENMPITPGIGVG-------------------------------------------------------------------------------
>UniRef100_Q9RPP4	53	0.245	3.530E-04	46	129	195	9	114	115
----------------------------------------------FLGFAGAIGYSMDGPRIELEVSYETFDVKNQGNNykneahrycalsrqatiaadntFVFLKNEGLLDISFMLNACYDVISEGIPFSPYICAGIGTDLVSMFEATNP-----------------------------------------------------------------
>UniRef100_UPI0022204C3B	53	0.277	3.530E-04	93	163	195	74	144	162
---------------------------------------------------------------------------------------------LMAKLHYHHQFESTDITPYVTFGVgGGAKVSQPAQQGQQPDVKKF-FSYQIGAGINLPLSERTNVFAGYKLH-------------------------------
>UniRef100_UPI00132FD30D	53	0.237	3.530E-04	40	121	195	55	149	164
----------------------------------------DRYKGGdghdtVFSGGIAAGYDFypqfsIPVRTELEF-YARGKADTkynlyKDDWSHDDLKSEVSVNTLMLNAYYDF-RNDSAFTPWVSAGIGYARI-------------------------------------------------------------------------
>UniRef100_A0A2P5KSW8	53	0.236	3.530E-04	94	183	195	78	190	214
----------------------------------------------------------------------------------------------LVNAYYDLG-KSHGFSPYIGGGIGVAYHELTRNHSTRETTCDltsvpvcnaefqrtqytavdkknaFSLAAALTAGVSYSVSEITTLDFNYRYLYIDGTDIATSITDPRTNHTS-----------
>UniRef100_Q9RPP5	53	0.263	4.771E-04	43	129	195	6	115	116
-------------------------------------------DNPFLGFAGAIGYSMGSPRIEFEVSYETFDVKNQGNNYKNDAhkycaldyqgstnatqnkyvllkNEGLLDISFMLNVCYDITDESIPFSPYICAGVGTDLISMFEATNP-----------------------------------------------------------------
>UniRef100_A0A5B9DSM1	53	0.274	4.771E-04	50	169	195	80	205	233
--------------------------------------------------GAGFGYEAGNgLRADVTLDYLNNTGLAFANGRKANLRGGL----ALANVYYDFNFSGlsssaGGFGAYVGAGLGGAWVDTTVNNADGTawaWGDSFEAAGAVMAGVTYDMG-AMVADVGYRgvYLPTIGNT-------------------------
>UniRef100_UPI0009690A4A	53	0.265	4.771E-04	108	176	195	166	244	271
------------------------------------------------------------------------------------------------------------FHPYVSLGLGAAFNNTSnyqtsvppflTFTPEFEDHKTTNFAYSLGVGIDMDLCKNWRLGVGYRYVGLGEANLDEGMLD------------------
>UniRef100_A0A2E4Z7G4	53	0.210	4.771E-04	89	192	195	167	312	316
-----------------------------------------------------------------------------------------TTYFGMIDGYFDLG-TFRNITPYVGAGVGFAYTTRKDSAsatcsgytqasgsnpgtvttqnflcfgqasaaddpvdyvNYRNDSDQFSLAYSLSAGFAYQLTEQLKLDIGYKYTSAPNAkysTFNPTTGFGEGEgIDFHEIRAGLRY--
>UniRef100_A0A168HN39	53	0.287	4.771E-04	88	167	195	293	366	412
----------------------------------------------------------------------------------------ISSTSVMLNACYDLFSEGLGIMPYTCIGLGSNFVSV------VDGKVTPKLAYKLKAGLSYKFSPEVSAFAGGFYQRVVG---------------------------
>UniRef100_UPI001ED9B6EB	53	0.287	4.771E-04	88	167	195	305	378	424
----------------------------------------------------------------------------------------ISSTSVMLNACYDLFSEGLGIMPYTCIGLGSNFVSV------VDGKVTPKLAYKLKAGLSYKFSPEVSAFAGGFYQRVVG---------------------------
>UniRef100_UPI00200F48CC	53	0.287	4.771E-04	88	167	195	307	380	426
----------------------------------------------------------------------------------------ISSTSVMLNACYDLFSEGLGIMPYTCIGLGSNFVSV------VDGKVTPKLAYKLKAGLSYKFSPEVSAFAGGFYQRVVG---------------------------
>UniRef100_A0A7H9E0E7	53	0.287	4.771E-04	88	167	195	322	395	441
----------------------------------------------------------------------------------------ISSTSVMLNACYDLFSEGLGIMPYTCIGLGSNFVSV------VDGKVTPKLAYKLKAGLSYKFSPEVSAFAGGFYQRVVG---------------------------
>UniRef100_A0A1G4M4K5	53	0.287	4.771E-04	88	167	195	325	398	444
----------------------------------------------------------------------------------------ISSTSVMLNACYDLFSEGLGIMPYTCIGLGSNFVSV------VDGKVTPKLAYKLKAGLSYKFSPEVSAFAGGFYQRVVG---------------------------
>UniRef100_A0A3G5BT72	53	0.656	6.446E-04	54	115	195	0	63	64
------------------------------------------------------GYKMDDIRVDVEGVYSQLTKNEDTGAafNPDTVAATLTAISGLVNVYYNIIIEDTPFPPYVGVG-------------------------------------------------------------------------------
>UniRef100_Q9EZK6	53	0.228	6.446E-04	43	129	195	52	165	168
-------------------------------------------DNPFLGFAGAIGYSMEGPRIELEVSYETFNVKNqdnsykndahmyyllarevdSSSPTKPQVNKSvllknegLTDFSIMLNACYDIITDNISFSPYICAGVGADLVSMFNSINP-----------------------------------------------------------------
>UniRef100_A0A0W1A0A6	53	0.272	6.446E-04	43	171	195	58	222	245
-------------------------------------------KFSYISGGGgaALGYKYSHYRGEVQVLYNSISTGPVKLPGCTIENMDVATPTgncpselvtkgvgfkgtstavyGLFNVYFDIFGNENPsdIFPYLGVGAGVVSISnsnefiatlTTNETSRSINNTLTSSAAQGILGVGYLIDDYTWLDLDLRYITTKAlPEFD-----------------------
>UniRef100_A0A098G695	53	0.231	6.446E-04	39	165	195	58	221	255
---------------------------------------TVSYSPIGAGGGGVLGYKIANFRTELELLYNRISTGPLRVNPGDCTLENVDIVTpsglctsgtydrfqakalgyqgssavtyGLLNMYYDIftQESHTDFFPYIGVGIGEAyirdfsnFVNTNTTFSHGNNVSFSAPAIQGILGAGFFMDDFTWASMDLRYLST-----------------------------
>UniRef100_A0A3G5BSN6	52	0.725	8.707E-04	54	115	195	0	59	60
------------------------------------------------------GYKMDDIRVDVEGLYSWLNKDADV--GGDTVADNLTEISGLVNVYYDVAFEDMPINPPIGVG-------------------------------------------------------------------------------
>UniRef100_A0A3G5BSJ9	52	0.687	8.707E-04	54	115	195	0	63	64
------------------------------------------------------GYKMDDIRVDVEGVYSRLNKndDAGAAFNPDTVADSLTAISGLFNVYYDIAIENTPLPSYVGVG-------------------------------------------------------------------------------
>UniRef100_UPI001CE1F03F	52	0.322	8.707E-04	108	169	195	2	56	69
------------------------------------------------------------------------------------------------------------VSPYVGAGVGLTRIKIFGKASIRP-------AYQLKAGLDYSVNESVNMYVGYRHFGAFGTD-------------------------
>UniRef100_A0A6J3WSJ8	52	0.718	8.707E-04	41	103	195	11	74	75
-----------------------------------------PLTRSFIAGGGAFGYKMDDIRVDVEGLYSKLAKDTDVVNTSeNNVADSLTAFSGLVNVYYDIAI-------------------------------------------------------------------------------------------
>UniRef100_UPI00201A493E	52	0.279	8.707E-04	88	155	195	45	106	111
----------------------------------------------------------------------------------------VSSTSVMVNACYDLLSEGLGVVPYACVGLGGNFV------GVVDGHITPKLAYRLKAGLSYQLSPEIS---------------------------------------
>UniRef100_UPI001866F605	52	0.260	8.707E-04	107	167	195	123	191	219
-----------------------------------------------------------------------------------------------------------KLSAYVGAGIGVAFVDYEataaalggGGPTANFSDSDTVFAAQVFAGLAYQVTESFDLYGGARWIYLDD---------------------------
>UniRef100_A0A858PYC1	52	0.231	8.707E-04	87	168	195	135	210	254
---------------------------------------------------------------------------------------SVSTTSVMLNSCYDLGSEEFDVVPFTCLGVGANFVS------IVDGQVTPKLAYKVKAGLGYTLSPDLSVFAAGFYHRVLRN--------------------------
>UniRef100_UPI00201A5EAA	52	0.287	8.707E-04	88	167	195	306	379	425
----------------------------------------------------------------------------------------ISSTSVMLNACYDLFSEVLGIMPYTCIGLGSNFVSV------VDGKVTPKLAYKLKAGLSYKFSPEVSAFAGGFYHRVVG---------------------------
>UniRef100_UPI00210177C7	52	0.338	1.176E-03	111	172	195	5	59	112
---------------------------------------------------------------------------------------------------------------YFGVGAGVTKVKF-------LGKTRYALAYQAKLGVNYPLTTNTQAFAGLRYFGILGNEFKG----------------------
>UniRef100_UPI001FFC2894	52	0.280	1.176E-03	103	169	195	11	92	130
-------------------------------------------------------------------------------------------------------TPYQGITPYIGGGIGAANVSINGATstqtdpaepginhfNARPDSSAWTFAAQAKAGARFALgNSGAYLFGEYRYLYVGDVN-------------------------
>UniRef100_D9Z898	51	0.875	1.588E-03	80	127	195	1	48	50
--------------------------------------------------------------------------------PANTIADSVTAISGLVNVYYDIAIEDMPITPYIGVGVGAAYISTPLEP-------------------------------------------------------------------
>UniRef100_A0A4D6G2E9	51	0.736	1.588E-03	131	187	195	1	56	57
-----------------------------------------------------------------------------------------------------------------------------------DKKSGFGFAYQAKAGVSYDVTPEIKLYAGARYFGSYGANFGKTAKD-DGGIKVLYST-------
>UniRef100_A0A1I6TJH8	51	0.211	1.588E-03	47	115	195	53	137	138
-----------------------------------------------WAGFARLGYRFNeNWRVELEGGHRSggdleevtvasgapfICNVTPAAGACDVPDGEITSTTLMANVIYDFGDASWSLRPFIGLG-------------------------------------------------------------------------------
>UniRef100_A0A0A1XY62	51	0.287	1.588E-03	88	167	195	323	396	442
----------------------------------------------------------------------------------------ISSTSVMLNACYDIFSEGFGIMPYTCIGLGSNFVS------IVDGKVTPKLSYKLKAGLSYKFSPEVSAFAGGFYQRVVG---------------------------
>UniRef100_UPI00201A77C4	51	0.291	2.144E-03	96	167	195	0	65	100
------------------------------------------------------------------------------------------------NACYDLLSEGLGVVPYACVGLGGNFV------GVVDGHITPKLAYRLKAGLSYQLSPEISAFAGGFYHRVVG---------------------------
>UniRef100_E0MQ71	51	0.285	2.144E-03	93	159	195	116	184	221
---------------------------------------------------------------------------------------------LTANALYRHQM-DNGFTPYAGIGLGLAIPHVEVDFAGGNSTSEyqvTGFAAQALVGVDYKLTDNWSLFVE-----------------------------------
>UniRef100_A0A378KXL2	51	0.214	2.144E-03	108	191	195	159	256	272
------------------------------------------------------------------------------------------------------------FKPYVGVGIGSAIVSISNANalqtsppepginhyNSNPDDKAVTFAAQPKVGLRFDFSPNTSVFAEYRFLYLSEAHYTFGSTVAPGHFATAPWIVKIE---
>UniRef100_A0A352C6G6	51	0.291	2.894E-03	108	169	195	165	236	279
------------------------------------------------------------------------------------------------------------IQPIIGGGIGVSYNTVTNFhtiidntywmTNAKQDSTFAAFAWQLNAGLDWQVTERFSFDVGYRYFNAGRFN-------------------------
>UniRef100_A0A4Y8PEC9	51	0.231	2.894E-03	106	178	195	245	326	348
----------------------------------------------------------------------------------------------------------TKIVPYLGGGIGGAYLASSGTNMIapnglnlltGHSYSQGAFVGQGIAGVQYNFTDHWSAFIEYKILWIKNTEFSYLRTNGD----------------
>UniRef100_A0A0F3N7T1	51	0.275	2.894E-03	88	167	195	305	378	424
----------------------------------------------------------------------------------------ISSTSVMLNACYDLFSEGLGIMPYTCIGLGSNFVS------IVEGKVTPKLSYKLKAGLSYKFSPEVSAFAGGFYQRVVG---------------------------
>UniRef100_A0A098GJF8	51	0.275	2.894E-03	88	167	195	323	396	442
----------------------------------------------------------------------------------------ISSTSVMLNACYDLFSEGLGIMPYTCIGLGSNFVS------IVEGKVTPKLSYKLKAGLSYKFSPEVSAFAGGFYQRVVG---------------------------
>UniRef100_A0A1G4M560	51	0.300	2.894E-03	88	167	195	326	398	444
----------------------------------------------------------------------------------------ISSTSVMVNVCSDISVRNT-VMPYVCVGPGMSFVSV------VDGHTAAKFAYRLKAGLSYKFSKEVTAFAGGFYHHVIG---------------------------
>UniRef100_A0A3G5BSS4	50	0.656	3.905E-03	54	115	195	0	63	64
------------------------------------------------------GYKMDDIRVDVEGLYSQLNKNEVAGAafNPDTVANILTAFSGLYNVYYDKTIENPPIAPYVGVG-------------------------------------------------------------------------------
>UniRef100_A0A2P1NSQ4	50	0.220	3.905E-03	51	115	195	82	167	168
---------------------------------------------------GAVGYSLGGARVELEASYRRFatladgqyakcgaeslaaitrDANITETNYFVFKIDEITNTSVMLNGCYDVLHTDLPVSPYVCAG-------------------------------------------------------------------------------
>UniRef100_UPI0021580836	50	0.257	3.905E-03	95	162	195	119	187	220
-----------------------------------------------------------------------------------------------ANVLYRFK-GDRDWTPYLGAGIGANvpHVEVTRPSGTTSEYQLGGVTGQLMLGVDYKFTDHISAFTEYKF--------------------------------
>UniRef100_A0A3G5BSU1	50	0.656	5.269E-03	54	115	195	0	63	64
------------------------------------------------------GYKMDDIRVDVEGLYSQltKNADTSAEHNPDDVADSFSAISGLFNVYYVIAIEDTPITAYGGGG-------------------------------------------------------------------------------
>UniRef100_A0A6B0W5Q2	50	0.226	5.269E-03	45	122	195	89	184	199
---------------------------------------------SRFAGSLGIGYDLGRLRVEVGHTARHHRGRTIyflSTTGDPTFDNKMSEWSpvdppsvtvsdfdsreYFVNAYWDFD-NSTSWTPFVGLGVGQARVS------------------------------------------------------------------------
>UniRef100_A0A0B7IVI1	50	0.316	5.269E-03	93	171	195	133	200	222
---------------------------------------------------------------------------------------------YMVNAYYDIP-TGSQLTPFIGAGVGVA----------SLDHAGSELALSATGGLKYSFDKNLYLGAKATYYRVNGPKDD-----------------------
>UniRef100_A0A3S1CVD0	50	0.218	5.269E-03	43	165	195	58	217	256
-------------------------------------------EYSPVSGGAGfmLGYKYKHLRGEGEFLFNRISTGPLTVGTCTiespdvvtptglcppgiydgfkakalGYSGNSTAIYGLFNVIWDFysEEEHSDVAPYLGIGAGMAsikngssFINTNTDYSHGQTHNSSGIAYQGIVGISYFMDDFTWCSMDYRFLTT-----------------------------
>UniRef100_A0A0W0VLH4	50	0.229	5.269E-03	66	177	195	95	238	263
------------------------------------------------------------------FDYQKFQSAPPGTSGTPGFTGsartryfSLDNRAILVNGFLHPiqawaNIASVAFTPFIGGGIGYAYNEVRDfhtvgrtvvagvpvgsTTTIGDPTSRNSFAWQASAGVNFrPQQSHFSVDAGYRYYDGGkfnGPSTVFTNSDG-----------------
>UniRef100_UPI0021D5E37A	50	0.227	5.269E-03	87	171	195	258	339	379
---------------------------------------------------------------------------------------SVRATSAVMNACYDFPqieLIGWGAYPYTCAGIGVNFV------GLTDRQFQPKFTYRLRAGLNYSIAPDLTAFIGGTFSKIVGADTD-----------------------
>UniRef100_A0A6J3X430	49	0.505	7.108E-03	17	101	195	0	81	83
-----------------LPFYTKVDGITNAtGKEKDSPLTR-----SFIAGGGAFGYKMDDIRVDVEGLYSKLAKDTDVKNTSETNVANcLSTFSRLSNNAYSF---------------------------------------------------------------------------------------------
>UniRef100_A0A3D0R8U9	49	0.229	7.108E-03	109	165	195	1	61	91
-------------------------------------------------------------------------------------------------------------QPFLGLGIGYGGVedvlKSNLPLPTYYKGSDTVFTYQATAGLTYNFSENYALNISYRYLAT-----------------------------
>UniRef100_A0A8X6LRW4	49	0.300	7.108E-03	105	161	195	68	127	137
---------------------------------------------------------------------------------------------------------DTQFAPYIGLGIGPTVFRLKRINGSPQSSmplNVPWFAYQIKLGINYSIIPEVKTFLGYR---------------------------------
>UniRef100_UPI0005AABA56	49	0.225	7.108E-03	34	165	195	50	225	254
----------------------------------DGNIYSGRVKYSQVSGGGGavLGYKISHYRIEGEVLYNRIstgpltintctlqspnvftptgacppgvppsGYDNFRVNGTG-YDGSSAALYGLLNLYYDFfsSVHESTYVPYVGIGAGQVRIQNrsnfvktvlgRLPPSLGVSDTKTTGAGQGIVGVGYLMDDFAWLAMDFRFLTT-----------------------------
>UniRef100_A0A1Y3A5I3	49	0.223	7.108E-03	93	165	195	164	257	300
---------------------------------------------------------------------------------------------LLTNGIFTFKTPWSnKIFPYIGGGIGAAITSLSKGNSIQTSNpllptgyeaginhyngntnaSSSSFAAQGKVGVRAELIDHLSIFAEYRYLHV-----------------------------
>UniRef100_UPI001A8C56FB	49	0.243	7.108E-03	106	170	195	257	330	360
----------------------------------------------------------------------------------------------------------TKIVPYLGGGIGGAYLASSGTNMiapnganllFGHSYSQGAFVGQGLAGVQYNFTDHWSAFIEYKILWIKETEF------------------------
>UniRef100_A0A2K8JMR2	49	0.704	9.587E-03	56	116	195	0	58	59
--------------------------------------------------------KMDDTKVDVEGLYSWLNKDEEVVGET--VAENLTAISGLVNVYYDIVIEDMNMTPYVGVGV------------------------------------------------------------------------------
>UniRef100_A0A3G5BSZ0	49	0.666	9.587E-03	54	114	195	0	62	64
------------------------------------------------------GYKMDDIRVDVEGLYSRLNKNAkhVEVLAPDTVAGSLTAISGLDNVNNDVAIEDLPITPYVGA--------------------------------------------------------------------------------
>UniRef100_A0A523MWS2	49	0.277	9.587E-03	47	117	195	59	126	127
-----------------------------------------------FVINGAIGVELNPtIRIEGEIGLHSNTADLFSVTSNEFI---FSMVSFMGNGYFDIP-TNSPLRPYLGAGLG-----------------------------------------------------------------------------
>UniRef100_UPI000406A802	49	0.255	9.587E-03	88	173	195	5	88	127
----------------------------------------------------------------------------------------VRVVSAILSACYDFPqvglLVDWRMSPYACAGLGASFV------GLTAQRFQPQLTCQVKAGVSYSITPSLAAFIGGTASKTLGTNYDNT---------------------
>UniRef100_A0A1V1G6J2	49	0.223	9.587E-03	51	114	195	67	151	152
---------------------------------------------------GAVGYSLGGARVELEASYRRFatladgqyaksgaeslaaitrDANITETNYFVVEIDEITNTSVMLNGCYDVLHTDMPVSPYVCA--------------------------------------------------------------------------------
>UniRef100_A0A537RCT2	49	0.275	9.587E-03	132	171	195	17	56	211
------------------------------------------------------------------------------------------------------------------------------------NNSSWQFGYQGIAGIRYNLSPTFTLDLDYRYFATIAPTYN-----------------------
>UniRef100_A0A523FKL0	49	0.270	9.587E-03	92	163	195	118	200	227
--------------------------------------------------------------------------------------------AVMVNAA--IRNNDGTIHPYIGGGIGVGHADVDltasvtvtvggqtFSASGSANDTDTAFAGQLFGGIDVDIGGNWYLGVNGRYF-------------------------------
>UniRef100_UPI0011C12EA0	49	0.289	9.587E-03	95	164	195	0	82	256
-----------------------------------------------------------------------------------------------INVLYDIDLKrlfniDVPVTPFVGIGAGYLWQNVDASTPISSnlnirqNGTNGSFAYQGIVGAAYDIpgVPGLQMTTEYRMIG------------------------------
>UniRef100_UPI0007304EE6	49	0.201	9.587E-03	50	169	195	71	229	263
--------------------------------------------------GFSLGYRINTVRLEGQFLFNINNYGELKVGSCTLISpnvmgpegtcpaiisndqgiglgfnGNTTGIYGMFNVFYDFLSSDPNVKmfPYIGVGLGGAIIKNKANFTSNqynalgstfsttISTSNNGFAAQGIIGIGSYLDDFATIGMDIRYTSAFKPN-------------------------
>UniRef100_UPI002223EA1B	49	0.181	9.587E-03	97	162	195	155	231	272
-------------------------------------------------------------------------------------------------LLYNWMVQSLPLHPYVSAGIGIGINsarnyqiiiapEFSTFSNQFTNDTNTDFSYRVGLGVDVDLTKRIRLGVGYRF--------------------------------
>UniRef100_UPI001A8E7453	49	0.225	9.587E-03	49	163	195	118	267	313
-------------------------------------------------GGLGFGYEWDGWRlggpeslwailpaVEFNGYYlgtfqSGFLRNTISLNRIPEhlfnDRFPTDIGALLVNGVFSLHTP-YHIYPYVGGGVGAAIISVSGADSEQDtppepginhfnshtSASDWNLAVNAKAGLRFDITKRLWAFLEYRFL-------------------------------
>UniRef100_A0A524RKJ1	49	0.235	9.587E-03	87	162	195	237	320	361
---------------------------------------------------------------------------------------DVSATSLILDYTHSFKI-DRKWTPYVGAGVGITWsfvedqefsNDSQMFLATVNEDTNGSFSFRIKAGTEYAINDAWGLYGEVRY--------------------------------
>UniRef100_A0A418RFA4	49	0.239	1.293E-02	93	167	195	105	200	241
---------------------------------------------------------------------------------------------LLANTVFNFKTPWSnKILPYVGVGIGGAITSLSGANSTQTSNPQmptgyeaginhfnsnnnatgSAFATQLKAGVRAELFDKFSIFAEYRYLNITD---------------------------
>UniRef100_UPI00031DCC34	49	0.255	1.293E-02	88	173	195	267	350	389
----------------------------------------------------------------------------------------VRVVSAILSACYDFPqvglLVDWKMSPYACAGLGASFV------GLTAQRFQPQLTCQVKAGVSYSITPSLAAFIGGTASKTLGTNYDNT---------------------
>UniRef100_S5PZ23	49	0.277	1.293E-02	87	168	195	309	385	430
---------------------------------------------------------------------------------------SITTTSVMVNACYDRNIKKMqGIEAYACMGLGSNLVEV------VDKHITYKFAYRLKAGLSYQILSGVSAFVGGFYHHVIGN--------------------------
>UniRef100_A0A0F3N4F5	49	0.277	1.293E-02	87	168	195	309	385	430
---------------------------------------------------------------------------------------SITTTSVMVNACYDRNIKKMqGIEAYACMGLGSNLVEV------VDKHITYKFAYRLKAGLSYQILSGVSAFVGGFYHHVIGN--------------------------
>UniRef100_A0A163F2M7	48	0.287	1.743E-02	96	167	195	3	74	104
------------------------------------------------------------------------------------------------NVIKDIK-TNSKFTPYIRGGLGFTFSEYNvMSGAHKGCASGTTFAGQGKTGISNELSKDTSFYLGYRIAWISG---------------------------
>UniRef100_S5PFV7	48	0.265	1.743E-02	88	151	195	117	174	183
----------------------------------------------------------------------------------------VSSTSVMVNACYDLLSEGLGVVPYACVGLGGNFV------GVVDGHITPKLAYRLKAGLSYQLS-------------------------------------------
>UniRef100_A0A7A7A496	48	0.244	1.743E-02	47	121	195	67	154	184
-----------------------------------------------FGAGLAVGYDFyqhynVPVRTEVEF-YGRGAADSrytldtwhspMGDGGREDTQNRLSVNTLMVNTYYDF-RNSSAFTPWVSVGVGYARV-------------------------------------------------------------------------
>UniRef100_UPI00145D5E31	48	0.269	1.743E-02	88	150	195	115	171	186
----------------------------------------------------------------------------------------VSTTSVMLNGCYDLQSEGFSIVPYACLGVGANFV------GIVDGHVTPKLAYKVKAGLSYEF--------------------------------------------
>UniRef100_A0A181ZL53	48	0.287	1.743E-02	88	167	195	216	288	334
----------------------------------------------------------------------------------------ISSTSVMVNVCSDFLVSNI-VMPYACVGSGMSFIDV------VDGHTTAKFAYRLKAGLSYKLSKEVTAFAGCFYHHVVG---------------------------
>UniRef100_UPI0005A090CD	48	0.268	1.743E-02	90	168	195	281	355	402
------------------------------------------------------------------------------------------ANTFGANYCYDISSasgWYGGFSPYGCIGVGMSFVRV-------TKNSTPRFTYGAKLGVSYDLSPQAKVFVGGAYRRVMDY--------------------------
>UniRef100_A0A2L1IQA7	48	0.913	2.349E-02	149	194	195	0	45	50
-----------------------------------------------------------------------------------------------------------------------------------------------------DVTPEVILYARASYFGYYGANFDKTDKDGKGELKVLYSTVGAEAGV
>UniRef100_A0A3G5BSU7	48	0.693	2.349E-02	54	113	195	0	61	64
------------------------------------------------------GYKMDDIRVDVEGLYSRLSKDAVTGAafNPNTVADSLSAVSGLVNVYYDVAIANMPITADVG---------------------------------------------------------------------------------
>UniRef100_A0A965M8A6	48	0.236	2.349E-02	87	170	195	25	115	150
---------------------------------------------------------------------------------------NLSAYSAMLNGLIKF--EDLPITPYFGGGVGAAVLYSYNHKITDTSGEDittvnnannVCLTLQAIVGLERNLYENLNFYVEYKFMAYMDVQF------------------------
>UniRef100_A0A522F6E0	48	0.285	2.349E-02	107	170	195	38	114	151
-----------------------------------------------------------------------------------------------------------KFRPYVGVGIGSAVISISDAFSlqvnpleagvnhfSTTDDKAATFAAQPKIGFRYDVNPNLNIFAEYRFLYIAPSNF------------------------
>UniRef100_UPI001EE5AE27	48	0.227	2.349E-02	34	165	195	50	225	254
----------------------------------DQNTYTGTVKYSSVSGGGGavLGYKISHYRIEGEVLYNRistgpltintctlqspnvFTPTGVCPPGVPPsgydnfrvngtgYDGSSAALYGLINLYYDFfsSVHESTYVPYIGLGAGQVRIQNrsnfvktvlgRLPPSFGTSSTMVSGAGQGIIGVGYLMDDFAWLAMDFRFLTT-----------------------------
>UniRef100_UPI0011591F60	48	0.243	2.349E-02	107	179	195	192	273	294
-----------------------------------------------------------------------------------------------------------GLVPYIGGGIGGAYLASSGTSFVGPSGADLlatgsyaqgAFAGQGLVGLQYNLSEHWSLFAEYKILYIKETQFSYLMTSGNT---------------
>UniRef100_A0A181ZJ84	48	0.272	2.349E-02	87	163	195	297	367	419
---------------------------------------------------------------------------------------SITATSVMVNACYDHDVRMKGIAAYACMGLGSNLVEV------VDKHITYKFAYRLKAGLSYQILSGVSGFVGGFYH-------------------------------
>UniRef100_UPI000AA855BA	48	0.287	2.349E-02	88	167	195	327	399	445
----------------------------------------------------------------------------------------ISSTSVTMNICSDITISNI-VMPYVCVGPGMSFVSV------VDGHTATKFAYRLKAGLSYKFSKEVTAFAGGFYHHVIG---------------------------
>UniRef100_S6G6L3	48	0.287	2.349E-02	88	167	195	328	400	446
----------------------------------------------------------------------------------------ISSTSVTMNICSDITISNI-VMPYVCVGPGMSFVSV------VDGHTATKFAYRLKAGLSYKFSKEVTAFAGGFYHHVIG---------------------------
>UniRef100_A0A2P1L4H2	48	0.673	3.165E-02	139	190	195	3	54	55
-------------------------------------------------------------------------------------------------------------------------------------------AYQAKAGVSYDVTPEIKLYAGARYFGSYGASFNKEAVSATKNINVLYSAIGA----
>UniRef100_UPI0022792B79	48	0.222	3.165E-02	88	173	195	20	103	142
----------------------------------------------------------------------------------------VRAISAILNACYDFPqvglLVGWRMSPYACAGLGASFI------GLTDRQFQPQLTCKVKAGINYSITHSLAAFIGGTFSKVLGTSYDNT---------------------
>UniRef100_UPI00064A2E15	48	0.264	3.165E-02	94	161	195	71	136	156
----------------------------------------------------------------------------------------------MAKFHYHYKFESTDITPYITFGVG-GVAKIPLSEEQGTDVEGF-FSYQIGSGINLPLSERTNVFAGYK---------------------------------
>UniRef100_A0A0W0YMZ1	48	0.237	3.165E-02	108	192	195	164	264	277
------------------------------------------------------------------------------------------------------------FKPYIGVGIGSAVQSVSGATSIqlsppepglnhysgNPDDTVVVFAAQPKIGVHYNFGSRASVFAEYRfvYLSEANLTFGSTIAPGHVATTSWSVSMGPQY--
>UniRef100_A0A2Z2LF03	48	0.222	3.165E-02	88	173	195	263	346	385
----------------------------------------------------------------------------------------VRAISAILNACYDFPqvglLVGWRMSPYACAGLGASFI------GLTDRQFQPQLTCKVKAGINYSITHSLAAFIGGTFSKVLGTSYDNT---------------------
>UniRef100_A0A6A6K135	48	0.222	3.165E-02	88	173	195	239	322	386
----------------------------------------------------------------------------------------VRAISAILNACYDFPqvglLVGWRMSPYACAGLGASFI------GLTDRQFQPQLTCKVKAGINYSITHSLAAFIGGTFSKVLGTSYDNT---------------------
>UniRef100_A0A3G5BSY5	47	0.687	4.264E-02	54	115	195	0	63	64
------------------------------------------------------GYKMDDIRVDVEGLYSRLSKDTVAGAafNPDTVADSLSAVSGLDNVYDDEEIENMPITAYGGVG-------------------------------------------------------------------------------
>UniRef100_UPI000B0F823A	47	0.285	4.264E-02	98	167	195	0	63	91
--------------------------------------------------------------------------------------------------CYDLLSEGLGVIPYACVGLGGNFV------GVVDGHITPKLAYRLKAGLSYQLSPEISAFAGGFYHRVVG---------------------------
>UniRef100_A0A178GSA2	47	0.264	4.264E-02	94	161	195	71	129	150
----------------------------------------------------------------------------------------------LANLRYHYEFTNTDITPYVNVGIGAA---------IDWSELEFGFSYKISSGLDLPLSSRTSVFAGYR---------------------------------
>UniRef100_A0A2R4XHZ1	47	0.252	4.264E-02	88	161	195	162	248	295
----------------------------------------------------------------------------------------MTAQLLMANAVLTIRTPYSDTVfPYIGAGAGAAFISISGADSANPSEPGinhfnsdpnaraTAFAAQFKVGLRAQLQSNLAWFAEYR---------------------------------
>UniRef100_A0A961ZQL3	47	0.268	5.744E-02	98	162	195	0	91	126
--------------------------------------------------------------------------------------------------YADLG-TWWGLTPYIGAGVGVNYVYQKASQNWYMSNgvsyqvyvadamnptqtwyynydqqrslKSLQFAYALMAGLSYAVTPHMSVDIGARY--------------------------------
>UniRef100_A0A481SGI2	47	0.252	5.744E-02	51	120	195	73	163	164
---------------------------------------------------GATGYAIGGARVEVEVGYKKFetlaesdykhveshnfvavgrDATLTLDNFFVMKIDSVKDISVMLNACYDVMHTDLPVSPYMCAGLGASF--------------------------------------------------------------------------
>UniRef100_A0A2H6EXH1	47	0.243	5.744E-02	97	170	195	97	177	190
-------------------------------------------------------------------------------------------------AKYYFKMQGMPVKPYAGAGLLLALSHYSwkftgvsyIWTKEKESSTNFDIGAQIFAGAEYPINPKMTAYGEFRYH-TDGVDF------------------------
>UniRef100_A0A849TMR3	47	0.182	5.744E-02	92	168	195	156	269	303
--------------------------------------------------------------------------------------------TFLLSGFYDINRTG-RFRPYVGAGIGIAMHQIERSSSESTTCDDTrsvstdatglnpvngctivggmplaysmtsassssiglGLAAQVSAGLTYDIAPRTHWDTGYRMLWQSGN--------------------------
>UniRef100_UPI00201AB5A4	47	0.292	5.744E-02	88	169	195	293	368	412
----------------------------------------------------------------------------------------ITSTSYIVNVCSDIVAEDFVAVPYACLGLGGNVIKV------VEGHSTFKPAYKLKVGLSYQLLQKVNVFAGVFYHRVLGDE-------------------------
>UniRef100_UPI0022265293	46	0.268	7.734E-02	94	160	195	75	133	155
----------------------------------------------------------------------------------------------LANLRYHYEFTNTDITPYVNVGIGAAI--------DFIGQSKFGFSYKISSGLDFPLSSRTSAFAGY----------------------------------
>UniRef100_UPI002222A746	46	0.308	7.734E-02	87	167	195	93	169	194
---------------------------------------------------------------------------------------NTDIIPVTLNYKADIAINE-RFSFYAGLGLGGAFID---SSAGAFSDDSVELAGQIFAGLGYDVTENFEIYGGGRWLWVDD---------------------------
>UniRef100_UPI001C086624	46	0.250	7.734E-02	95	175	195	119	205	234
-----------------------------------------------------------------------------------------------LSALYYFD-TGTAFKPYIGAGINYTiffdekFTSTPRAAGFSELELDNSFGLSVQVGMDYELDENWSLNISARYIDIeTDAKFDLSDP-------------------
>UniRef100_F5GUM7	46	0.261	7.734E-02	88	152	195	197	255	263
----------------------------------------------------------------------------------------VSSTSVMVNACYDLLSEGLGVVPYACVGLVGNFV------GVVDGHITPKLAYRLKAGLSYQLSP------------------------------------------
>UniRef100_A0A7R8QGX0	46	0.222	7.734E-02	107	179	195	257	337	358
-----------------------------------------------------------------------------------------------------------GLVPYIGGGIGGAYLASSGTSFTGPTGNllttggyeQGAFAGQGLVGLQYNISEHWSIFAEYKILYIKETQFSYLMTSGNT---------------
>UniRef100_A0A448TVK8	46	0.301	1.041E-01	105	162	195	121	183	204
---------------------------------------------------------------------------------------------------------NFALHPYVGGRLGFTNIRIKDEektifGTSSETDSETRFSYGALAGVEYNITPNVTIGAGAEY--------------------------------
>UniRef100_A0A424JIZ9	46	0.245	1.041E-01	104	162	195	105	165	214
--------------------------------------------------------------------------------------------------------GDFPVKPYAAVGLGASNVSFQFGDTSTYPDIDaWGLAWEAGGGLDLPIGDNgISLGIFYRY--------------------------------
>UniRef100_UPI00115B567C	46	0.232	1.041E-01	107	170	195	145	217	247
-----------------------------------------------------------------------------------------------------------GLVPYLGGGIGGAYLASSGTSFlapsgadllSSGSYSQGAFAGQGLVGLQYNLSEHWSIFAEYKILYIKETQF------------------------
>UniRef100_A0A0F3NJV2	46	0.287	1.041E-01	88	167	195	143	215	261
----------------------------------------------------------------------------------------ISSTSVTMNICSDITISNI-LMPYVCVGPGMSFVSV------VDGHTAAKFAYRLKAGLSYKFSKEVTAFAGGFYHHVIG---------------------------
>UniRef100_A0A0F3NIP5	46	0.287	1.041E-01	88	167	195	144	216	262
----------------------------------------------------------------------------------------ISSTSVTMNICSDITISNI-LMPYVCVGPGMSFVSV------VDGHTAAKFAYRLKAGLSYKFSKEVTAFAGGFYHHVIG---------------------------
>UniRef100_A0A0W0ZW11	46	0.233	1.041E-01	108	170	195	166	242	279
------------------------------------------------------------------------------------------------------------FKPYAGVGIGSALVSISkasavqlspaepglNHYNADPNDKDVALAVQPKVGLRFDFSPNTSLFAEYRFLYLSETNY------------------------
>UniRef100_A0A961URA7	46	0.220	1.041E-01	91	164	195	154	261	300
-------------------------------------------------------------------------------------------TTAMFNMFYDIPTGWS-LRPYIGGGVGVTWRSMTRTSRehadclYSSDASDPTFdgtacaginsslqsyelsetkyetdrfdiALAAMAGFSYQITPDIIWDNGYQMLW------------------------------
>UniRef100_A0A168HLU8	46	0.287	1.041E-01	88	167	195	313	385	431
----------------------------------------------------------------------------------------ISSTSVTMNICSDITISNI-LMPYVCVGPGMSFVSV------VDGHTAAKFAYRLKAGLSYKFSKEVTAFAGGFYHHVIG---------------------------
>UniRef100_A0A0F3PVQ7	46	0.287	1.041E-01	88	167	195	314	386	432
----------------------------------------------------------------------------------------ISSTSVTMNICSDITISNI-LMPYVCVGPGMSFVSV------VDGHTAAKFAYRLKAGLSYKFSKEVTAFAGGFYHHVIG---------------------------
>UniRef100_A0A098EFB2	46	0.287	1.041E-01	88	167	195	316	388	434
----------------------------------------------------------------------------------------ISSTSVTMNICSDITISNI-LMPYVCVGPGMSFVSV------VDGHTAAKFAYRLKAGLSYKFSKEVTAFAGGFYHHVIG---------------------------
>UniRef100_A0A181ZJR5	46	0.287	1.041E-01	88	167	195	329	401	447
----------------------------------------------------------------------------------------ISSTSVTMNICSDITISNI-LMPYVCVGPGMSFVSV------VDGHTAAKFAYRLKAGLSYKFSKEVTAFAGGFYHHVIG---------------------------
>UniRef100_C5IWM1	46	0.306	1.402E-01	86	147	195	14	68	70
--------------------------------------------------------------------------------------DSVKDISVMLNACYDVMHTDLPVSPYMCAGLGASFINI-------ADHVTSKLAYRGKVGVS-----------------------------------------------
>UniRef100_UPI0014464908	46	0.254	1.402E-01	50	151	195	42	120	170
--------------------------------------------------GASVGYSYGNIKVGLEGSYLRTSSPSLTKT---------------INAYYYFDNEDD--TPYVGVGIG------TMVFIGSRGEDILCYAYHGKVGMNFRVS-------------------------------------------
>UniRef100_UPI0013E2E0D8	46	0.255	1.402E-01	51	123	195	80	164	177
---------------------------------------------------IGLGYQFtDVIRADLTAEYFEGRFDGSSLSASPCAGEgagtrcalshsaNFSALGLMANGYLDLA-TLAGFTPYLGAGIGATRIDW-----------------------------------------------------------------------
>UniRef100_A0A965G3P5	45	0.224	1.886E-01	101	174	195	0	88	122
-----------------------------------------------------------------------------------------------------IKFEDLPVTPYFGGGVGVVFMTAlnhkmdvngvvagtpTTYTTSTGTGQNTSLALQAIVGLERKVYENLTLFIEYKFLAFLDVKFAYGD--------------------
>UniRef100_A0A3A4NZQ0	45	0.250	1.886E-01	99	172	195	108	176	191
---------------------------------------------------------------------------------------------------YNFVTEGSTVVPYIGVGGGGSYVEVD-------DEDDFSPQAGGQAGVKFYIADNINLFAEfnYRYLFIDEGDIDG----------------------
>UniRef100_A0A1W9GPR8	45	0.281	1.886E-01	101	162	195	140	203	237
-----------------------------------------------------------------------------------------------------FRYPGTRLQPYIGFGPGIfmARINDPSITQGDSSQSSTKFGLNALAGLRYYLTRHMSIFAEGKF--------------------------------
>UniRef100_UPI00208ED961	45	0.219	1.886E-01	103	172	195	143	224	259
-------------------------------------------------------------------------------------------------------TNDKALHPYVQVGLGAAWNRVGNFSAITDetgsinltptfnDHTRAEFSYNLGAGLDFDMSKNVRIGFGYRFSGLGNASLTG----------------------
>UniRef100_A0A1E7QKA4	45	0.252	1.886E-01	89	194	195	216	344	352
-----------------------------------------------------------------------------------------TTKAVMLNVYCDDivaaisgSGQNMPLMVYVGGGLGMAKVNFLESESGGFWD-GLKVAFQGRVGVSYAFDsiPAVRPYIGGHYFGMFSDEFKDikptneikgkgldgqDKSSTTATVKSRYHMYGIEAGI
>UniRef100_A0A1I9ZKF7	45	0.252	1.886E-01	88	169	195	274	349	354
----------------------------------------------------------------------------------------VTANTFGVNYCYDVSTVNMgGLSPYGCVGIGMSFLKV-------AKTGTPRFTYGAKLGVSYELSPQASIFVDGAYRRVMEYK-------------------------
>UniRef100_UPI001F06A208	45	0.342	2.538E-01	87	124	195	20	56	79
---------------------------------------------------------------------------------------KASVWTAMANAYVDLPRVG-PLTPYLGAGIGAAYVKYD----------------------------------------------------------------------
>UniRef100_UPI0021F8F9B5	45	0.252	2.538E-01	94	160	195	75	132	154
----------------------------------------------------------------------------------------------LANLRYHYEFTNTDITPYVNVGIGAA---------IDLSKLEFGFSYKISSGLDLPLSSRTSAFAGY----------------------------------
>UniRef100_UPI0013A6B559	45	0.231	2.538E-01	95	159	195	121	188	227
-----------------------------------------------------------------------------------------------FNVHYRF-LNKSRFTPYVGAGLGFTTPHVEVANvPLTTRTSEYQFggpAAQVLVGVEAEINDRWAVFAE-----------------------------------
>UniRef100_A0A0W1AAQ3	45	0.256	2.538E-01	107	170	195	164	241	278
-----------------------------------------------------------------------------------------------------------KIKPYVGVGIGSAVVSIHGASaiqlsppepglnhyNSDSDDTSVTFAAQPKIGFHYDLGSSTSIFAEYRFLYLSETNY------------------------
>UniRef100_A0A511R0X4	44	0.298	3.413E-01	85	161	195	63	136	173
-------------------------------------------------------------------------------------GGGLTGFGFGVDGLYLITTPNSPINPYIGAGVGLGFLS---GFVQGASVSGLVFGADGILGVEYLLNRQFALFAEAR---------------------------------
>UniRef100_A0A8R1U030	44	0.733	3.413E-01	38	82	195	132	176	179
--------------------------------------TTDFYKASFMAGGSALGYKMDYIRVDIEGLYSQLIRNTFETAPTP----------------------------------------------------------------------------------------------------------------
>UniRef100_A0A858RK51	44	0.261	3.413E-01	111	169	195	128	192	218
---------------------------------------------------------------------------------------------------------------YAGAGLGVAFTEFEAFAPFISgpslrvSEDDTVFYAQIFAGLGYDVTDNFEVFTGARWVYLDEPE-------------------------
>UniRef100_UPI00030E17BA	44	0.239	3.413E-01	94	170	195	147	238	275
----------------------------------------------------------------------------------------------LVNAVLNVDHSlFGNVKPYVGVGIGSAVVSISGASsvqlspaepglnhyNADPDDKAVAFAVQPKVGLRYDFSSQASFFAEYRFLYLSETNY------------------------
>UniRef100_UPI000A98E530	44	0.333	3.413E-01	87	167	195	317	390	436
---------------------------------------------------------------------------------------SLSSTSVTVNVCSDISVSN-AVVPYICVGPGLSFI------GVVDGHTIAKFAYRLKAGLSYKLSKEVTAFTGGFYHHVVG---------------------------
>UniRef100_A0A3G5BSU8	44	0.739	4.590E-01	71	115	195	8	53	54
-----------------------------------------------------------------------NQNDVTDAKFTPdTIADSLTAISGLVNVYYDIAIEDMPITPYVGVG-------------------------------------------------------------------------------
>UniRef100_A0A3G5BSR9	44	0.590	4.590E-01	54	117	195	0	61	62
------------------------------------------------------GYKMDDIRVDVEGLYSRLNKNEDAGAAFNPETVAaiLTSFSGLFNVYYDEMIEN----PPIGVGVG-----------------------------------------------------------------------------
>UniRef100_A0A3G5BSY2	44	0.587	4.590E-01	55	115	195	1	63	64
-------------------------------------------------------YKMDNIRVDVEGVYSNLNQNDVASAklTLHALVNFLTIISGLINVYHHIAVEELPITPYVGVG-------------------------------------------------------------------------------
>UniRef100_UPI001290745B	44	0.225	4.590E-01	92	163	195	6	106	107
--------------------------------------------------------------------------------------------SLGLSAVYDFKLND-KFKPYIGARVAYGHVRhsidstkkitgtlivypsdadaaatvypdgHPQKNTYQKSNSSRRLGFGAVAGVGIDITPKLTLDAGYRYH-------------------------------
>UniRef100_G0Z374	44	0.218	4.590E-01	16	111	195	43	151	153
----------------YAPGMmqeTEWSGDAYATDatVTDKKAFKPKYDFGLMGGSGSLGYYFGGMRVEIEGSVHKVAAEKDTKLSAKLPSNATSTNAtykgatfvgGVLSVNYDVAFTDY-ISPY-----------------------------------------------------------------------------------
>UniRef100_A0A1B0TCC0	44	0.641	6.171E-01	60	109	195	0	52	53
------------------------------------------------------------LRVDVEGVYSYlnkNDVKDVTFDPANTIADSVTAISGLVNVYYDIAIEDMPIT-------------------------------------------------------------------------------------
>UniRef100_A0A532DWM3	44	0.289	6.171E-01	104	164	195	5	73	106
--------------------------------------------------------------------------------------------------------PGQTLQPYVGAGIGFSVSRFgsatlstgKGATTVTGDAADAAFAYQAFVGTRAYVTARVYLFGEYKFFG------------------------------
>UniRef100_A0A7V8TR17	44	0.298	6.171E-01	98	162	195	100	164	192
--------------------------------------------------------------------------------------------------YFDF--SSVAIHPFVGGGVSriGAGIDIEDENGPDEDDSDGAFGGYLTAGAVYTIREHVNLGAIYRY--------------------------------
>UniRef100_A0A2V6CV41	44	0.281	6.171E-01	99	162	195	112	174	203
---------------------------------------------------------------------------------------------------YNFVRPGSRLVPYVSGGLGLGWIDSHPEI-PGGQGQDFTFNILSAAGISYELNDHWKLNAGVLY--------------------------------
>UniRef100_UPI0012F4E84B	44	0.238	6.171E-01	46	161	195	42	183	205
----------------------------------------------FVGAGASIGYNFNilsrysPIRAEFEYLY----KNGLEVNNYPNNIDNINIHSMLFNIYYDINLiyinydgaenniyrNGKRhiMTISLGFSLG-GNIDYSLSSSFNekfglvknySYNDNFAFMYGPNINLGFHLNPTITLDIGYR---------------------------------
>UniRef100_W4ME87	44	0.285	6.171E-01	93	161	195	143	218	252
---------------------------------------------------------------------------------------------LTANVLYRWlahnrPAWFGRLQPYAGLGAGVAIPHVEVIT-ASSVTGDYQFAGptlQGLAGLNIDLIKHLSVFAEFR---------------------------------
>UniRef100_A0A1P8VGL9	43	0.365	8.295E-01	91	142	195	18	62	63
-------------------------------------------------------------------------------------------LSFMINACYDIIIEGMPFSPYICAGVGTDVVSMFEAINP-------KLAYQG----------------------------------------------------
>UniRef100_A0A950PCH1	43	0.333	8.295E-01	134	166	195	19	51	87
--------------------------------------------------------------------------------------------------------------------------------------SDWEFGYLGIAGVRFEITPNVLLDIDYRYIGTP----------------------------
>UniRef100_G9FXE5	43	0.365	8.295E-01	91	142	195	57	101	102
-------------------------------------------------------------------------------------------LSFMINACYDIIIEGMPFSPYICAGVGTDVVSMFEAINPKH-------AYQG----------------------------------------------------
>UniRef100_UPI0015D52B9D	43	0.196	8.295E-01	97	169	195	1	101	107
-------------------------------------------------------------------------------------------------AIYDFKLND-KFKPYIGARVAYGHVkhqvhsvesktttvfskpqgttvpskivsKDPSKPPYHESNSIGSLGLGVIAGVGFDITPKLTLDTGYRYHNWGRLE-------------------------
>UniRef100_A0A3T0GJI5	43	0.252	8.295E-01	94	160	195	59	113	135
----------------------------------------------------------------------------------------------LVNLQYRYEFTNTDITPYISAGMGA------------IKDDEYYFLYKVSAGANLPLSERTSIFAGY----------------------------------
>UniRef100_UPI0021650AF7	43	0.247	8.295E-01	47	124	195	58	157	158
-----------------------------------------------FSPGIAVGYQFtgdTYQPVRVELAYQHYGKQDDTMSFSPSVSGywhnqknntfplpsesslymKTKAGTLMVNVYYDIPVNN-DISAYLMAGAGAAFIRND----------------------------------------------------------------------
>UniRef100_UPI00056CB33D	43	0.298	8.295E-01	85	161	195	63	136	173
-------------------------------------------------------------------------------------GGGLTGFGFGADGLYLVATPNSPINPYIGAGVGLGFLS---GLVQGASVSGIVFEGNGVLGVEYLLNRQFALFAEAR---------------------------------
>UniRef100_A0A2V6KQM5	43	0.328	8.295E-01	99	162	195	112	174	203
---------------------------------------------------------------------------------------------------YNFVRPGSRLVPYFSGGVGAGWIDSHPE-VPGGQGQDFTFNILSAAGVSYELNDHWKLNAGVLY--------------------------------
>UniRef100_UPI0012F52356	43	0.238	8.295E-01	46	161	195	42	183	205
----------------------------------------------FVGAGASIGYNFNilskysPIRVEFEYLY----KNGLEVNNYPNNIDNINIHSMLFNAYYDINLiyinydgeenniyrNGKRhiMTISLGFSLG-GNIDYNLSSSLNekfglvknySYSDNFAFMYGPNISFGFHLNPTITLELGYR---------------------------------
>UniRef100_A0A8H9M3K2	43	0.277	8.295E-01	99	165	195	115	183	213
---------------------------------------------------------------------------------------------------YHF-LPDSDFQPYVGVGVNYTmFFDTESRGALAGSDlklkNSWGFAAQ--VGVDYKLDKNWFLNADVRYISI-----------------------------
>UniRef100_A0A2V6F548	43	0.287	8.295E-01	97	162	195	147	211	240
-------------------------------------------------------------------------------------------------LRYNFVQPKSRLVPYISGGVGLGWID-SHPNIPGAQGQDFTFNILAAAGVAYELSERWKVEVGVLY--------------------------------
>UniRef100_UPI00200E6706	43	0.300	8.295E-01	88	167	195	155	227	273
----------------------------------------------------------------------------------------ISSTSVVMNVCSDILVSNI-VMPYACVGSGMSFI------GVVDGHTTAKFAYRLKAGLSYKLSKEVTVSAGGFYHHVIG---------------------------
>UniRef100_A0A4P8PD63	43	0.243	8.295E-01	88	168	195	253	327	334
----------------------------------------------------------------------------------------VAANTFGANYCYDVSTVNMgGLSPYGCVSAGMSFLKV-------VKNSVPKFTYGAKLGVSYELSPRARVFVGGAYRRVMGY--------------------------
>UniRef100_A0A4P8PH61	43	0.243	8.295E-01	88	168	195	256	330	337
----------------------------------------------------------------------------------------VAANTFGANYCYDVSTVNMgGLSPYGCVSAGMSFLKV-------VKNSVPKFTYGAKLGVSYELSPRARVFVGGAYRRVMGY--------------------------
>UniRef100_A0A4P8PAN1	43	0.243	8.295E-01	88	168	195	256	330	337
----------------------------------------------------------------------------------------VAANTFGANYCYDVSTVNMgGLSPYGCVSAGMSFLKV-------VKNSVPKFTYGAKLGVSYELSPRARVFVGGAYRRVMGY--------------------------
>UniRef100_UPI0002F30A99	43	0.243	8.295E-01	88	168	195	275	349	396
----------------------------------------------------------------------------------------VAANTFGANYCYDVSTVNMgGLSPYGCVSAGMSFLKV-------VKNSVPKFTYGAKLGVSYELSPRARVFVGGAYRRVMGY--------------------------
>UniRef100_UPI0002F5B1A2	43	0.243	8.295E-01	88	168	195	278	352	399
----------------------------------------------------------------------------------------VAANTFGANYCYDVSTVNMgGLSPYGCVSAGMSFLKV-------VKNSVPKFTYGAKLGVSYELSPRARVFVGGAYRRVMGY--------------------------
>UniRef100_A0A1I9ZJW7	43	0.243	8.295E-01	88	168	195	278	352	399
----------------------------------------------------------------------------------------VAANTFGANYCYDVSTVNMgGLSPYGCVSAGMSFLKV-------VKNSVPKFTYGAKLGVSYELSPRARVFVGGAYRRVMGY--------------------------
>UniRef100_A0A7H9E0G3	43	0.287	8.295E-01	88	167	195	304	376	422
----------------------------------------------------------------------------------------ISSTSVVMNVCSDILVSHI-VMPYACVGSGMSFIDV------VDGHTTAKFAYRLKAGLSYKLSKEVTAFAGGFYHHVVG---------------------------
>UniRef100_UPI00200C1FA6	43	0.300	8.295E-01	88	167	195	313	385	431
----------------------------------------------------------------------------------------ISSTSVVMNVCSDILVSNI-VMPYACVGSGMSFI------GVVDGHTTAKFAYRLKAGLSYKLSKEVTVSAGGFYHHVIG---------------------------
>UniRef100_A0A3G5BSV6	43	0.619	1.115E+00	54	115	195	0	62	63
------------------------------------------------------GYKMEDIRVDVEGLYSHVAKDaADVFASENNVVESLTAFSGVVNVDYDILTVDMPIIPYPGIG-------------------------------------------------------------------------------
>UniRef100_B6Y7R2	43	0.441	1.115E+00	139	172	195	1	34	87
-------------------------------------------------------------------------------------------------------------------------------------------AYQAKLGVNYPLTTNTQAFAGLRYFGILGNEFKG----------------------
>UniRef100_A0A7U0F4L2	43	0.295	1.115E+00	85	128	195	45	88	89
-------------------------------------------------------------------------------------SEGLSDLSFMLNACYDITTEGFAFSPYVCAGIGSDLVSMFNTTN------------------------------------------------------------------
>UniRef100_UPI001F2BE754	43	0.244	1.115E+00	108	177	195	5	94	119
------------------------------------------------------------------------------------------------------------LTPFIDGGIGYARNEVRNfytvgtatvagvaigsTSSIGEPVNKNSFAWQASAGLNFHPTgSHLSIDAGYRYYDGGqfnGPSVVYTNSDG-----------------
>UniRef100_A0A0A1XXD8	43	0.266	1.115E+00	88	147	195	110	163	170
----------------------------------------------------------------------------------------VSSTSVMVNACYDLLSEGLGVVPYACVGLGGNFV------GVVDGHITPKLAYRLKAGLS-----------------------------------------------
>UniRef100_A0A0F3NHD4	43	0.287	1.115E+00	88	167	195	67	139	185
----------------------------------------------------------------------------------------ISSASVIMNVCSDILVSNI-VMPYACVGSGMSFI------GVVDGHTTAKFAYRLKAGLSYKLSKEVTAFVGGFYHHVIG---------------------------
>UniRef100_A0A5C8ESN1	43	0.238	1.115E+00	46	161	195	42	183	205
----------------------------------------------FVGAGASIGYNFNilsrysPIRIEFEYLY----KNGLEVNNYPNNIDNINIHSMLFNLYYDINLvyinydgeenniyrNGKRhiMTISLGFSVG-GNIDYSLSSSFNekfglvknySYNDNFVFLYGPNINFGFHLNPTITLDIGYR---------------------------------
>UniRef100_UPI001CC7BEFB	43	0.318	1.115E+00	108	166	195	157	224	269
------------------------------------------------------------------------------------------------------------IQPFLGGGVGVAYNtvsnfrtvtdNTNFVTSVLQDYTKASFAWQLNAGLELKKN-RFGLDLGYRYFNAG----------------------------
>UniRef100_UPI0018CD546A	42	0.204	1.498E+00	95	163	195	0	96	99
-----------------------------------------------------------------------------------------------LSAVYDFKLND-KFKPYIGARVAYGHVRHsidstkkatefltvagapgaaptvypphkNTQDDHRESNSIRRVGLGVIAGVGFDITPNLTLDAGYRYH-------------------------------
>UniRef100_UPI000A5F8B94	42	0.237	1.498E+00	92	163	195	10	109	110
--------------------------------------------------------------------------------------------SLGLSAVYDFKLND-KFKPYIGVRVAYGHVrhqvrsvqqeteivttypsdgsaktsvpsKMPPKPAYHENRSSRRLGFGAMAGVGIDVAPGLTLDAGYRYH-------------------------------
>UniRef100_UPI001AA0269C	42	0.272	1.498E+00	85	161	195	63	136	173
-------------------------------------------------------------------------------------GGGLTGFGFGADGLYLVATPNSPINPYIGAGVGLGFLS---GFVQGASVSGIVFEGSGVLGVEYLINRQFAIFGEAR---------------------------------
>UniRef100_A0A1G4LRC9	42	0.300	1.498E+00	88	167	195	66	138	184
----------------------------------------------------------------------------------------ISSTSVVMNVCSDILVSNI-VMPYACVGSGMSFI------GVVDGQTTAKFAYRLKAGLSYKLSKEVTAFAGGFYHHVVG---------------------------
>UniRef100_A0A2V5PYV6	42	0.296	1.498E+00	99	162	195	111	173	202
---------------------------------------------------------------------------------------------------YNFVRPGRRFVPYFSGGVGAGWIDSHPEI-PGGQGQDFTFNILSAAGISYSINDHWKINVGALY--------------------------------
>UniRef100_A0A6N6ZMZ0	42	0.255	1.498E+00	93	165	195	112	197	238
---------------------------------------------------------------------------------------------VLANAVLTVQTPWsSRIFPYLGVGAGVARLSIQGANSTNTSEpginhfdsgpdaSATAFALQFKAGVKGEVARNLLRFAEYRHLSI-----------------------------
>UniRef100_A0A4P8PH69	42	0.250	1.498E+00	90	168	195	255	327	334
------------------------------------------------------------------------------------------ANTFGANYCYDVSTVNMgGLSPYGCVSAGMSFLKV-------VKNSVPKFTYGAKLGVSYELSPRARVFVGGAYRRVMGY--------------------------
>UniRef100_A0A4P8PAA1	42	0.250	1.498E+00	90	168	195	256	328	335
------------------------------------------------------------------------------------------ANTFGANYCYDVSTVNMgGLSPYGCVSAGMSFLKV-------VKNSVPKFTYGAKLGVSYELSPRARVFVGGAYRRVMGY--------------------------
>UniRef100_A0A6A6K3X1	42	0.198	1.498E+00	48	129	195	226	336	351
------------------------------------------------AGSVSVGYSAGNVRLEAEGMYQNFLVDTRKYKDNPerayrfavsapdenstvvatrpkgpyhvtVENKEVTLASLMANLCYDLLPESSQISPSACVGGGGSLVRLLGVTGI-----------------------------------------------------------------
>UniRef100_A0A643CLV0	42	0.250	1.498E+00	90	168	195	280	352	399
------------------------------------------------------------------------------------------ANTFGANYCYDVSTVNMgGLSPYGCVSAGMSFLKV-------VKNSVPKFTYGAKLGVSYELSPRARVFVGGAYRRVMGY--------------------------
>UniRef100_UPI0002FD6209	42	0.250	1.498E+00	90	168	195	283	355	402
------------------------------------------------------------------------------------------ANTFGANYCYDVSTVNMgGLSPYGCVSAGMSFLKV-------VKNSVPKFTYGAKLGVSYELSPRARVFVGGAYRRVMGY--------------------------
>UniRef100_A0A2V5V8S0	42	0.296	2.011E+00	99	162	195	110	172	201
---------------------------------------------------------------------------------------------------YNFVRPGTRFVPYISAGLGLGWIDSHPGI-PGAQGQDFTFNILTAAGISYKMNDHWKLNAGILY--------------------------------
>UniRef100_A0A2V5RZR6	42	0.312	2.011E+00	99	162	195	110	172	201
---------------------------------------------------------------------------------------------------YNFVRPGSRLVPYFSGGVGAGWVDSHPE-VPGGQGQDFTFNILSAAGVSFDVNDHWKLNVGVLY--------------------------------
>UniRef100_A0A2V5RWD1	42	0.328	2.011E+00	99	162	195	112	174	203
---------------------------------------------------------------------------------------------------YNFVQPGSRFVPYISGGVGAGAIDSHPE-VPGGQGQDFTFNILSAAGISYNVNDHWKIDVGALY--------------------------------
>UniRef100_UPI000408F156	42	0.275	2.011E+00	95	159	195	128	195	234
-----------------------------------------------------------------------------------------------ANVQYRF-LNDTKFTPYLGVGVGFTTPHVEVVSASGaTRTSEYQFggpAAQALIGVEAEINDRWAVFGE-----------------------------------
>UniRef100_A0A222P662	42	0.240	2.011E+00	108	169	195	151	229	265
------------------------------------------------------------------------------------------------------------VTPFIGGGVGYAHNEVRNfytvgrtviagipvgsTTTIGDPAGRNSFAWQLSAGVNLtPTGSHLSIGTGYRYYDGGKFE-------------------------
>UniRef100_A0A0F3NFN4	42	0.300	2.011E+00	88	167	195	275	347	393
----------------------------------------------------------------------------------------ISSASVIMNVCSDILVSNI-VMPYACVGSGMSFI------GVVDGHTTAKFAYRLKAGLSYKLSKEVTAFAGGFYHHVVG---------------------------
>UniRef100_UPI000AC54670	42	0.300	2.011E+00	88	167	195	315	387	409
----------------------------------------------------------------------------------------ISSASVIMNVCSDILVSNI-VMPYACVGSGMSFI------GVVDGHTTAKFAYRLKAGLSYKLSKEVTAFAGGFYHHVVG---------------------------
>UniRef100_UPI000A9D066B	42	0.281	2.701E+00	104	167	195	3	60	68
--------------------------------------------------------------------------------------------------------EGLGVVPYACVGLGGNFV------GVVDGHITPKLAYRLKAGLSYQLSPEISAFAGGFYHRVVG---------------------------
>UniRef100_A0A0F3N579	42	0.300	2.701E+00	88	167	195	67	139	185
----------------------------------------------------------------------------------------ISSASVVMNVCSDILVSNI-VMPYACVGSGMSFI------GVVDGHTTAKFAYRLKAGLSYKLSKEVTAFAGGFYHHVVG---------------------------
>UniRef100_UPI000D0490A8	42	0.304	2.701E+00	108	166	195	157	224	269
------------------------------------------------------------------------------------------------------------IQPLFGGGVGVSYNtvsnfrtvtdNTNFVTSVLQDYTKASFAWQLNAGLEWKKN-RFGLDLGYRYFNAG----------------------------
>UniRef100_A0A4P8PAC1	42	0.243	2.701E+00	90	162	195	258	324	335
------------------------------------------------------------------------------------------ANTFGANYCYDISTvNVRGLSPYGCVSIGMSFLKV-------AENSAPKFTYGAKLGVSYELSPRARVFVDGAY--------------------------------
>UniRef100_A0A4P8PGF7	42	0.243	2.701E+00	90	162	195	260	326	337
------------------------------------------------------------------------------------------ANTFGANYCYDISTvNVRGLSPYGCVSIGMSFLKV-------AENSAPKFTYGAKLGVSYELSPRARVFVDGAY--------------------------------
>UniRef100_UPI000E57826F	42	0.243	2.701E+00	90	162	195	279	345	398
------------------------------------------------------------------------------------------ANTFGANYCYDISTvNVRGLSPYGCVSIGMSFLKV-------AENSAPKFTYGAKLGVSYELSPRARVFVDGAY--------------------------------
>UniRef100_UPI0012383DA3	42	0.243	2.701E+00	90	162	195	280	346	399
------------------------------------------------------------------------------------------ANTFGANYCYDISTvNVRGLSPYGCVSIGMSFLKV-------AENSAPKFTYGAKLGVSYELSPRARVFVDGAY--------------------------------
>UniRef100_A0A1I9ZIX3	42	0.243	2.701E+00	90	162	195	281	347	400
------------------------------------------------------------------------------------------ANTFGANYCYDISTvNVRGLSPYGCVSIGMSFLKV-------AENSAPKFTYGAKLGVSYELSPRARVFVDGAY--------------------------------
>UniRef100_A0A643CMN6	42	0.243	2.701E+00	90	162	195	281	347	400
------------------------------------------------------------------------------------------ANTFGANYCYDISTvNVRGLSPYGCVSIGMSFLKV-------AENSAPKFTYGAKLGVSYELSPRARVFVDGAY--------------------------------
>UniRef100_X5DSM6	42	0.243	2.701E+00	90	162	195	284	350	403
------------------------------------------------------------------------------------------ANTFGANYCYDVSTVNMgGLSPYGCVSIGMSFLKV-------AKNSAPKFTYGAKLGVSYELSPRARVFVDGAY--------------------------------
>UniRef100_B9KH42	42	0.243	2.701E+00	90	162	195	284	350	403
------------------------------------------------------------------------------------------ANTFGANYCYDISTvNVRGLSPYGCVSIGMSFLKV-------AENSAPKFTYGAKLGVSYELSPRARVFVDGAY--------------------------------
>UniRef100_A0A181ZJF9	42	0.300	2.701E+00	88	167	195	317	389	435
----------------------------------------------------------------------------------------ISSASVVMNVCSDILVSNI-VMPYACVGSGMSFI------GVVDGHTTAKFAYRLKAGLSYKLSKEVTAFAGGFYHHVVG---------------------------
>UniRef100_A0A6J3WU31	41	0.580	3.626E+00	19	79	195	0	56	74
-------------------FYTKVDGITNAtGKEKDSPLTR-----SFIAGGGAFGYKMDDIKVDVEGLYSKLAKDTNVIN-------------------------------------------------------------------------------------------------------------------
>UniRef100_A0A7U0F4D0	41	0.295	3.626E+00	85	128	195	44	87	88
-------------------------------------------------------------------------------------SEGLSDVSFMLNACYDIITEGFAFSPYVCAGIGSDLVSMFNTTN------------------------------------------------------------------
>UniRef100_A0A7U0IK06	41	0.341	3.626E+00	88	128	195	50	90	91
----------------------------------------------------------------------------------------LSDISFMLNACYDIITEGFAFSPYVCAGIGSDLVSMFNTTN------------------------------------------------------------------
>UniRef100_A0A7U0IKQ3	41	0.341	3.626E+00	88	128	195	50	90	91
----------------------------------------------------------------------------------------LSDISFMLNACYDIITEGFAFSPYVCAGIGSDLVSMFNTTN------------------------------------------------------------------
>UniRef100_A0A952SUS9	41	0.323	3.626E+00	107	174	195	118	183	201
-----------------------------------------------------------------------------------------------------------RLKPYIEGGGGPLW--TNFQGRIPEQGSDFNFLVWGGAGVSYDLTTYWALNAGVRFSHISNADTDTPN--------------------
>UniRef100_F1W1H0	41	0.317	3.626E+00	99	159	195	110	169	205
---------------------------------------------------------------------------------------------------YHF-MPDKQFSPYVGAGVNYTRISnvNLLGGAGSLESSSVGFALQ--AGVDYKLDKNWSLNLD-----------------------------------
>UniRef100_UPI001CFA182E	41	0.224	3.626E+00	104	161	195	120	177	217
--------------------------------------------------------------------------------------------------------EDGPVRPYVGAGINYTFVTRNRDAFITDLDTRSAWGSVLQLGVELPIDPTWSVSLDAR---------------------------------
>UniRef100_A0A4P8PH90	41	0.256	3.626E+00	90	162	195	258	324	335
------------------------------------------------------------------------------------------ANTFGANYCYDISTvNVRGLSPYGCVSVGMSFLKV-------AENSAPKFTYGAKLGVSYELSPRARVFVDGAY--------------------------------
>UniRef100_A0A7U0F4R2	41	0.466	4.867E+00	88	117	195	47	76	88
----------------------------------------------------------------------------------------LSDISFMLNACYDITAEGIPFSPYICAGIG-----------------------------------------------------------------------------
>UniRef100_A0A7U0IL43	41	0.350	4.867E+00	88	127	195	50	89	91
----------------------------------------------------------------------------------------LSDISFMLNACYDIITEGFAFSPYVCAGIGSDLVSMFNTT-------------------------------------------------------------------
>UniRef100_A0A2V5WAT0	41	0.296	4.867E+00	99	162	195	113	175	204
---------------------------------------------------------------------------------------------------YNFAKPGARFVPYVSGGIGLGWLDSHAS-VFGAQGQDFTFNVLTATGVSYRVNDHLKLNAGVLY--------------------------------
>UniRef100_A0A3S0VGS3	41	0.273	4.867E+00	99	166	195	108	177	207
---------------------------------------------------------------------------------------------------YHFMPEGT-IHPYVGVGLNYTFFFSEDTTGPLSGtslnlDSSWGFAGQ--AGIDFDIAPNWFVNADLSYIDID----------------------------
>UniRef100_A0A0W0YSM0	41	0.250	4.867E+00	110	162	195	158	221	266
--------------------------------------------------------------------------------------------------------------PYFSVGVGAAFNNANdfrtrieelgvNVTPIFRNHSQSAFSYTLGVGVDTPINQQIRLGLGYRF--------------------------------
>UniRef100_A0A317U2Q4	41	0.239	4.867E+00	108	166	195	159	229	272
------------------------------------------------------------------------------------------------------------FSPYINGGIGTSFNNisnysetafagvTPRVSAGYRNSNTSEFAYNVGAGVDVQILPQLFLSVGYIYQDLG----------------------------
>UniRef100_UPI00064C6654	40	0.226	6.530E+00	99	163	195	62	157	160
---------------------------------------------------------------------------------------------------YDFRVND-KFKPYIGVRVGYGHVRHgidstkktkntltayhgagtkptyydnidpgkNQKNTYRQNRSSRRLGFGAMAGVGIDVAPGLTLDAGYRYH-------------------------------
>UniRef100_A0A378K8T8	40	0.204	6.530E+00	108	173	195	146	228	260
------------------------------------------------------------------------------------------------------------IKPFVSGGIGYAHNQVHNfytvgtttiantsigsTSSIGSAINANSFAWQGSAGLTItPIQSHLGINVGYRYFNGGKFNTSST---------------------
>UniRef100_D3HQZ4	40	0.218	6.530E+00	110	162	195	185	248	293
--------------------------------------------------------------------------------------------------------------PYFSVGLGAAFNNANgfrtsieelgvNVTPIFRSHSQSVFSYTLGVGVDTPINQQMRLGLGYRF--------------------------------
>UniRef100_A0A161IHR4	40	0.300	6.530E+00	88	167	195	306	378	424
----------------------------------------------------------------------------------------ISSTSVVMNVCSDILVSHI-VIPYACVGPGMSFI------GVVDGQTSAKFAYRLKAGLSYKLLKEVTAFAGCFYHHVIG---------------------------
>UniRef100_UPI0018CCA175	40	0.230	8.760E+00	92	161	195	14	112	113
--------------------------------------------------------------------------------------------SLGLSAVYDFRPND-KFKPYIGVRVAYGHVRhgidstkkitgtltahpndddaaatvypdgHPQKNTYQKSNSSRRLGFGAMAGVGIDITPKLTLDAGYR---------------------------------
>UniRef100_UPI002227BC70	40	0.243	8.760E+00	4	74	195	31	112	150
----KNFYIQANYFGAFFNAIGSLKGKEDAGENVTEGVFsfneeerieagYSPKYVPGLAGGASIGYVFKNMRVDLEVLYSQTNLD------------------------------------------------------------------------------------------------------------------------
>UniRef100_A0A013VI04	40	0.280	8.760E+00	99	166	195	114	187	219
---------------------------------------------------------------------------------------------------YHFA-PNAHIRPYVGAGVNYTiFYSEKASNALQSAIGDTklklkdSFGYALQAGVDIDITPRIFLNIDLKYIDID----------------------------
>UniRef100_A0A532DBA2	40	0.355	8.760E+00	107	165	195	148	204	231
-----------------------------------------------------------------------------------------------------------RLRPYLEGGGGPLW--TDLGGQVPEQPGKFNFAVWGGAGGSWLLTPHWALNVGYRFVHI-----------------------------
>UniRef100_UPI0021652E1D	40	0.218	8.760E+00	110	162	195	158	221	266
--------------------------------------------------------------------------------------------------------------PYFSVGLGAAFNNANdfrtrieelgvNVPPIFRNHSQSAFSYTLGVGVDTPINQQIRLGLGYRF--------------------------------
>101
SDEETSYYVRLQYNGEFLPLFTKVDGATGAKKTADTATTTDLYKASFMAGGGAFGYKMDDIRVDVEGLYSQLSKDALAVAPTPAIADSLTAISGLVNVYYDIAIEDMPITPYIGVGVGAAYISTPLATAVSSQNGKFAFAGQARAGVSYDVTPEVKLYAGARYFGSYGANFDKTDKDGKGELKVLYSTVGAEAGV
>O52079	117	0.709	1.147E-25	0	182	195	30	211	237
SDEETSYYVRLQYNGEFLPLFTKVDGITYKKD----KSDYSPLKPSFIAGGGAFGYKMDDIRVDVEGVYSYlnkNDVKDVTFDPANTIADSVTAISGLVNVYYDIAIEDMPITPYIGVGVGATYISTPLEPAVNDQKSKFGFAGQVKAGVSYDVTPEVKLYAGARYFGSYGANFDGKKTDPKDSTR------------
>A0A098AS54	117	0.709	1.147E-25	0	182	195	30	211	237
SDEETSYYVRLQYNGEFLPLFTKVDGITYKKD----KSDYSPLKPSFIAGGGAFGYKMDDIRVDVEGVYSYlnkNDVKDVTFDPANTIADSVTAISGLVNVYYDIAIEDMPITPYIGVGVGATYISTPLEPAVNDQKSKFGFAGQVKAGVSYDVTPEVKLYAGARYFGSYGANFDGKKTDPKDSTR------------
>Q6JH24	115	0.807	2.933E-25	0	194	195	3	198	203
SDEETSYYVRLQYNGEILPLFTKIDGATGAkKKNADASTTTDLYKASFMAGGGAFGYKMDGIRVDIEGLYSQLSKDTLEKAPDPAIADSLTAISGLVNVYYDIAIEDMPITPYIGVGVGAAYVSNPLATKVTDDKaSGFGVAYQAKAGASYDVTPEIKLYAGARYFGSYGANF-GKATKGDAGIKVLYSTVGAEAGV
>Q6JH19	113	0.733	2.619E-24	0	194	195	6	200	205
SDEETIYYIRLQYNGEFLPLFTKVDGIEYKKGT----ESHNPLKASFIAGGGAFGYKMDDIRVDVEGVYSYlnkNDVTGATFTPTDAIADSLTAISGLVNVYYDIAIEDMPITPYIGAGIGAAYLSTPLKTAVNGQNSKFGFAGQVKAGISYDVTPEVKFYAGARYFGSYGANFDtSTGGKGKGGHTVLYSTVGAEAGV
>A0A1A9VJK4	113	0.783	2.619E-24	0	193	195	113	300	965
SDEETSYYVRLQYNGEILPLFTKIDGITNVAG----KEKDSPLKASFIAGGGAFGYKMDDIRVDVEGLYSQLNKDAGVAGTT--VADNLTAISGLVNVYYDIAIEDMPITPYVGVGVGAAYISTPLATVVSSQNGKFAFAGQVRAGVSYDVTPEVKLYAGARYFGSYGANFDKTDKDGKGELKNTSMNEVITFG-
>A0A076KZL4	112	0.650	4.894E-24	0	194	195	3	196	201
SDEETSYYVRLQYNGEILPLFTKVDNMKIKKGTDDVDP----FKASFLGVGAAFGYKMDDIRVDIEGLYSQLnkNVNNDEVLTPDTVAGSLKAISGLVNVYYDIAIEDMPITPYVGVGVGAAYVSTPLKEAINGQKNKFGFAYQAKAGVNYDVTPEIKLYAGARYFGSCGANFD--SDASKKDKGGHAVfysTVGAEVGV
>D7F193	110	0.663	1.709E-23	0	194	195	4	195	200
SDEETSYYVRLQYNGEILPFYTTVDGITN----ATGKEKDSPLTISFIAGGGAFGYKMDDIRVDVEGLYSQLAKDTAALNTSETNVADsLTAFSGLVNVYYDMAIEDMPITPYVGVGVGAAYISNPSKADAVKDQKRFGFAYQAKAGVSYDVTPEIKLFAGARYFGSYGASFDKATKDDTGIKNVVYNTVGAEAGV
>3300027864.a:Ga0209755_10007391_4	110	0.675	2.336E-23	1	177	195	31	208	238
-DEETSYYIRLQYNGEFLPFKTKIDNITV-KKGATAVTDVDPFKASFLAGGGAFGYKMDDIRVDIEALYSQlSKNTETDITTDPGVADKLSAISGLVNVYYDVAIEDMPITPYLGVGVGAAYIKNPLATKATGDkDSGFGFAYQAKAGVSYDVTPEIKLFAGARYFGSYGAKFDKPAATG-----------------
>A0A141GD53	104	0.677	2.528E-21	0	182	195	3	184	211
SDEVTSLYVGLQYNGEFLPLFTKIDGIDYKEGTDVYSP----LKASFIAGGGAFGYKMDDIRVDVEGVYSYlnkNDVKDVAFTPADTVANSLTATSGLVNVYCDIAIEDMPITPYVGVGVGAAYISAPLETAVNSQNGKFGFAGQERAGVIYDITPEIKLYAGARFFGSYGAHFDGEDADPKDTFT------------
>B3GR42	104	0.663	2.528E-21	0	194	195	3	218	223
SDEETSYYVRLQYNGEILPFYTSIEGIKHKSGKDKNSP----LKASFIAGGGAFGYKMDDIRVDVEGLYSQLSKDadvvsaaaaavaaagsSPAVAAIPEVAESLTAISGLVNVYYDIAIEDMPITPYVGVGVGAAYISTPLKTAVNGQNSKFGFAGQVKAGVSYDVTPEIKLYVGARYFGSYGANFDGQKTDPKDPtkqvtdagaYKVLYSTVGAEAGV
>Q3V577	102	0.597	8.804E-21	1	180	195	31	211	242
-DEETSYYIRLQYNGEVLPFKTKVDAIQYQ---DNADKVFDPFKASFMAGGAAFGYKMDNIRVDIDGLYSQlnkNEISGTAKAGNTKIADNLSVMSGLVNVYYDVAIEDMPITPYVGVGIGAAYLSNPTTEKIVADqKHRFGFAYQAKAGVSYDVTPEIKLFAGARYFGSYGAKFNKSEEARKID--------------
>UniRef100_Q3V577	102	0.597	8.804E-21	1	180	195	31	211	242
-DEETSYYIRLQYNGEVLPFKTKVDAIQYQ---DNADKVFDPFKASFMAGGAAFGYKMDNIRVDIDGLYSQlnkNEISGTAKAGNTKIADNLSVMSGLVNVYYDVAIEDMPITPYVGVGIGAAYLSNPTTEKIVADqKHRFGFAYQAKAGVSYDVTPEIKLFAGARYFGSYGAKFNKSEEARKID--------------
>SRR5215472_5159892	101	0.238	2.244E-20	46	192	195	0	170	203
----------------------------------------------GFGAGGEFGYQglfLPGLRFEGEMTYRENGFKsmtntDDFFGGVIPISGNINSKAGMLNVLYDI-LPESRWTPYVGVGVGVAsidinHLHPSSAPNVTYSDSDIEFAYQGIAGIKYAISPDWSVSADYRYFATLDPTFkttasfpeifdnDERTQRIKIHYRTHNVFLGVAY--
>Q6JCI3	99	0.700	1.456E-19	6	171	195	1	165	205
------YYIRLQYNSEFSPLNTKVDGIT--GAQKDSKDTNDLYKPSFMAGGSAFGYRMDDIRVDIEGLYSQLSKSTLSRAPTPDIVDNLTAISGLVNVYYDVVIEDIPITPYVGVGLGVAYISNPAKAQVIADqKHGFGFAYQAKAGISYDVTPEIKLFAGARYFGSYGANFD-----------------------
>SRR5947209_3820793	98	0.291	1.989E-19	46	194	195	16	173	177
----------------------------------------------GFNAGGRAGYKWGPWRFEAEINYRHSDTSQLQQvvpenRLGRAAGAERYAVSEMVNAIYDFDLFGLPFTPHVGGGIGAAEVTRNLSNiFGGTHDTVAVFAYQAIGGIRYPINPGLALDIDYRYFGTSDTNFISTNPDlIKSEYGSHNVVVSLtwQFGV
>H6SFT6	98	0.674	2.716E-19	6	180	195	1	174	197
------YYVRLQYNGEVLPFKTKIDGIEYKKNND----AQDPLKASFMAGSGAFGYKMDDIRVDVEGLYSQLNKNDVSGAAFTPvtVADSVTAFSGLVNVYYDVAIEDMPITPYVGVGVGAAYVSNPLATKIAGDkDSGFGFAYQAKAGVSYDVTPEIKLYAGARYFGSYGASFDGEIKQGSGE--------------
>3300017501.a:Ga0185339_1000028_15	98	0.287	2.716E-19	46	192	195	109	256	260
----------------------------------------------GYLVGGAVGYEFgNNVRAEVEVAYRTANMDKGTFHGyENGLDGSLSTVSTLLNGYYDIP-TNSIIRPYVGAGIGYSRVSIDAGTilgyQVWQHDTDGVFSYQASAGIGIKATPRLSVDLGYRYLGSQKFQFD----TIDGTFNSHSLVLGLRY--
>HubBroStandDraft_4_1064222.scaffolds.fasta_scaffold719310_1	98	0.309	2.716E-19	72	192	195	1	125	273
------------------------------------------------------------------------DNDIDSIGGTSVGSGSVNVWSGMVNMLYDFA-TGTAFTPYIGAGVGYARVKLDDINPisagVSVDDTDNVFAYQAIAGVAYGLTPNLKIGLDYRYFATQAPEFGaSNGVSVEGEYETHTVMLGLRW--
>MGYP001078560465	98	0.287	2.716E-19	46	192	195	144	291	294
----------------------------------------------GYLVGGAVGYEFgNNVRAEVEVAYRTANMDKGTFHGyENGLDGSLSTVSTLLNGYYDIP-TNSIIRPYVGAGIGYSRVSIDAGTilgyQVWQHDTDGVFSYQASAGIGIKATPRLSVDLGYRYLGSQKFQFD----TIDGTFNSHSLVLGLRY--
>SRR3546814_543601	97	0.319	5.064E-19	47	192	195	22	158	167
-----------------------------------------------WAATVAAGYAVGGPRVELEGSYRRNKADD---CPVAGCDGTVTNVSAMVNALYDFD-TGTPFTPYAGVGIGAARTKVKDI------DSKTLFAYQGILGVSYDVTDELKAYLDYRYFATEDLKgTTPAGADVDVENESHTGMIGVRY--
>A0A141GD59	97	0.611	5.064E-19	0	176	195	3	178	203
SDEEISLCAGEEYNGEFFFLFTKFDGITYKKD----KSDYSPLKPSFIAGGGAFGYKMDDIRVDVEGVYSYlnkNDVKDVTFNPENTIDNRVTAISGLDNVYYDIAVEDMPITPYVGVGVGAAYITTPLEPAENDQNRKFVFAGQEKAGVSYDAPPEINLYAGARYFGSDGANFDGNNAD------------------
>SRR4051812_21562849	96	0.270	9.440E-19	46	173	195	0	132	137
----------------------------------------------GYIVGGALGYAWaNGFRLEAELTRRANDVDTIgSAGATRVAQGEVTSDAAMANLLYEFKLGSFPLEPYVGAGAGAVRVRTENvriNGAPFSDDRDTVLGVQGIAGVSYAFTPRVRLTLDYRYLYAPDVEFSST---------------------
>A0A1S5R247	96	0.613	9.440E-19	3	194	195	33	228	231
---DASYYVRLQYNGELLPFKTKIDTFT---ATKDSDTTLDPFKASFIGGGAEFGYKMEDFRVGVEGVYSQLNKNADTgvvLAPADAAAEKLTAIAVLVNVNYDIAiIEDLPVAPYVGVGVGAAYINNPLKAPFNEQKSGFGVAYQAKAGVSYAVTPEINLYAGARYFGSYGAKFDKSGEEGDkgkGDIKVLYSVVGAEAGV
>SRR5579871_2253832	95	0.262	3.279E-18	5	173	195	11	185	186
-----GFYVGARGGANWlLNNSANISGIATVGrfGTGTFNSTTNAIVYTGWVAGGFVGYDFLGPRVEVEALYHDSRALATSDVPIAGVGTlhvtghlDIQQTTVMANLYYDF-FADQALTPYVGAGAGVAFID---RSGGLTKTDDTEFAYQAIVGVGYKVAPNARLNMDGRYYGTLSPNFNTN---------------------
>SRR5262249_5490732	94	0.294	4.476E-18	43	172	195	17	151	156
-------------------------------------------EKTGWVVLGTLGYAFGNgFRVELEPGYRYNKLDNLKVNGIGkvANSGHVDSWSVMANALYDIP-TGTPITPYVGGGVGVAWVHGEFKNNnigQSVEDTQAQFAYQGIAGVDYSLTPQLKIGISYHYFGTPDVKLRD----------------------
>UniRef100_B5LWQ0	94	0.603	4.476E-18	0	194	195	3	245	250
SDEETSYYVRLQYNGEVLPFYTSIEGITHKSGKD----KDSPLKASFIAGGGAFGYKMDDIRVDVEGLYSQLSKDANVVNaaavaavsttpavaavsttpavaavsttpavaavsttpavaavgttpaiaAIPEVAESLTAISGLVNVYYDIAIEDMPITPYVGVGVGAAYISTPLKTAVNGQNSKFGFAGQVKAGVSYDVTPEIKLYAGARYFGSFGAHFDKDAAAGkdKGELKVLYSTVGAEAGV
>A0A1S5R268	94	0.575	6.110E-18	0	194	195	4	206	211
SDEETSYYVRVQYNGELLPWKTNVDGMIWKKNAADAAATTDPaYKPSFISGGAAFGYKMDDIRVDIEGLYSQLNHNTTVYNysaidansSKVEVDTELAAVSGLVNVYYDIAMEDMPVIPYVGVGVGAAYVNNPLATaVVSGQDKGFGVAYQAKVGVSYEMTSEIKFYAGGRYF--GSYAKFDKASANDGALKVLYSTIGAEAGV
>SRR5918911_4162258	94	0.306	8.339E-18	46	172	195	10	155	158
----------------------------------------------GWVVSGAAGYGFaNGLRVEGEVGYRQVDVDQLKVNNdgglgaalglgslngvTTSADGDESALSVMGNVWYDI-KTGTPFTPYVGGGIGFARVSLNNVSVSGitlVDDSDVAFAYQLGAGVAYALTPNVSLTLDYRFFSVVDATFTD----------------------
>SRR5262245_47318574	94	0.264	8.339E-18	7	172	195	1	159	162
-------YLGLGGGGSFLQ---DIDGKAGGNSG-------HIESDPGWLVLGTAGYRFGNgLRAEIEGGYRHNEADSaPGIAGSGSVGGSIAAASVMTNVLYGFDL-GRPVRPYVGVGIGAANVDADNvgRSGTHFNDNSWAFAYQGIAGLEYPMTDSLALFADYRFFSTEGLDLRD----------------------
>A0A221Y522	94	0.601	8.339E-18	6	176	195	1	172	190
------YYISMQYNGEFLPFKTKIDNITVQ-KNNINVTDVDPFKAYFLAGGGAFGYKMEDIRVDIEALYSQvSKNTETGITTDPGIANNLSIMSGLVNVYYHVALEDMPITPYVGVGVGAAYIKNPLATKITGDkDSGFGFAYQAKAGVSYDVTPEIKFFAGARYFGSYGASFQKDAGD------------------
>SRR5215468_8962855	93	0.295	1.138E-17	42	162	195	7	137	138
------------------------------------------HTDTGWAANGNVGYAglfIPNIRVEGEVAYRSNHVNGIEITPPSvtfPATGHINSLAFIANGYYDF-LNSTPFTPYLGGGVGAARVSLDNlaftaLPAVTTSGHKWEFAYQGIAGVRYNFTPNWSVHIDYRY--------------------------------
>A0A2H0QWH9	92	0.314	2.893E-17	42	192	195	58	206	209
------------------------------------------DYDPGFGIGGAVGYNLtDQIRVEGELAYRETDVDSVSLGGTTVSGGnlELEIWSGMVNTYYNIPL-DDKVSPYLGAGIGAAYND---------NIEEFAFAYQAMAGVDFKVDEQGTLYGGYRYFGTTEFEENfsdavLGNVTTKTDVSQHIVEVGYRF--
>SRR5690606_8678473	92	0.272	3.948E-17	74	192	195	0	123	148
--------------------------------------------------------------------------DIDGVSGATASGGDVNVLHGMLNLYYDIP-GMGRFTPYLGAGIGAARVSVDAFATNGPfgastDDSDVVFGYQGIAGVGYQLTDNLGLFADYRYFATTDADLrTSAGADIEADYSEHRILVGLRW--
>I3NWE0	91	0.675	7.351E-17	17	171	195	0	152	175
-----------------LPLFTKVDNMKIKKGTDDVDP----FKASFLGVGAAFGYKMDDIRVDIEGLYSQLnkNVNNDEVLTPDTVAGSLKAISGLVNVYYDIAIEDMPITPYVGVGVGAAYVSTPLKEAINGQKNKFGFAYQAKAGVNYDVTPEIKLYAGARYFGSCGANFD-----------------------
>SRR5689334_18242028	91	0.336	1.003E-16	59	168	195	0	114	115
-----------------------------------------------------------PFRLEAEVAYRTNDVDSLSVNGarFPGATGSMNSLALMLNGFYDI-YTGTPFTPYIGAGIGYARVSADGITatglGVTNSDDDNRFAYQAIAGVAWSISPEVALTADYRYFATQDP--------------------------
>SRR5688572_24427352	89	0.275	2.547E-16	51	171	195	0	122	123
---------------------------------------------------GGGGYQWaSGFRLEGEIGYRENDFDETDTIDAG---GSVSALSLMVNGFYDFN-RGGAWQPYVGLGVGVADVEVEAADTVPaptvfVEGSSTVFAWQAMIGIGWAFSEQMILDLGYRYFAADSVEFD-----------------------
>SRR6185437_7286250	89	0.258	4.739E-16	88	193	195	60	170	171
----------------------------------------------------------------------------------------MRAYSLMANAWYDFDF-GMPFTPYVGGGIGLAQVQIDgsIDSTRIAEKNDVVFAWQVGAGVAFPLTDSIKAFVDYRYFAASDASLRLEPgyhgGGIDADFNSHSVLVGLRFG-
>SRR5476649_509932	89	0.292	4.739E-16	44	176	195	10	146	182
--------------------------------------------NTGWVAGGFAGYDFVGPRVELEALYRDNTGHASGTLPIAGIGklgvngvAEVQQTSVMANVYYDF-LAHQAFTPYVGAGAGIAFI--NSHFGALTNSSDTEFAYQAIVGVGYKITPNVRLNLDGRYYGTLNPTFSNSYNP------------------
>MGYP001247387094	88	0.289	8.817E-16	89	192	195	33	138	143
-----------------------------------------------------------------------------------------SALSFMTNGVLSF-LPNRSWHPFVGAGIGMSRISAEWKVNGSkvVDDSDWVFAYQAFAGVSYDLTKNWELSAQYRYFATQDPEFSDNSGDrFSGEYASHAILAGVSY--
>SRR5919106_6150208	88	0.296	8.817E-16	44	167	195	25	148	149
--------------------------------------------DNGWGVAGAIGYRVTRLaRVEAELSYRVNDLDALSGGSTGPLDGEIAARSAMLNGYLDV-LPDAPVHPYIGVGLGASRVTVDSASLSVDRQSDTVLAYQGMVGLSGRLGASLTLFGGYRYFATTD---------------------------
>SRR5512145_1786036	87	0.257	1.640E-15	96	192	195	1	104	110
------------------------------------------------------------------------------------------------NVWFDLPL-GGPVRPFLGGGLGMSQVSLNDVEVPalggaqFVDDSDWVFAYQLGGGVAYRVAPGIDITAEYRYFGTENPEFnlDAIPTTGEFEYSSHSVLFGIRY--
>SRR5215218_9513794	86	0.285	4.159E-15	59	189	195	0	138	139
-----------------------------------------------------------RVRLEANVSWRESDLDEIDVGGFDlDGDGEASALVGLVNAYYDLDL-GLPLRPYVGGGVGAARVSIDSDGGGllDVDDEGTAFAWDLAAGLSYDVTPNLALTGGYRYLRIEGTDFDvdlglLGSGELDVDaYASHEVLLG-----
>SRR5215813_2400019	86	0.294	4.159E-15	80	192	195	6	123	170
--------------------------------------------------------------------------------PLVEQGGDIHAWAGMINLYYDFNH-GGNWQPYIGVGAGGAElvaNAHDFSSGGNFDDSDTVFAYQGLAGIAWDLTPQLALDVGYRYFVAHGGSFAGTPalnSPYDGDYTDQAVTVGIRY--
>SRR5262245_34349490	85	0.294	5.671E-15	44	167	195	8	145	160
--------------------------------------------DTGFVIGGAFGIHMDQWlrglRLEVEGAYRRNEFDgaySTFSGSTGTIHGHVSTFSLMANAWYDIDI-GSKVRPYVGGGVGWARVHNDqywlssdgSSVPFSTTGDNSGFAFQLGVGLNYEVMPGVDVGIGYRYFDGPN---------------------------
>SRR5216684_4400622	85	0.273	7.731E-15	10	171	195	0	167	207
----------ARGGANWlLNNSANISGiaTVGPFGTGAFNSTTNTIFYTGWVAGGFVGYDFVGPRVEVEALYHDNKGLATSDVPVAGVRNlhvtghlDVQQTSVMANLYYDF-FANQTLTPYVGAGAGIAFL---YRSGGLTRTDDTLFAYQAIVGVGYKVTPNVRLNIDGRYYGTVGPTFN-----------------------
>SRR5512146_139135	85	0.273	1.054E-14	54	176	195	0	126	140
------------------------------------------------------GYEMAPWRFEAEYLYHSNDLNHMTAAGVPvaGVSGNRQSHAAMVNVLYDFNF-GWPVVPHIGAGVGAVDVIDHakaAGVGQVFNDDQWAFGYQAIGGVRYNITPAVAFDLDYRYLATTDLTFKVPSVP------------------
>SRR6185437_3556177	84	0.283	1.437E-14	46	174	195	30	162	310
----------------------------------------------GFIAGVAGGYQIGAFRAEINADYSENDVKNIhNAGGSVPLRGNTANLSLMLNALYDINL-GMPIVPYIGAGAGATDYRADNirtAAGTLVTGDRWGFAVQPIVGVSYSITPQISLAAEYRYLYgVDEVKFNGTP--------------------
>SRR6185503_13396683	84	0.280	1.959E-14	82	190	195	9	121	175
----------------------------------------------------------------------------------GNATGDVSSLALMLNGFFDIN-TGTAFTPYIGAGLGYARISADGVTatglGATNNDDDNKFAYQGIVGLAYALSPEVSLTADYRYFATQDPKFRlSNGATIESEYKTHNIMVGL----
>SRR5439155_22387000	84	0.270	1.959E-14	57	194	195	1	148	194
---------------------------------------------------------MGPWRLEGELSYRANDTHDLQMIDPksrPGMAGNAERHSVaeMANLIYDFDLGlGFPVTPHVGGGIGAAQVTRNLSNRFgGTHDTVTVFAYQAIGGVRYMVLPSVALDIDYRYFATTGTTFTSTNPDqIRSDYPTHNIVASVTwlFGV
>SRR5712691_1586857	83	0.300	2.670E-14	44	161	195	13	134	135
--------------------------------------------DEGFAVGARVGYEMGPWRFEEEYTYRRNGLDKLSAAGvtVPGTTGSRQSHAVMTNLLYDVNL-GWPVTPHIGAGIGAVDIVDHarvTATGRRFTDDDWQFGYQAIGGLRYNMTPQVALDLDYR---------------------------------
>C7DSH6	83	0.632	2.670E-14	39	163	195	18	145	150
---------------------------------------HDPLKASFMVGGAAFGYKMDDIRVDVEGLYSQlnkNDVGECNICSNNCCKQCGSIFRGLVNVYYDIAIEDMPITPYVGVGVGAAYISNPSEASAVKDQKGFGFAYQAKAGVSYDVTPEIKLYAGARYF-------------------------------
>UPI000399C909	83	0.259	2.670E-14	43	165	195	21	154	174
-------------------------------------------SDTGFAGSVAIGYAFGNgIRAEIEGSFRQNEA-GSTGSSTSTASGTGRTWGLMGNAFYDFRIPSAPWiIPYIGGGIGYAWreaqeltlIDRASGGTFVTSGTEGAFAYQAIGGAAFPISavPGLSVTAEYRYFAT-----------------------------
>A0A0G2QWR7	83	0.561	2.670E-14	14	188	195	2	175	182
--------------YYFLTAFPKIDGIDYKKDTDIYSP----LKASFIAGGGAFGYKMDDIRVDVEGVYSYlidQDVKDVVFTPSHTVAVSSSLIGPPINVYYDIAVEDMPITPYVGGGVAAAYITPPLDAAVNRQNGKFAFAGQARAGVSYDITPEIKLYAGARYFGSYAAHYDGEKQILKTQPQRLMIKA------
>SRR6185437_13331225	83	0.341	3.639E-14	48	165	195	2	120	121
------------------------------------------------AGVGAIGYGLGNgFRVEGEIGYRDSGVDK---ASTGSAGGSVSALDFMGNGLYDFNL-GWPVTPYIGAGIGTARVSADKLTVPgstvTINDTDQTFAYQGIAGVAYAITQSLKLDVSYRYFAT-----------------------------
>SRR5690242_18166116	83	0.308	3.639E-14	92	192	195	0	106	143
--------------------------------------------------------------------------------------------SAMLNFYYDIPVKFAGFTPYIGAGVGSTWINAKRINttaaFGEVDDRDQAWAYQGIAGVATDLAPNWKLTLDYRYFSTfNDPDFDsASGTKVDGEFTDHTVMLGIRY--
>D0RCD5	83	0.550	3.639E-14	0	163	195	11	185	188
SADETSYYVRVQYNGEFLPFKTSIGGFEAKESNLVT---TDTYASSFISGGGAFGYKMDDIRVDIEGLYSklnkadgvtfqklNNANPPVGDGTDAPFDTELTAIAGLVNVYYDIAMEDMQVIPYVGVGVGAAYVNNPLATaAVTGQDKGFGVAYQAKVGVSYDMTPEIKFYAGARYF-------------------------------
>SRR5574342_298367	83	0.296	4.960E-14	47	151	195	0	106	110
-----------------------------------------------WGLGLVGGYNFDMCRLEGELFYKTNSLDTISIGLSAPAGGDFTALGLMVNAYYDF-KTASPVTPYIGAGIGMAQVsakDVSVAGVTVADDDDMVFAYQLIAGIGYTIS-------------------------------------------
>SRR5437868_4994843	83	0.296	4.960E-14	57	162	195	11	117	118
---------------------------------------------------------MNGLRVELEGAYRHNNQPgTGVISSTSGTSQSTSTWSVMGNVWYDFDM-GSRLKPYFGGGVGWARNKFiPKAFSGAPTIEDEGFAWQAGAGINFAISPHGSIGLGYRY--------------------------------
>SRR5210317_337437	82	0.285	6.760E-14	44	153	195	9	118	119
--------------------------------------------DTGIAASAAIGTSIDSFRVEGEISYQKNDIDEVSIDGFGsaSIDGDFTALTLLLNGYYDFS-NDSAFTPYLTAGLGYSYVEVDGDD-LGGSEDDSVFAYQLGAGVGYAVSEQ-----------------------------------------
>ERR1700754_4887820	82	0.308	6.760E-14	89	192	195	6	111	125
-----------------------------------------------------------------------------------------TTVGLMVNGYYDFEF-GSPFVPYIGGGVGLGIIsaDFRGTNNQFFQNTQTAFAYQGIAGVAYNFSPALAATLEYRYLGTSGPTFKDRDERRTSDSnNNHSFLAGLRY--
>SRR5689334_3545595	82	0.280	9.212E-14	46	163	195	10	133	134
----------------------------------------------GWLAGSSVGYEWqQGLTAEMEFTFRQNHVDRIATSSTLFSGGDVHSFSTMFNGYYRF-HNETPFTPYIGGGIGEAVLVLNNTRPTAGQDrrpfggTDCEFAYQGIAGVSYPVALHLSVAAEYRYF-------------------------------
>SRR5438067_5857478	81	0.293	1.255E-13	65	174	195	1	115	119
-----------------------------------------------------------------EYTYRRNDLDKLGVGGatVPGTRGSRQSHAVMTNLLYDIPL-GWPVTPHVGAGIGAVDIidkaRKTTAPTFRLSDDTWQFGYQAIAGVRYNITPNLALDLDYRYLAATDATFRVPG--------------------
>SRR5688500_19709557	81	0.293	1.255E-13	85	192	195	1	116	119
-------------------------------------------------------------------------------------DGETKALVGLINAYVDLDVGDFPLRPYVGGGVGGAYLELDtgDDTPLSVDDEAGAFAWNLLAGVGYDITESVAITATYRYLRLEGTDFSADVAGVDvddldvDDVNLHEVMLGLRY--
>SRR4051812_43924021	81	0.353	1.255E-13	47	158	195	5	119	120
-----------------------------------------------FVFGGAVGYRFPWVRLELNGSWRKFDVDQVSAAGfdSGGGDGDASAAVGLVNLYLD-PSVDWPVRPYLGGGVGAAYVSVDtgDDSPIEVDDEAGAFAWNLMAGLSYDITPAVTLSA------------------------------------
>SRR5689334_12257764	81	0.268	1.255E-13	59	180	195	0	132	142
-----------------------------------------------------------DLRVELEVAYSENDADRLHYNSAtgsnykGDASGRFDVLTFMANVWYDIPVSET-VTPYIGGGAGIAIVDANPGykhqplYDPVFDSSEAAFAFQVGAGIKWQVAQNIALDVGYRLRGIDGPTFDAAETDPTYD--------------
>SRR4051812_46322556	81	0.314	1.255E-13	93	192	195	1	104	149
---------------------------------------------------------------------------------------------VMLNGYYDIEL-GWPVVPYVGLGIGYAQVSADGITgtglGDRVDDDDSRLAYQVMAGLSYWVTPAVALSVDYRYFATDDVGFRSVGGtAANTDYKTHNVTVGLTF--
>SRR5919112_899489	81	0.270	1.255E-13	24	169	195	0	153	154
------------------------DGEVEAPLVGDLGFDGDIELDDAYVVGGALGYGLafgpgaGRLRLEANVSWRENDLDELEAAGLDvDADGELGLLVGLANAYYDLDL-GLPLRPYVGGGIGAARVSVDVDAGDllDADDEGWAFAWDLAAGLGYEVADGLELTGGYRYLRIEGTD-------------------------
>SRR3990172_2633082	81	0.295	1.710E-13	92	193	195	0	100	101
--------------------------------------------------------------------------------------------SVMANGYLDFPEEDSSVSPYLGVGAGMARLEISDFGIGGPGDgeaKDTVFAYQAMAGLASHVSDRLTLFAGYRYFATLDADLDG----VEISYGTHNVEVGLRIG-
>SRR5688572_25858107	81	0.296	1.710E-13	44	145	195	21	127	128
--------------------------------------------DDGYLVSGAVGYDYGDWRSELEIAYRNNDVDthkNAAGAPLAASGGDIDSTAFMLNGYYDIP-TGSPFTPYVGAGIGVAKVninDYSVGAATLADDDDTVFAYQGIAG-------------------------------------------------
>ERR1700761_3495887	81	0.314	1.710E-13	47	164	195	0	125	174
-----------------------------------------------WIAGAAAGYQFGPFRAEVNGDYSRNNVSSVRVRGTSvPLGGHTQNVSFMVNGLYDINV-GLPIVPYIGAGAGATDLRFSNvaitsgpfAGATTGNQDKWGFAIQPIVGVSYSITPQISVAGEYRYLY------------------------------
>SRR5689334_24330345	81	0.311	2.330E-13	46	176	195	10	141	154
----------------------------------------------GLAGILNFGYALGNgLRVELEPGYRYNDIDKI---NGVSTGGRLQTASILANVIYDFDIhtPIVPLVPHIGAGIGYARvWNRTVNNGINVNNNDDTLAFQAIAGVDYAISPGVKLGLDYRYFVAHDADFRAGEIP------------------
>A0A0G2QWQ9	80	0.592	3.175E-13	14	173	195	2	159	178
--------------GEILPLFTKADGITHKKAYSDYGALTASFK----AGGGAVGYKRDDFRVDEEGVYSVVNKTTVTDANCTPAISAVSVTAISgpVNVYYDIAIEDMRITPYVGVGVGAAYISTPLKDAVNDQKRKFGFAGQVKAGVSYDVTPEVKLYAGASYFGYNRVNFDTT---------------------
>SRR5262249_35492346	80	0.296	4.325E-13	46	162	195	19	142	143
----------------------------------------------GFIVGGAAGYKFNAFRAELELEYIQVGIKSLSFfntGTTINTTGTQSNLAGMVNGYWDFA-TGTPWVPYVGFGVGIAELGMNNIANASSGKSilnttAATFAFQGMLGVKYYINSNWAAGAEFRY--------------------------------
>OM-RGC.v1.029911119	80	0.250	4.325E-13	79	192	195	35	172	185
-------------------------------------------------------------------------------PSCGSPDGDAKTWSLMANVIYDV-LPDSPINPFLGVGVGAARTKLrmtgqvsnvpgvisatnPAFQNIVIDDDDTAFAWQAIAGFAWKATDRLNVDLTYRYLGTSDLNFTSTnaaaggvqPGAFQGKLRDSSVTLGVRY--
>SRR5687767_441940	79	0.280	8.025E-13	92	192	195	1	106	153
--------------------------------------------------------------------------------------------SGMLNLLYDIP-TGTAFTPYLGVGGGYARVKADgqgpvAAGPVTVDDSDDVWAYQGIIGAAYGLTPNLKLALDYRYFATQDTEFRaSNGTSVDSEYSAHTVLIGLRW--
>MTBAKSStandDraft_1061840.scaffolds.fasta_scaffold618044_1	79	0.276	8.025E-13	46	168	195	20	133	280
----------------------------------------------GWAAGGKIGYDFIGPRIEVEGMYRQNN--TGVSYPGRAINGQISQVSAMANFLYDFNATGT-IVPYIGAGAGVGFVD------GDGNISSTVFAYQGILGIGYNFSPNLRFNIDGRYYGTTNP--------------------------
>MGYP000802470153	79	0.317	1.093E-12	109	192	195	10	94	97
-------------------------------------------------------------------------------------------------------------RPYVGAGIGMARLKGSIkGDDANASKSKTTFAWQVGAGVSYAMTDNLALDAGYRYTDADEVNVKNDGSNNKFEAKSHEFLLGARY--
>SRR5579875_2472051	78	0.275	1.489E-12	95	192	195	3	96	100
-----------------------------------------------------------------------------------------------VNAYYDFN-KDGALQPFVGAGVGVAHVNID---GVSYRGHDTGFAYQLKGGLGYRFSDRLTGEVAYRYLGAPDLRIGTTPFEAKGDWRAQTVSVGLRY--
>MGYP000787474750	78	0.279	1.489E-12	95	192	195	16	125	128
-----------------------------------------------------------------------------------------------LNVYYDIE-TGTKFTPYIGAGLGYARVESKaslPDNGVSKKSSDNNLAWQIGVGVSYAMTDNISFDAGYRYTDYGNVKdsyqmnvapfGKPFDVTSKNDITSHEFLLGARY--
>SRR6185369_7401720	78	0.276	1.489E-12	33	175	195	1	159	168
---------------------------------DPTVGDVDVAFDTGFTASVVGGYKFaNNLRVEGELSGKSATAATNTFNNFTFkTDSTVSSVSLLTNVYFDIKAASAfGITPYIGGGIGVAylftsknnhtvlsRNNTGNITLFDGTGDDIVFAYQAGAGIGYDITPKVTVDLGYRYYGTTEAEFDVSGG-------------------
>MGYP000406877632	78	0.236	1.489E-12	60	178	195	0	125	169
------------------------------------------------------------FRFEIEGGYRYNELEgaDIGLLGQGDLDGDFQSVSPMVNGFFDIPLGEG-VQIYLGGGVGAAWVEADIDgsfaigPEFSESEDEWVFAYQAMAGIAFDLSEALTLTTGYRFWGTDDVEFLISPNPGE----------------
>MGYP001408459889	78	0.288	2.027E-12	86	192	195	28	137	140
--------------------------------------------------------------------------------------GSLRTVYLMANAFIDAP-TSGPITPYIGAGVGAGFVSIDYSPsgVTIIDDSSTEFAWQAMAGASWALTPNTEVYAGYRYRRTSDVSVDASlfSAAFDVQNRGSVIEGGLRY--
>MGYP001304373723	78	0.270	2.027E-12	86	192	195	20	140	170
--------------------------------------------------------------------------------------GSYDGWDAMLNLYYDFDM-GSSFAPYVGAGVGWSEIEaqitsmalvdtsgPTVTRANFLDDSESAFAYQLLAGFGYDLTEQLTFDLGYRYFVVSNADFGDSvlGVDYDSELIEHNVTAGLRW--
>SRR5208282_4414524	78	0.341	2.760E-12	51	163	195	32	145	156
---------------------------------------------------GTFGYRfWDDFRIEEEPGYRRASISRI---NGGSATGSMSAISAMSNLLYDIPFLGGPIVPFVGVGIGFAYTGFNtiaPVGGTSVRDNDTVFVMQGIAGVSYNINPNLAVTATYRYF-------------------------------
>A0A1S5R232	78	0.549	2.760E-12	21	171	195	1	152	174
---------------------TDITGVTAKKSGSDSTAIDP-FEASFIGGSGAFGYKMDDFRVELEGLYSQLNKNDLVGAVFDPttAADKLGVISGLVNVYYDVVIDDVPVAPYVGVGIGAAYINNPSAVEAVKNQKGFGVAGQAKVGVSYAATPEIKVYAGARYFGTYGAKFD-----------------------
>SRR5216684_4431991	78	0.252	2.760E-12	54	189	195	39	195	196
------------------------------------------------------GYRFGNgLRADAELGYSRQGFDSLQIradgglgaafglgslnGATVNATGHVSALSLLANLWYDLDL-GCALKPYAGGGIGAARIsatDVAVGGVTIVNGSDTVFAFQIGAGVGYEVFPAAILSIDYRYFQAVDPTFKDQvlGTSFRSEYHAHDIRLG-----
>DEB0MinimDraft_12_1074336.scaffolds.fasta_scaffold610951_1	77	0.273	3.758E-12	46	167	195	13	148	152
----------------------------------------------GWAAGGKLGYDFVGPRIELEGAYGQ--IPTSANIPGTAINGKVGQLTAMANLLYDF-FPTSSITPYVGAGAGMTYLQWEQFSTDNFCvgatcpaglvntgthqfVKDWAFTWAAMAGVSYDINKNLKVDVGYRFRRISG---------------------------
>MGYP000021531580	77	0.256	3.758E-12	47	178	195	5	158	204
-----------------------------------------------FSGGIAFGYDLHpqfsiPVRTELEF-YARGKADTTYNlykghAGHSDLKNEVSVNSLMLNAYYDF-RNDSAFTPWVSAGIGYARIHQESTGsgswdygygervrySISRSGPADNFAWSLGAGVRYDVTPDITLDLSYRYLDAGDASVSYKDEWGD----------------
>MGYP000799002279	77	0.297	5.117E-12	72	164	195	5	97	122
------------------------------------------------------------------------DAEKKVSDEFGTTKAKMENNSVMLNAYYDID-TGTKLTPYVGAGIGMARLKGSIkGDDANASKSKTTFAWQVGAGVSYAMTDNLALDAGYRYLR------------------------------
>SRR5690349_3431470	77	0.276	5.117E-12	51	163	195	29	151	152
---------------------------------------------------GSIGWGFGNgLRAEVEGNYRQNEVDFTRVNGLrAGSSGYLKTYGVMGNVLYDFNIPGIPVVPYLGVGAGWAWNEVQNarftrgVTGYRIDDTDGQLAYQGIAGVAFNITavPGLAITGEYRFF-------------------------------
>SRR5918993_4061924	76	0.278	6.966E-12	46	153	195	79	193	196
----------------------------------------------GYAVTGALGRSFGAFRGEVEGSYRRSKVDqARGLGVTVEGNGDVSALSAMANIYFDPALELGPVRPYVGGGIGGSRFRARNVEAvgvpgiPPVSGTETGFAWQLMAGVGLPLSEQ-----------------------------------------
>SRR4051794_5273088	76	0.313	9.483E-12	94	192	195	1	117	120
----------------------------------------------------------------------------------------------LVNAYYDI-VTVSGFTPYIGAGVGFADNSYGPTRisttggtaiGSINGHTATEFAWQAAAGVSYSLTPNWAVDFGYHYLDLGTAQTGSVFTTGgvglqtgtvlKGDLQAHEVSVGLRY--
>SRR5947207_5262681	76	0.292	9.483E-12	83	185	195	18	123	124
[truncated: 143,381 more chars]
